# Supplementary material for: Sequencing DNA methylation and hydroxymethylation at co-occurring chromatin features
Source: Nat Commun. 2026 Feb 10;17:2591. doi: 10.1038/s41467-026-69429-6 (PMC13002996; doi:10.1038/s41467-026-69429-6)
Supplement: Supplementary file 3 — Supplementary Data 1 [file 41467_2026_69429_MOESM3_ESM.xlsx]

## Sheet: Index
Table	Content	Notes
Table 1	Descriptive statistics for 5mCpG/5hmCpG analysis in Supplementary Figure 14
Table 2	DNA oligonucleotides used in this study
Table 3	6-base resolution stats for 6B-CUT&Tag datasets generated in this study - Summary results with scar filter	Tables contain sequencing data stats and all calculated mapping and resolution parameters; the explanation or definition for each metric can be retrieved by scrolling over row titles.
Table 4	6-base resolution stats for 6B-CUT&Tag datasets generated in this study - Summary results without scar filter
Table 5	6-base resolution stats for whole-genome 6-base-seq datasets generated in this study - Summary results (scar filter only)
Table 6	6-base resolution stats for IgG control 6B-CUT&Tag - Summary results with scar filter
Table 7	6-base resolution stats for IgG control 6B-CUT&Tag - Summary results without scar filter
Table 8	Summary of findings and conclusions from Supplementary Figures 4, 9, 10, 14, 15, 16 and 18

## Sheet: Table 1
Histone mark	Mod	CpG site	Min.	1st Quartile	Median	Mean	3rd Quartile	Boxplot upper bound (3rd quartile + 1.5X IQR)	Max.	Wilcoxon rank-sum test: enhancer CpGs vs other CpGs	Number of CpGs (n)	Number of outliers (CpGs with values greater than Q3 + 1.5X IQR)	% outliers
H3K4me1	5mC	Poised enhancers	0	0	0	1.66569	3.7037	9.25925	25	1.94e−10	713	66	9.25666
		Other	0	0	0	2.49045	4.34783	10.8696	45		96542	10518	10.8947
H3K4me1	5hmC	Poised enhancers	0	0	0	3.75628	4.7619	11.9047	50	4.84e−06	713	29	4.06732
		Other	0	0	0	7.76875	9.52381	23.8095	100		96542	5084	5.2661
H3K27me3	5hmC	Poised enhancers	0	0	0	1.11755	0	0	23.8095	1.36e−25	859	185	21.5367
		Other	0	0	0	2.63117	4.54545	11.3636	38.0952		32068	1602	4.99563
H3K27me3	5mC	Poised enhancers	0	0	0	1.3168	0	0	29.6296	3.18e−84	859	175	20.3725
		Other	0	0	3.22581	10.0095	13.0435	32.6088	100		32068	3339	10.4122
H3K27ac	5hmC	Active enhancers	0	0	0	1.885	3.57143	8.92858	36.3636	1.28e−269	10300	606	5.8835
		Other	0	0	0	0.81823	0	0	45		58853	7653	13.0036
H3K27ac	5mC	Active enhancers	0	0	0	2.98651	4.34783	10.8696	66.6667	2.15e−136	10300	730	7.08738
		Other	0	0	0	1.97103	0	0	100		58853	8311	14.1216
H3K4me1	5hmC	Active enhancers	0	0	0	2.11855	4	10	31.8182	2.15e−13	21092	757	3.58904
		Other	0	0	0	2.58573	4.54545	11.3636	45		76163	4285	5.62609
H3K4me1	5mC	Active enhancers	0	0	0	4.47583	5	12.5	85.7143	5.29e−89	21092	2293	10.8714
		Other	0	0	0	8.6431	11.5385	28.8463	100		76163	7673	10.0744
H3K4me1	5hmC	Primed enhancers	0	0	3.7037	4.20721	5.79832	14.4958	38.0952	6.96e−221	5559	305	5.4866
		Other	0	0	0	2.37996	4.16667	10.4167	45		91696	4630	5.04929
H3K4me1	5mC	Primed enhancers	0	0	6.89655	12.7383	19.0476	47.619	86.9565	1.28e−272	5559	279	5.01889
		Other	0	0	0	7.43627	9.52381	23.8095	100		91696	9500	10.3603

## Sheet: Table 2
Oligonucleotide	Sequence	Notes
Tn5ME-A	5'-TCGTCGGCAGCGTCAGATGTGTATAAGAGACAG-3'
Tn5ME-B	5'-GTCTCGTGGGCTCGGAGATGTGTATAAGAGACAG-3'
Tn5MErev	5'-/Phos/CTGTCTCTTATACACATCT-3'
ME1UHP (hairpin)	5'-CTGTCTCTTATACACATCT/ideoxyU/NNNNNNNNAGATGTGTATAAGAGACAG-3'
SQ2hmC (5hmCpG dsDNA spike-in control)	5'-GTATTGACAAGGTGACAGTATCGTCCAGGGACAGTCTCGTAGTACCACCTAGTCTACTCGAGAATGTCAAGGTGTCAGAC-3'	In the 5'-3' direction: 1st CpG = 5hmC (forward and reverse strands), 2nd CpG = unmethylated C and 3rd CpG = 5hmC (forward strand only).
ME2UHP (hairpin)	5'-/Phos/CTGTCTCTTATACACATCTNNNNNNNNNGGTTCATCGATTGCTAGTAGGTCCGCACCTGGTGCCTATCTAGATGTG/ideoxyU/A/ideoxyU/AAGAGACAG-3'
FH_fwd (forkhead)	5'-ACACTCTTTCCCTACACGACGCTCTTCCGATC*T-3'	All Cs are 5mC; * = phosphorothioate (PS) bond
FH_rev (forkhead)	5'-/Phos/GATCGGAAGAGCACACGTCTGAACTCCAGTCA-3'	All Cs are 5mC
UDI_P5 (6B-seq PCR)	5'-AATGATACGGCGACCACCGAGATCTACAC [i5 index] ACACTCTTTCCCTACACGACGCTCTTCCGATCT-3'
UDI_P7 (6B-seq PCR)	5'-CAAGCAGAAGACGGCATACGAGAT [i7 index] GTGACTGGAGTTCAGACGTGTGCTCTTCCGATCT-3'
PCR adaptor 1 (Std. C&T P5)	5'-AATGATACGGCGACCACCGAGATCTACAC [i5 index] TCGTCGGCAGCGTCAGATGTGTAT-3'
PCR adaptor 2 (Std. C&T P7)	5'-CAAGCAGAAGACGGCATACGAGAT [i7 index] GTCTCGTGGGCTCGGAGATGTG-3'

## Sheet: Table 3
Sample ID	6BCnTH3K27Me3rep1	6BCnTH3K27Me3rep2	6BCnTH3K27acrep1	6BCnTH3K27acrep2	6BCnTH3K27acrep3	6BCnTH3K4Me1rep1	6BCnTH3K4Me1rep2	6BCnTH3K4Me1rep3	6BCnTH3K4Me3rep1	6BCnTH3K4Me3rep2	6BCnTH3K4Me3rep3
Fraction of Pipeline Input: Reads
Percent of input reads discarded in trimming and resolution	0.514408	0.566466	0.459998	0.430016	0.460524	0.466275	0.389901	0.411626	0.3316	0.334745	0.350618
Percent of input reads that passed trimming	0.503505	0.449347	0.555994	0.586204	0.554254	0.558669	0.63585	0.612486	0.698473	0.69525	0.67813
Percent of input reads that passed resolution	0.485592	0.433534	0.540002	0.569984	0.539476	0.533725	0.610099	0.588374	0.6684	0.665255	0.649382
Percent of input reads discarded as unmapped by BWA-MEM	0.007809	0.009142	0.005783	0.005318	0.00553	0.012016	0.008617	0.009103	0.010605	0.011985	0.00959
Percent of input reads discarded below MAPQ threshold	0.03596	0.032857	0.035476	0.036525	0.035874	0.022041	0.022919	0.022134	0.046399	0.046517	0.045283
Percent of input reads mapping to controls	0.026945	0.020089	0.011687	0.009229	0.007494	0.011832	0.016358	0.014588	0.012846	0.017133	0.018228
Percent of input reads removed as genome-aligned duplicates	0.234815	0.205743	0.282089	0.241377	0.194737	0.240919	0.290764	0.263739	0.358791	0.331412	0.350618
Percent of input reads discarded as mapping to non-primary genome assembly	0.00241	0.002144	0.003134	0.003348	0.003151	0.003705	0.004268	0.004092	0.004918	0.004868	0.004749
Percent of input reads aligned to genome primary assembly (with duplicates)	0.412468	0.369301	0.483921	0.515565	0.487427	0.484131	0.557938	0.538457	0.593632	0.584752	0.571532
Percent of input reads aligned to genome primary assembly deduplicated	0.177652	0.163558	0.201833	0.274187	0.29269	0.243211	0.267173	0.274718	0.234841	0.25334	0.220914
Fraction of Pipeline Input: Bases
Percent of input bases that passed trimming	0.43764	0.39004	0.476	0.507731	0.476405	0.438133	0.539889	0.522341	0.57246	0.563958	0.570147
Percent of input bases that passed resolution	0.400383	0.355264	0.437812	0.469367	0.439714	0.38962	0.488783	0.471747	0.51254	0.505195	0.512165
Percent of input bases discarded as unmapped by BWA-MEM	0.003784	0.004512	0.002638	0.002432	0.002543	0.005396	0.003902	0.004182	0.004664	0.005304	0.004321
Percent of input bases discarded below MAPQ threshold	0.028943	0.026313	0.0277	0.029032	0.028265	0.014456	0.016962	0.016454	0.034929	0.034614	0.03525
Percent of input bases mapping to controls	0.021224	0.015619	0.00895	0.007138	0.005682	0.008196	0.012469	0.01108	0.009578	0.012647	0.013998
Percent of input bases removed as genome-aligned duplicates	0.191232	0.166441	0.224587	0.193764	0.15385	0.167035	0.226177	0.205492	0.265584	0.241652	0.268761
Percent of input bases genome-aligned bases mapping to non-primary assembly deduplicated	0.001999	0.001767	0.00253	0.002747	0.002559	0.002709	0.003428	0.003295	0.003785	0.003719	0.003758
Percent of input bases aligned to genome primary assembly soft-clipped deduplicated	0.001967	0.00227	0.00226	0.003092	0.003342	0.003595	0.003305	0.004007	0.00356	0.003943	0.003171
Percent of input bases aligned to genome primary assembly deduplicated and without soft-clipped	0.151235	0.138341	0.169146	0.231163	0.243473	0.188232	0.222538	0.227237	0.190439	0.203317	0.182907
SQC (Unmodified Oligo) Control Accuracy
SQ4mC (Methylated Oligo) Control Accuracy
SQ2hmC (Hydroxymethylated Oligo) Control Accuracy
Percent hmC called as mC on 80bp SQ2hmC mixed C/hmC short control	0	0		0		0	0	0	0	0	0
Percent hmC called as hmC on 80bp SQ2hmC mixed C/hmC short control	1	1		0.5		1	1	0.95	0.923077	1	0.979592
Percent hmC called as C on 80bp SQ2hmC mixed C/hmC short control	0	0		0.5		0	0	0.05	0.0769231	0	0.0204082
hmC sensitivity on 80bp SQ2hmC mixed C/hmC short control	1	1		0.5		1	1	0.95	0.923077	1	0.979592
hmC false positive:true positive ratio	0.201593	0.302548		0.361965		0.142736	0.183711	0.277859	0.231462	0.191064	0.333402
mC specificity on 80bp SQ2hmC mixed C/hmC short control	1	1	1	1		1	1	1	1	1	1
hmC specificity on 80bp SQ2hmC mixed C/hmC short control	1	1	1	1		1	1	1	1	1	1
hmC precision on 80bp SQ2hmC mixed C/hmC short control	1	1		1		1	1	1	1	1	1
Modified Cytosine Accuracy: Gold-Standard DNAs (Methylated Lambda Phage & Unmethylated pUC19)
Methylated lambda control percent mC called as mC	0.994944	0.993901	0.994057	0.993644		0.994266	0.994665	0.994276	0.993812	0.994063	0.99488
Methylated lambda control percent mC called as hmC	0.001777	0.00237075	0.00220253	0.00231583		0.00151635	0.00171763	0.0018753	0.00210056	0.00251474	0.00194332
Methylated lambda control percent mC called as C	0.00325457	0.00369672	0.00372414	0.00402174		0.00418764	0.00358944	0.00382046	0.0040575	0.0033973	0.00315361
Methylated lambda modC sensitivity	0.996745	0.996303	0.996276	0.995978	0.996036	0.995812	0.996411	0.99618	0.995942	0.996603	0.996846
Non-methylated pUC19 control percent C called as mC	0.00408534	0.00373066	0.00235764	0.00156658		0.00341634	0.00414861	0.00459231	0.0044603	0.0047035	0.00379138
Non-methylated pUC19 control percent C called as hmC	0.00236042	0.00391265	0.0012695	0.00121845		0.00134856	0.00202821	0.00365511	0.00223015	0.00119893	0.00499353
Non-methylated pUC19 control percent C called as C	0.993464	0.992357	0.996373	0.997215		0.995235	0.99364	0.991474	0.99331	0.994006	0.99094
Non-methylated pUC19 control modC specificity	0.993464	0.992357	0.996373	0.997215	0.996917	0.995235	0.99364	0.991474	0.99331	0.994006	0.99094
Methylated lambda control mC sensitivity	0.994944	0.993901	0.994057	0.993644	0.994259	0.994266	0.994665	0.994276	0.993812	0.994063	0.99488
Methylated lambda control hmC specificity	0.998218	0.997629	0.997798	0.997684	0.998241	0.998484	0.998283	0.998114	0.9979	0.997485	0.998057
Methylated lambda control mC precision	0.999853	0.999957	0.999941	0.999959	0.999919	0.999926	0.999924	0.999929	0.99994	0.999979	0.999931
Non-methylated pUC19 mC specificity	0.995915	0.996269	0.997642	0.998433	0.998549	0.996584	0.995851	0.995408	0.99554	0.995297	0.996209
Non-methylated pUC19 hmC specificity	0.99764	0.996087	0.998731	0.998782	0.998368	0.998651	0.997972	0.996345	0.99777	0.998801	0.995006
Non-C calls at CpG sites on fully methylated lambda control	7.15445	7.15936	7.01943	6.86842	6.93836	7.41737	7.25877	7.22956	7.26725	7.35465	7.23726
Non-C calls at CpG sites on fully unmethylated pUC19 control	7.05366	6.79332	6.24841	6.14279	6.13669	7.06049	6.9075	6.63109	7.15587	6.61385	6.85439
mbias_mC_weighted_rmsd	4.24338e-05	4.23283e-05	4.45008e-05	5.08196e-05	4.82531e-05	4.12247e-05	3.58387e-05	3.62136e-05	2.48858e-05	2.41796e-05	2.2725e-05
mbias_hmC_weighted_rmsd	4.08266e-06	4.09855e-06	5.24515e-06	5.77794e-06	5.30152e-06	7.90079e-06	6.13184e-06	6.32919e-06	5.11301e-06	4.67016e-06	4.42104e-06
mbias_modC_weighted_rmsd	1.28346e-05	1.21164e-05	9.66942e-06	9.89705e-06	9.91128e-06	1.13566e-05	1.206e-05	1.13524e-05	1.0554e-05	9.91875e-06	1.03385e-05
hmC false positive:true positive ratio	0.201593	0.302548		0.361965		0.142736	0.183711	0.277859	0.231462	0.191064	0.333402
Prelude Trimming and Resolution Stats
Prelude input reads pairs	43862071	55375342	60106109	79894227	64939191	75557322	53447089	45996409	60092004	51414921	55271925
Prelude retained reads pairs	21299083	24007099	32457396	45538425	35033167	40326846	32608042	27063107	40165489	34204021	35892567
Prelude discarded reads pairs	22562988	31368243	27648713	34355802	29906024	35230476	20839047	18933302	19926515	17210900	19379358
Percentage of read pairs retained	0.485592	0.433534	0.540002	0.569984	0.539476	0.533725	0.610099	0.588374	0.6684	0.665255	0.649382
Percentage read pairs discarded	0.514408	0.566466	0.459998	0.430016	0.460524	0.466275	0.389901	0.411626	0.3316	0.334745	0.350618
Prelude R1 bases processed	6579310650	8306301300	9015916350	11984134050	9740878650	11333598300	8017063350	6899461350	9013800600	7712238150	8290788750
Prelude R1 bases retained	2779371958	3128358769	4172765891	5923489836	4522561166	4741568838	4156122658	3464556643	4939418807	4163002682	4529113845
Prelude R1 bases discarded	3799938692	5177942531	4843150459	6060644214	5218317484	6592029462	3860940692	3434904707	4074381793	3549235468	3761674905
Percentage of R1 bases retained	0.422441	0.376625	0.462822	0.494278	0.464287	0.418364	0.51841	0.502149	0.547984	0.539792	0.546283
Prelude R2 bases processed	6579310650	8306301300	9015916350	11984134050	9740878650	11333598300	8017063350	6899461350	9013800600	7712238150	8290788750
Prelude R2 bases retained	2816730558	3170622660	4227766945	6001112380	4582186505	4805905357	4211813180	3511292875	5005070832	4218142639	4588217563
Prelude R2 bases discarded	3762580092	5135678640	4788149405	5983021670	5158692145	6527692943	3805250170	3388168475	4008729768	3494095511	3702571187
Percentage of R2 bases retained	0.428119	0.381713	0.468923	0.500755	0.470408	0.424041	0.525356	0.508923	0.555268	0.546941	0.553411
Prelude detailed trimming stats
Reads pairs discarded because of scar filter	21727686	30437033	26613865	32961121	28869132	33255408	19390428	17764249	18040469	15602944	17721187
Percentage read pairs discarded because of scar filter	0.495364	0.54965	0.442781	0.412559	0.444556	0.440135	0.362797	0.386209	0.300214	0.303471	0.320618
R1 USER SCAR-sequence found	22273960	25061510	33709353	47114220	36293416	42463283	34239968	28371885	42249118	35978899	37739100
R2 USER SCAR-sequence found	22874941	25968101	34332849	47968080	36962942	43427045	34718789	28825021	42681961	36373593	38171977
Percentage R1 reads with USER SCAR found	0.507818	0.452575	0.560831	0.589707	0.558883	0.562001	0.640633	0.616828	0.703074	0.699775	0.68279
Percentage R2 reads with USER SCAR found	0.52152	0.468947	0.571204	0.600395	0.569193	0.574756	0.649592	0.62668	0.710277	0.707452	0.690621
Reads pairs discarded because of concatemer filter
Percentage read pairs discarded because of concatemer filter
R1 concatemer found
R2 concatemer found
R1 Hairpin trimmed	13911232	15667154	21510234	29811784	23131751	29767705	22109402	18199720	28677103	24666280	24918090
R2 Hairpin trimmed	9955039	11201600	15500521	21224181	16653381	23604409	16463139	13402941	22481942	19505779	19116405
R1 internal Hairpin trimmed	3099583	3519580	5890318	7447841	6241396	12971635	6146343	4864881	10283472	9293802	7609824
R2 internal Hairpin trimmed	2665558	3031174	5243023	6524865	5536005	12098422	5471564	4303307	9415252	8559121	6864603
R1 mean retained length	130.448	130.296	128.585	130.081	129.11	117.589	127.453	128.006	122.978	121.716	126.183
R2 mean retained length	132.196	132.058	130.284	131.789	130.799	119.185	129.164	129.735	124.606	123.328	127.824
Prelude detailed resolution stats
Reads attempted resolution	22084754	24882728	33418656	46834284	35992792	42211520	33984331	28172168	41972614	35746234	37481557
Percentage of reads attempted resolution	0.503505	0.449347	0.555994	0.586204	0.554254	0.558669	0.63585	0.612486	0.698473	0.69525	0.67813
Bases attempted resolution	2879370785	3239788394	4291577577	6084710887	4640600721	4965619584	4328327109	3603874017	5160038295	4349381704	4726971406
Reads that resolve naively	16845957	18685698	25655545	36666004	27691412	31389823	25510576	20872695	31076444	26606574	27734750
Percentage of reads that resolve naively	0.762787	0.750951	0.767701	0.782888	0.76936	0.743632	0.750657	0.740898	0.740398	0.744318	0.739957
Reads to rescue via pairwise alignment	5238797	6197030	7763111	10168280	8301380	10821697	8473755	7299473	10896170	9139660	9746807
Bases to rescue via pairwise alignment	715198138	847504722	1054428409	1385336913	1128288549	1439259434	1147726451	991616291	1462613988	1223225239	1317313659
Reads rescued via pairwise alignment	4453126	5321401	6801851	8872421	7341755	8937023	7097466	6190412	9089045	7597447	8157817
Percentage of reads rescued via pairwise alignment	0.850028	0.858702	0.876176	0.872559	0.884402	0.825843	0.837582	0.848063	0.83415	0.831261	0.836973
Reads that failed resolution	785671	875629	961260	1295859	959625	1884674	1376289	1109061	1807125	1542213	1588990
Percentage of reads that failed resolution	0.0355753	0.0351902	0.0287642	0.027669	0.0266616	0.0446483	0.0404978	0.0393673	0.0430549	0.0431434	0.0423939
Percentage of resolved reads (out of trimmed reads)	0.964425	0.96481	0.971236	0.972331	0.973338	0.955352	0.959502	0.960633	0.956945	0.956857	0.957606
resolved read mean retained length	123.637	122.851	121.622	123.508	122.269	109.495	120.149	120.263	115.021	113.897	118.27
Alignment
Primary reads in aligned BAM (excluding unmapped)	21299083	24007099	32457396	45538425	35033167	40326846	32608042	27063107	40165489	34204021	35892567
Supplementary reads discarded	508391	719693	662501	888787	639088	1037541	800915	764553	1051069	890528	943091
Unmapped reads discarded	342536	506222	347566	424860	359146	907883	460574	418718	637250	616221	530061
Reads discarded below MAPQ threshold	1577294	1819495	2132332	2918097	2329622	1665386	1224940	1018064	2788180	2391689	2502858
Non-primary assembly reads discarded	105729	118751	188392	267518	204626	279954	228112	188210	295546	250272	262477
Genome Deduplication & Coverage
Genome-mapped reads (including duplicates)	18091680	20450172	29086627	41190636	31653118	36579621	29820150	24767099	35672548	30064958	31589667
Percentage of bases mapping to chrM	0.00221516	0.00237902	0.00156238	0.00148166	0.00158285	0.000939128	0.000956077	0.000981319	0.00097996	0.00109865	0.00110191
Number of reads mapping to chrM	48179	58746	53405	71065	58176	37733	31323	26835	38656	36691	39065
Percentage of reads mapping to chrM	0.00220929	0.0023758	0.00161247	0.00153068	0.00163085	0.00091221	0.000937563	0.000964328	0.000937876	0.00104549	0.00106052
Genome-mapped read duplicates	10299476	11393089	16955255	19284667	12646060	18203221	15540513	12131061	21560485	17039512	19379322
Genome-mapped reads duplication rate	0.569294	0.557115	0.582923	0.468181	0.39952	0.497633	0.521141	0.489805	0.6044	0.566757	0.61347
Genome deduplicated reads	7792204	9057083	12131372	21905969	19007058	18376400	14279637	12636038	14112063	13025446	12210345
Genome deduplicated bases	995024474	1149105512	1525009185	2770285437	2371640885	2133349797	1784103880	1567811963	1716583335	1568025437	1516441713
Genome reads mean length	129.356	128.956	127.387	128.154	126.49	118.309	126.796	126.262	123.913	122.716	126.346
Genome mean mapped bases per read	127.695	126.874	125.708	126.463	124.777	116.092	124.94	124.075	121.639	120.382	124.193
Genome reads mean quality	30.3391	30.416	31.1605	31.0676	31.0232	30.4099	30.2853	30.3416	30.3206	30.2914	30.3684
Genome mapped bases proportion over Q30	0.779135	0.782777	0.824872	0.818605	0.81646	0.784379	0.776406	0.779686	0.780568	0.778849	0.782982
Genome mean MAPQ	58.4237	58.4184	58.3073	58.3394	58.2976	58.711	58.837	58.8243	58.5872	58.5681	58.605
Cumulative coverage plot AUC	0.120209	0.124419	0.154568	0.176547	0.173925	0.0625413	0.0570737	0.0558622	0.0418452	0.0399094	0.0385506
Cumulative coverage plot elbow point	0.740085	0.730691	0.696477	0.704086	0.702482	0.832609	0.840517	0.835676	0.879502	0.87555	0.876448
Cumulative coverage plot x intercept	0.462463	0.429574	0.333787	0.218919	0.23668	0.587711	0.633824	0.652638	0.642722	0.658669	0.672696
GC bias global error	65.1397	67.5951	45.0522	50.1772	42.1527	94.9441	93.1833	90.0161	344.46	362.414	367.997
Mean coverage	0.3643	0.4207	0.5583	1.0143	0.8683	0.781	0.6532	0.574	0.6284	0.574	0.5552
Mean coverage (ONE-STEP-BAMLET)	0.364361	0.420783	0.558433	1.01443	0.868456	0.781197	0.653309	0.574107	0.628584	0.574185	0.555296
Genome covered at mean coverage	71.162	67.6019	61.0083	42.9443	47.9454	38.0979	46.6989	52.5302	46.7368	50.7852	52.1473
Genome covered at half mean coverage	85.581	83.8009	80.5042	71.2243	73.9727	69.049	73.3494	76.2651	73.3684	75.3926	76.0737
Coverage distribution Earth Movers Distance	1.45753	1.18763	1.06135	0.49725	0.606325	0.438358	0.546444	0.656756	0.406759	0.44958	0.468421
Genome percentage no coverage	79.16	77.01	69.84	56.74	59.95	79.26	81.6	82.7	84.76	85.74	86.19
Genome percentage 1x	20.84	22.99	30.16	43.26	40.05	20.74	18.4	17.3	15.24	14.26	13.81
Genome percentage 2x	6.22	7.29	11.35	21.18	18.11	11.52	10.01	9.22	6.95	6.38	6.18
Genome percentage 5x	0.95	1.16	1.64	4.39	3.34	5.03	4.2	3.69	3.07	2.78	2.71
Genome percentage 10x	0.28	0.37	0.25	0.89	0.64	1.95	1.53	1.21	1.66	1.51	1.47
Genome percentage 25x	0.01	0.02	0.01	0.04	0.03	0.12	0.07	0.04	0.44	0.39	0.38
Genome percentage 30x	0	0.01	0	0.02	0.01	0.05	0.03	0.01	0.27	0.24	0.22
CpG to genome-wide coverage ratio	1.28768	1.30166	0.996602	0.995417	0.966882	1.28995	1.32925	1.31707	2.60594	2.66386	2.7047
TSS to non-TSS coverage ratio	1.82173	1.83308	1.70518	1.66301	1.64909	1.88369	1.9287	1.9328	4.7308	4.91944	4.99954
Short Control Stats (Oligos)
Short oligo control mapped reads	10	20	3	1	0	26	37	28	25	7	32
Short oligo control mean coverage	2.28333	4.32917	0.6625	0.245833	0	5.85	8.75833	6.67083	5.89167	1.67083	7.925
Short oligo control mean read length	140.3	138.8	141	106		126.385	134.568	135.036	135.12	138.143	135.312
Short oligo control mean mapped bases per read	54.8	51.95	53	59		54	56.8108	57.1786	56.56	57.2857	59.4375
Short oligo control mean quality	30.6277	30.1213	31.9497	33.7288		30.604	31.1066	30.7283	31.5446	31.4863	31.3291
Short oligo control proportion over Q30	0.768248	0.746872	0.842767	0.966102		0.77208	0.806851	0.773267	0.828854	0.825436	0.818086
Short oligo control mean MAPQ	60	60	60	60		60	60	60	60	60	60
Gold Standard DNAs (pUC19 & Lambda Phage)
Lambda mapped reads (before downsampling)	435361	408030	248702	258997	166647	298009	314363	243939	273766	310998	368909
Lambda mean coverage (before downsampling)	1093.29	1012.59	602.63	630.608	400.315	668.342	768.827	593.618	656.759	738.387	906.291
pUC19 mapped reads (before downsampling)	746473	704409	453774	478316	320008	595967	559866	427049	498174	569876	638563
pUC19 mean coverage (before downsampling)	31699.3	29446.1	18849.2	20113.2	13160.4	22119.3	22941.9	17432.7	19921.7	22565.6	26364.1
Duplication rate in downsampled long-control reads	0.69348	0.693853	0.716698	0.685875	0.695492	0.696094	0.694874	0.700032	0.700273	0.689542	0.691516
Lambda mapped reads (after downsampling and dedup)	24163	24452	23023	25567	25130	26888	24742	24516	24755	25978	24835
Lambda mean coverage (after downsampling and dedup)	64.1998	64.4802	59.8558	66.6969	64.8976	66.2415	64.5448	63.8464	63.8553	66.4905	65.1701
pUC19 mapped reads (after downsampling and dedup)	1611	1632	1641	1689	1653	1777	1623	1589	1689	1650	1607
pUC19 mean coverage (after downsampling and dedup)	73.1575	73.3537	73.4036	75.4944	73.6117	73.8555	71.3362	70.6988	73.9635	71.3429	72.1757
Lambda mean quality	30.9118	30.8749	31.4831	31.3958	31.4182	30.9151	30.8363	30.9545	30.9523	30.8567	30.9359
pUC19 mean quality	30.7957	30.8734	31.3559	31.3538	31.3804	30.8989	30.8391	30.9311	30.8369	30.8269	30.8865
Lambda mapped bases proportion over Q30	0.80834	0.80583	0.842399	0.836784	0.83864	0.808959	0.803981	0.810498	0.81086	0.805517	0.80983
pUC19 mapped bases proportion over Q30	0.803945	0.808895	0.836414	0.836891	0.838156	0.810582	0.806904	0.811988	0.807874	0.806389	0.8103
Lambda mean MAPQ	59.9991	59.9998	59.9975	59.9994	59.9989	59.9994	59.9992	59.9991	59.9991	59.9985	59.9996
pUC19 mean MAPQ	60	60	60	60	60	60	60	60	60	60	59.9963
Lambda mean read length	129.772	129.058	126.757	127.132	125.926	120.536	127.498	127.266	126.203	125.277	128.24
pUC19 mean read length	124.414	123.21	122.136	122.356	122.025	113.858	120.368	121.588	119.819	118.374	122.722
Lambda mean mapped bases per read	128.867	127.9	126.097	126.528	125.255	119.49	126.528	126.313	125.11	124.141	127.275
pUC19 mean mapped bases per read	121.975	120.728	120.147	120.058	119.613	111.635	118.059	119.507	117.623	116.138	120.637
Quantification of Modified Cytosines
Mitochondrial genome rate of C at CpG	98.5921	98.4298	99.0925	99.0335	99.1399	98.2752	98.2889	98.3561	98.3225	98.1756	98.4311
Mitochondrial genome rate of modC at CpG	0.0364122	0.0106815	0	0	0	0.0246396	0	0.0153633	0	0.0117702	0
Mitochondrial genome rate of mC at CpG	1.06809	1.05747	0.808056	0.662739	0.724778	1.35518	1.3974	1.44415	1.31128	1.36535	1.19537
Mitochondrial genome rate of hmC at CpG	0.303435	0.502029	0.099453	0.303756	0.135292	0.344955	0.313703	0.18436	0.366214	0.447269	0.373552
Autosomal chromosomes rate of C at CpG	62.6798	63.1921	59.4251	57.0521	57.7707	68.2921	68.7279	68.7288	88.4264	88.7595	89.0641
Autosomal chromosomes rate of modC at CpG	37.3202	36.8079	40.5749	42.9479	42.2293	31.7079	31.2721	31.2712	11.5736	11.2405	10.9359
Autosomal chromosomes rate of mC at CpG	33.1842	32.6632	35.7765	38.1241	37.5896	26.2688	26.0399	25.9769	9.22	9.05575	8.74656
Autosomal chromosomes rate of hmC at CpG	3.39851	3.40604	4.21873	4.23637	4.05503	4.84125	4.60545	4.65791	2.12657	1.96724	1.97538
Genetic Accuracy: Gold-Standard DNAs (Lambda Phage)
Genetic accuracy lambda control	0.999847	0.999827	0.999822	0.999847	0.999834	0.999838	0.999849	0.999828	0.999826	0.999836	0.999833
Genetic accuracy lambda control Q-score	38.1543	37.6294	37.4988	38.1653	37.8108	37.9053	38.2108	37.6416	37.5942	37.862	37.7676
Genetic accuracy lambda control A	0.999871	0.999867	0.999915	0.999929	0.999915	0.999913	0.999897	0.999885	0.999881	0.999892	0.999872
Genetic accuracy lambda control C	0.999796	0.999769	0.999727	0.999775	0.999762	0.999734	0.999778	0.999756	0.999753	0.999778	0.999758
Genetic accuracy lambda control G	0.999947	0.999946	0.999954	0.999943	0.999924	0.999938	0.999947	0.999936	0.999944	0.999958	0.999949
Genetic accuracy lambda control T	0.999778	0.999733	0.9997	0.999749	0.999743	0.999773	0.999779	0.99974	0.999732	0.999725	0.999757
Genetic accuracy lambda control Q-score A	38.9068	38.7637	40.7124	41.4872	40.686	40.5823	39.8775	39.4037	39.2599	39.6536	38.9162
Genetic accuracy lambda control Q-score C	36.9	36.3618	35.6378	36.4752	36.2282	35.7536	36.5461	36.1318	36.0746	36.5345	36.1588
Genetic accuracy lambda control Q-score G	42.7543	42.6434	43.3316	42.4071	41.2148	42.0826	42.7606	41.9343	42.5022	43.7544	42.9655
Genetic accuracy lambda control Q-score T	36.529	35.7297	35.224	36.007	35.9081	36.4457	36.5489	35.8515	35.7213	35.607	36.1402

## Sheet: Table 4
Sample ID	6BCnTH3K27Me3rep1	6BCnTH3K27Me3rep2	6BCnTH3K27acrep1	6BCnTH3K27acrep2	6BCnTH3K27acrep3	6BCnTH3K4Me1rep1	6BCnTH3K4Me1rep2	6BCnTH3K4Me1rep3	6BCnTH3K4Me3rep1	6BCnTH3K4Me3rep2	6BCnTH3K4Me3rep3
Fraction of Pipeline Input: Reads
Percent of input reads discarded in trimming and resolution	0.077563	0.060691	0.033727	0.030551	0.031261	0.055588	0.072377	0.057663	0.062968	0.061391	0.065501
Percent of input reads that passed trimming	0.994515	0.995496	0.994722	0.99628	0.994965	0.996058	0.994944	0.995297	0.995683	0.995717	0.995367
Percent of input reads that passed resolution	0.922437	0.939309	0.966273	0.969449	0.968739	0.944412	0.927623	0.942337	0.937032	0.938609	0.934499
Percent of input reads discarded as unmapped by BWA-MEM	0.014951	0.016375	0.010916	0.012218	0.010387	0.157589	0.013618	0.015625	0.016734	0.019447	0.016044
Percent of input reads discarded below MAPQ threshold	0.075988	0.080103	0.065822	0.063445	0.066845	0.043092	0.044405	0.044669	0.066518	0.0676	0.066653
Percent of input reads mapping to controls	0.047212	0.038598	0.016544	0.012801	0.009739	0.022484	0.03243	0.030117	0.023611	0.029197	0.032923
Percent of input reads removed as genome-aligned duplicates	0.459889	0.462394	0.510544	0.407175	0.344555	0.345411	0.429702	0.410581	0.480693	0.442027	0.484379
Percent of input reads discarded as mapping to non-primary genome assembly	0.004503	0.004601	0.005502	0.005566	0.005542	0.005359	0.006092	0.006184	0.006599	0.006558	0.006492
Percent of input reads aligned to genome primary assembly (with duplicates)	0.779784	0.799631	0.867489	0.87542	0.876226	0.715887	0.831077	0.845742	0.823569	0.815806	0.812386
Percent of input reads aligned to genome primary assembly deduplicated	0.319895	0.337237	0.356945	0.468245	0.531672	0.370476	0.401375	0.435161	0.342876	0.37378	0.328007
Fraction of Pipeline Input: Bases
Percent of input bases that passed trimming	0.894272	0.902125	0.875541	0.881053	0.878085	0.834325	0.864145	0.869992	0.834615	0.82949	0.85367
Percent of input bases that passed resolution	0.790651	0.804362	0.803588	0.81366	0.809029	0.723989	0.763445	0.776931	0.737955	0.734199	0.756052
Percent of input bases discarded as unmapped by BWA-MEM	0.008081	0.008226	0.005642	0.007256	0.005461	0.124273	0.006245	0.007459	0.007618	0.00924	0.007682
Percent of input bases discarded below MAPQ threshold	0.064137	0.067647	0.05317	0.051667	0.054402	0.031341	0.035268	0.035597	0.051538	0.051988	0.053244
Percent of input bases mapping to controls	0.040549	0.033236	0.01342	0.010411	0.007708	0.018267	0.027811	0.025899	0.019822	0.024084	0.027997
Percent of input bases removed as genome-aligned duplicates	0.390438	0.391953	0.417577	0.333532	0.279737	0.24778	0.343494	0.329008	0.36485	0.331158	0.380316
Percent of input bases genome-aligned bases mapping to non-primary assembly deduplicated	0.003855	0.00394	0.004554	0.004648	0.004606	0.004026	0.004995	0.005087	0.005183	0.005115	0.005241
Percent of input bases aligned to genome primary assembly soft-clipped deduplicated	0.005486	0.006857	0.004981	0.006263	0.007487	0.007737	0.006643	0.007928	0.006304	0.007158	0.005843
Percent of input bases aligned to genome primary assembly deduplicated and without soft-clipped	0.278106	0.292502	0.304243	0.399885	0.449627	0.290564	0.338989	0.365953	0.28264	0.305455	0.27573
SQC (Unmodified Oligo) Control Accuracy
mC specificity on 80bp SQC unmethylated short control	1	1	0.96875	1	1	1	1	1		1	0.990385
hmC specificity on 80bp SQC unmethylated short control	1	1	0.992188	1	1	1	1	1		1	1
SQ4mC (Methylated Oligo) Control Accuracy
mC sensitivity on 80bp SQ4mC mixed C/mC short control	0.96945	0.958607	0.961604	0.965957	0.978313	0.962584	0.966491	0.960124		0.970662	0.958066
mC specificity on 80bp SQ4mC mixed C/mC short control	0.996333	0.99772	0.997478	0.996549	0.998418	0.997675	0.997071	0.997713		0.99753	0.996507
hmC specificity on 80bp SQ4mC mixed C/mC short control	0.99877	0.99831	0.997187	0.998459	0.995217	0.998438	0.998591	0.997774		0.999109	0.997281
mC precision on 80bp SQ4mC mixed C/mC short control	0.996187	0.997607	0.997365	0.996409	0.998361	0.997551	0.996942	0.997591		0.997411	0.996345
SQ2hmC (Hydroxymethylated Oligo) Control Accuracy
Percent hmC called as mC on 80bp SQ2hmC mixed C/hmC short control	0.00681676	0.00622777	0.00973889	0.0081573	0.00842107	0.00611208	0.00642107	0.00582925		0.00669458	0.00638289
Percent hmC called as hmC on 80bp SQ2hmC mixed C/hmC short control	0.981476	0.982092	0.97939	0.980416	0.979929	0.982692	0.98221	0.982463		0.982179	0.982316
Percent hmC called as C on 80bp SQ2hmC mixed C/hmC short control	0.0115899	0.011563	0.0107348	0.0112877	0.011519	0.011085	0.0112515	0.0115855		0.011016	0.0111916
hmC sensitivity on 80bp SQ2hmC mixed C/hmC short control	0.981476	0.982092	0.97939	0.980416	0.979929	0.982692	0.98221	0.982463		0.982179	0.982316
hmC false positive:true positive ratio	0.170853	0.205862	0.224064	0.217825	0.195678	0.225535	0.234407	0.289102		0.273158	0.187087
mC specificity on 80bp SQ2hmC mixed C/hmC short control	0.993799	0.994418	0.992089	0.993788	0.993487	0.994212	0.993541	0.993822		0.993265	0.994203
hmC specificity on 80bp SQ2hmC mixed C/hmC short control	0.997099	0.997286	0.99646	0.997156	0.996503	0.997733	0.997173	0.997348		0.997211	0.997384
hmC precision on 80bp SQ2hmC mixed C/hmC short control	0.996872	0.997091	0.996019	0.996718	0.995916	0.997527	0.996969	0.997134		0.996979	0.997187
Modified Cytosine Accuracy: Gold-Standard DNAs (Methylated Lambda Phage & Unmethylated pUC19)
Methylated lambda control percent mC called as mC	0.993705	0.992561	0.991844	0.991497	0.99145	0.991882	0.992987	0.992395	0.99233	0.992648	0.992275
Methylated lambda control percent mC called as hmC	0.00189683	0.00211063	0.00249091	0.0026121	0.00194894	0.00152641	0.00176796	0.00191735	0.00175057	0.00238837	0.00205275
Methylated lambda control percent mC called as C	0.00436368	0.00528327	0.00563722	0.00586302	0.00657013	0.00654363	0.00520318	0.00564253	0.00587453	0.00492529	0.00562886
Methylated lambda modC sensitivity	0.995636	0.994717	0.994363	0.994137	0.99343	0.993456	0.994797	0.994357	0.994125	0.995075	0.994371
Non-methylated pUC19 control percent C called as mC	0.00330368	0.00408337	0.00195895	0.00234094	0.00175468	0.00643199	0.0032818	0.0035292	0.00531821	0.00363071	0.00296736
Non-methylated pUC19 control percent C called as hmC	0.00144007	0.00195661	0.00187378	0.0015885	0.00192179	0.00312907	0.00302271	0.00405858	0.00283638	0.00311203	0.00161085
Non-methylated pUC19 control percent C called as C	0.995256	0.99396	0.996167	0.996071	0.99624	0.990439	0.993695	0.992412	0.991845	0.993171	0.995253
Non-methylated pUC19 control modC specificity	0.995256	0.99396	0.996167	0.996071	0.99624	0.990439	0.993695	0.992412	0.991845	0.993171	0.995253
Methylated lambda control mC sensitivity	0.993705	0.992561	0.991844	0.991497	0.99145	0.991882	0.992987	0.992395	0.99233	0.992648	0.992275
Methylated lambda control hmC specificity	0.998098	0.99789	0.997509	0.997388	0.998051	0.998474	0.998232	0.998073	0.99825	0.997612	0.997947
Methylated lambda control mC precision	0.999905	0.999916	0.999947	0.999934	0.999923	0.999927	0.999955	0.99995	0.99997	0.999971	0.999922
Non-methylated pUC19 mC specificity	0.996696	0.995917	0.998041	0.997659	0.998245	0.993568	0.996718	0.996471	0.994682	0.996369	0.997033
Non-methylated pUC19 hmC specificity	0.99856	0.998043	0.998126	0.998412	0.998078	0.996871	0.996977	0.995941	0.997164	0.996888	0.998389
Non-C calls at CpG sites on fully methylated lambda control	7.13585	7.16865	6.95182	6.77612	6.87367	7.33059	7.24192	7.19863	7.2482	7.43477	7.11985
Non-C calls at CpG sites on fully unmethylated pUC19 control	6.77565	6.56546	6.38654	6.30581	6.25783	6.97768	6.77884	6.9076	6.78344	6.83685	6.96372
mbias_mC_weighted_rmsd	4.52754e-05	4.29943e-05	4.54488e-05	5.20419e-05	4.84892e-05	4.45389e-05	3.99405e-05	3.9119e-05		2.87118e-05	2.70278e-05
mbias_hmC_weighted_rmsd	3.67057e-06	3.38734e-06	4.77003e-06	5.32912e-06	4.69797e-06	7.27917e-06	6.05946e-06	5.99822e-06		4.95523e-06	4.84011e-06
mbias_modC_weighted_rmsd	1.2229e-05	1.07368e-05	9.72048e-06	1.0513e-05	9.97777e-06	1.17017e-05	1.23067e-05	1.12499e-05		1.09444e-05	1.12969e-05
hmC false positive:true positive ratio	0.170853	0.205862	0.224064	0.217825	0.195678	0.225535	0.234407	0.289102		0.273158	0.187087
Prelude Trimming and Resolution Stats
Prelude input reads pairs	43862071	55375342	60106109	79894227	64939191	75557322	53447089	45996409	60092004	51414921	55271925
Prelude retained reads pairs	40460011	52014549	58078907	77453418	62909154	71357241	49578750	43344129	56308125	48258506	51651570
Prelude discarded reads pairs	3402060	3360793	2027202	2440809	2030037	4200081	3868339	2652280	3783879	3156415	3620355
Percentage of read pairs retained	0.922437	0.939309	0.966273	0.969449	0.968739	0.944412	0.927623	0.942337	0.937032	0.938609	0.934499
Percentage read pairs discarded	0.0775627	0.0606911	0.0337271	0.0305505	0.0312606	0.055588	0.072377	0.0576628	0.0629681	0.061391	0.0655008
Prelude R1 bases processed	6579310650	8306301300	9015916350	11984134050	9740878650	11333598300	8017063350	6899461350	9013800600	7712238150	8290788750
Prelude R1 bases retained	5523470734	7130788695	7684124837	10295434230	8346056844	8996953411	6515044725	5716030913	7116444133	6059841971	6687497423
Prelude R1 bases discarded	1055839916	1175512605	1331791513	1688699820	1394821806	2336644889	1502018625	1183430437	1897356467	1652396179	1603291327
Percentage of R1 bases retained	0.839521	0.858479	0.852284	0.859089	0.856807	0.79383	0.812647	0.828475	0.789505	0.785744	0.806618
Prelude R2 bases processed	6579310650	8306301300	9015916350	11984134050	9740878650	11333598300	8017063350	6899461350	9013800600	7712238150	8290788750
Prelude R2 bases retained	5591452244	7218883046	7781672593	10425058913	8452399107	9110971169	6596781382	5788543166	7207010658	6136043447	6770498399
Prelude R2 bases discarded	987858406	1087418254	1234243757	1559075137	1288479543	2222627131	1420281968	1110918184	1806789942	1576194703	1520290351
Percentage of R2 bases retained	0.849854	0.869085	0.863104	0.869905	0.867725	0.80389	0.822843	0.838985	0.799553	0.795624	0.816629
Prelude detailed trimming stats
Reads pairs discarded because of scar filter	0	0	0	0	0	0	0	0	0	0	0
Percentage read pairs discarded because of scar filter	0	0	0	0	0	0	0	0	0	0	0
R1 USER SCAR-sequence found	22273960	25061510	33709353	47114220	36293416	42463283	34239968	28371885	42249118	35978899	37739100
R2 USER SCAR-sequence found	22874941	25968101	34332849	47968080	36962942	43427045	34718789	28825021	42681961	36373593	38171977
Percentage R1 reads with USER SCAR found	0.507818	0.452575	0.560831	0.589707	0.558883	0.562001	0.640633	0.616828	0.703074	0.699775	0.68279
Percentage R2 reads with USER SCAR found	0.52152	0.468947	0.571204	0.600395	0.569193	0.574756	0.649592	0.62668	0.710277	0.707452	0.690621
Reads pairs discarded because of concatemer filter
Percentage read pairs discarded because of concatemer filter
R1 concatemer found
R2 concatemer found
R1 Hairpin trimmed	26402698	33451613	39008594	51814899	42277652	50489336	34152845	29172688	40182307	34747325	35948532
R2 Hairpin trimmed	18497960	23166269	28323571	37582380	30727537	38266281	25034729	21456821	31265222	27049412	27442578
R1 internal Hairpin trimmed	4905828	6220068	11313425	14514285	12266900	18615284	8861045	7651465	13838626	12320009	10636364
R2 internal Hairpin trimmed	4059207	5125727	10094258	12886314	10935343	17057927	7819759	6730386	12603152	11275981	9543131
R1 mean retained length	136.529	137.1	132.317	132.923	132.67	126.084	131.418	131.881	126.407	125.539	129.461
R2 mean retained length	138.207	138.799	133.992	134.591	134.355	127.681	133.061	133.551	128.017	127.114	131.068
Prelude detailed resolution stats
Reads attempted resolution	43621471	55125909	59788855	79596981	64612243	75259463	53176852	45780068	59832583	51194712	55015874
Percentage of reads attempted resolution	0.994515	0.995496	0.994722	0.99628	0.994965	0.996058	0.994944	0.995297	0.995683	0.995717	0.995367
Bases attempted resolution	5883690314	7493319528	7893802409	10558656305	8553317656	9455908858	6927904365	6002478360	7523051407	6397221755	7077596776
Reads that resolve naively	30734132	38756315	44788356	61093997	48558476	51074102	37892697	32844740	42985238	36897275	39427231
Percentage of reads that resolve naively	0.704564	0.703051	0.749109	0.767542	0.751537	0.67864	0.712579	0.717446	0.718425	0.720724	0.716652
Reads to rescue via pairwise alignment	12887339	16369594	15000499	18502984	16053767	24185361	15284155	12935328	16847345	14297437	15588643
Bases to rescue via pairwise alignment	1753639396	2270324798	2087406460	2573936137	2234324134	3336802059	2059716894	1768169164	2262389953	1920712562	2101291767
Reads rescued via pairwise alignment	9725879	13258234	13290551	16359421	14350678	20283139	11686053	10499389	13322887	11361231	12224339
Percentage of reads rescued via pairwise alignment	0.754685	0.809931	0.886007	0.88415	0.893913	0.838654	0.764586	0.811683	0.7908	0.794634	0.784182
Reads that failed resolution	3161460	3111360	1709948	2143563	1703089	3902222	3598102	2435939	3524458	2936206	3364304
Percentage of reads that failed resolution	0.0724749	0.056441	0.0285998	0.0269302	0.0263586	0.0518503	0.0676629	0.0532096	0.0589053	0.0573537	0.0611515
Percentage of resolved reads (out of trimmed reads)	0.927525	0.943559	0.9714	0.97307	0.973641	0.94815	0.932337	0.94679	0.941095	0.942646	0.938848
resolved read mean retained length	128.565	128.353	124.712	125.871	125.231	114.83	123.4	123.636	118.083	117.279	121.281
Alignment
Primary reads in aligned BAM (excluding unmapped)	40460011	52014549	58078907	77453418	62909154	71357241	49578750	43344129	56308125	48258506	51651570
Supplementary reads discarded	2188109	3088071	1680619	1990916	1574259	2573911	2321395	2114605	2335364	2068638	2332225
Unmapped reads discarded	655777	906793	656137	976114	674518	11906975	727851	718702	1005580	999855	886804
Reads discarded below MAPQ threshold	3332973	4435751	3956304	5068881	4340879	3255926	2373330	2054622	3997216	3475664	3684065
Non-primary assembly reads discarded	197519	254755	330677	444680	359876	404945	325620	284425	396570	337193	358846
Genome Deduplication & Coverage
Genome-mapped reads (including duplicates)	34202925	44279848	52141393	69940984	56901428	54090541	44418643	38901086	49489932	41944614	44902123
Percentage of bases mapping to chrM	0.00243564	0.00224472	0.00180067	0.00169743	0.00183122	0.00104039	0.00128163	0.00131578	0.00131702	0.0014891	0.00145115
Number of reads mapping to chrM	101830	122354	106101	133335	116227	72869	63549	57224	71876	69637	73811
Percentage of reads mapping to chrM	0.00238768	0.00222048	0.00177547	0.00167834	0.00180243	0.000985633	0.00122445	0.00125881	0.00122564	0.00138369	0.00136728
Genome-mapped read duplicates	20171676	25605228	30686798	32530933	22375102	26098333	22966313	18885255	28885835	22726766	26772541
Genome-mapped reads duplication rate	0.589765	0.578259	0.58853	0.46512	0.393226	0.482493	0.517042	0.485469	0.583671	0.541828	0.596242
Genome deduplicated reads	14031249	18674620	21454595	37410051	34526326	27992208	21452330	20015831	20604097	19217848	18129582
Genome deduplicated bases	1829742965	2429611429	2743030828	4792273430	4379763109	3293140211	2717693769	2524877917	2547664403	2355741173	2286018610
Genome reads mean length	132.977	133.152	129.946	130.107	128.965	120.778	129.168	128.877	126.406	125.454	128.765
Genome mean mapped bases per read	130.405	130.102	127.853	128.101	126.853	117.645	126.685	126.144	123.648	122.581	126.093
Genome reads mean quality	30.3973	30.4786	31.1384	31.0612	31.0047	30.4407	30.3172	30.3786	30.3456	30.3168	30.3985
Genome mapped bases proportion over Q30	0.781408	0.785143	0.823065	0.817792	0.8148	0.785225	0.777415	0.780892	0.780958	0.779108	0.783657
Genome mean MAPQ	58.2038	58.1885	58.2653	58.3151	58.2667	58.4017	58.6448	58.644	58.4941	58.4588	58.4984
Cumulative coverage plot AUC	0.183891	0.201924	0.189871	0.202732	0.207974	0.0942822	0.0935205	0.0917269		0.0716537	0.0663207
Cumulative coverage plot elbow point	0.688081	0.673838	0.695408	0.698717	0.693398	0.823065	0.822953	0.822571		0.861691	0.865634
Cumulative coverage plot x intercept	0.24423	0.186813	0.194564	0.140137	0.138863	0.341973	0.376522	0.393521		0.424895	0.455073
GC bias global error	40.1549	36.8378	28.667	35.3284	26.3238	68.082	67.7036	62.7714		247.388	254.894
Mean coverage	0.6699	0.8895	1.0043	1.7546	1.6035	1.2056	0.995	0.9244		0.8624	0.8369
Mean coverage (ONE-STEP-BAMLET)	0.670022	0.889683	1.00445	1.75485	1.6038	1.20589	0.995174	0.924568	0.932912	0.862633	0.837102
Genome covered at mean coverage	57.0795	49.9034	44.8985	40.9678	42.9332	29.0422	30.151	33.9516		34.4835	35.316
Genome covered at half mean coverage	78.5398	74.9517	72.3817	63.6359	65.9657	59.2146	65.0755	66.9758		67.2417	67.658
Coverage distribution Earth Movers Distance	0.780521	0.55243	0.52067	0.24495	0.281204	0.266484	0.339095	0.375451		0.269426	0.27649
Genome percentage no coverage	64.07	56.32	55	41.45	42.45	67.66	70.2	71.45		75.97	77.29
Genome percentage 1x	35.93	43.68	45	58.55	57.55	32.34	29.8	28.55		24.03	22.71
Genome percentage 2x	13.32	18.71	21.39	35.25	33.33	16.3	14.3	13.51		9.49	9.06
Genome percentage 5x	1.63	2.41	3.96	9.45	8.01	6.83	5.61	5.26		3.48	3.41
Genome percentage 10x	0.47	0.66	0.76	2.37	1.87	3.14	2.37	2.14		1.93	1.91
Genome percentage 25x	0.04	0.09	0.03	0.2	0.15	0.4	0.23	0.17		0.68	0.68
Genome percentage 30x	0.02	0.05	0.01	0.1	0.07	0.19	0.1	0.07		0.48	0.48
CpG to genome-wide coverage ratio	1.07956	1.05162	0.887852	0.906278	0.861531	1.15883	1.18643	1.16679		2.30341	2.36177
TSS to non-TSS coverage ratio	1.60398	1.57124	1.56865	1.55579	1.51779	1.7581	1.78962	1.78214		4.3971	4.51646
Short Control Stats (Oligos)
Short oligo control mapped reads	790257	912615	223226	212978	97278	735974	791360	654469	587692	555952	729742
Short oligo control mean coverage	257332	297298	72961.7	69779.9	31856.4	240073	257743	213277	191359	181078	237478
Short oligo control mean read length	145.26	145.203	142.812	141.982	141.894	144.77	145.13	145.217	145.311	145.21	145.36
Short oligo control mean mapped bases per read	78.1514	78.1836	78.4443	78.6333	78.5947	78.2876	78.1671	78.2107	78.1467	78.1699	78.1024
Short oligo control mean quality	32.0688	32.0317	32.3691	32.3626	32.3479	32.0131	32.0163	32.0672	32.0487	32.0159	32.0865
Short oligo control proportion over Q30	0.860063	0.857775	0.877699	0.877133	0.876338	0.856473	0.856761	0.859848	0.858786	0.856729	0.861118
Short oligo control mean MAPQ	59.9992	59.9987	59.9992	59.9995	59.9997	59.9986	59.9988	59.9989	59.9984	59.9993	59.9989
Gold Standard DNAs (pUC19 & Lambda Phage)
Lambda mapped reads (before downsampling)	485303	464949	282341	294189	189508	329365	348096	273805	302370	342475	410521
Lambda mean coverage (before downsampling)	1225	1160.12	688.816	721.728	458.732	741.664	854.5	669.778	728.191	816.017	1013.12
pUC19 mapped reads (before downsampling)	795257	759838	488829	515592	345667	633515	593850	457020	528765	602753	679469
pUC19 mean coverage (before downsampling)	33857.9	31858.7	20391.5	21774.8	14287.3	23564.3	24388.7	18703.6	21183.9	23906	28107.1
Duplication rate in downsampled long-control reads	0.662907	0.658638	0.68385	0.650704	0.656373	0.664669	0.66319	0.666142	0.671098	0.660395	0.658837
Lambda mapped reads (after downsampling and dedup)	26521	27178	25673	28278	28219	29677	27219	27101	27168	28323	27461
Lambda mean coverage (after downsampling and dedup)	70.7654	71.9112	67.1203	74.2943	73.3485	73.4034	71.2398	70.8311	70.3535	72.6376	72.2831
pUC19 mapped reads (after downsampling and dedup)	1724	1747	1722	1744	1782	1875	1713	1737	1702	1782	1747
pUC19 mean coverage (after downsampling and dedup)	78.1821	78.2673	78.1415	79.0808	79.8001	77.4326	76.4021	76.8101	74.3206	76.9471	78.5361
Lambda mean quality	30.8219	30.7846	31.3943	31.3071	31.3477	30.8368	30.7446	30.8665	30.8531	30.762	30.8702
pUC19 mean quality	30.7513	30.7932	31.345	31.2902	31.3127	30.8994	30.829	30.9037	30.863	30.8299	30.8586
Lambda mapped bases proportion over Q30	0.80322	0.800438	0.836955	0.831411	0.834295	0.804445	0.798938	0.805515	0.805145	0.800309	0.806027
pUC19 mapped bases proportion over Q30	0.802307	0.804225	0.835441	0.833191	0.83441	0.810524	0.805234	0.810089	0.80807	0.806735	0.808503
Lambda mean MAPQ	59.9998	59.9992	59.9972	59.9999	59.9995	59.9987	59.9992	59.9978	59.9991	59.9983	59.9991
pUC19 mean MAPQ	60	59.9994	59.9959	60	60	59.9973	59.9895	59.9931	59.9982	59.9938	59.9994
Lambda mean read length	130.399	129.575	127.51	128.094	126.827	121.056	127.917	127.819	126.704	125.565	128.815
pUC19 mean read length	125.067	122.709	124.038	124.033	122.689	113.03	121.963	121.211	119.542	117.857	123.122
Lambda mean mapped bases per read	129.417	128.333	126.805	127.428	126.069	119.965	126.943	126.765	125.599	124.389	127.667
pUC19 mean mapped bases per read	121.808	120.335	121.886	121.795	120.282	110.925	119.799	118.775	117.288	115.982	120.749
Quantification of Modified Cytosines
Mitochondrial genome rate of C at CpG	98.7064	98.6283	99.061	99.1354	99.2154	98.2898	98.5935	98.5173		98.2503	98.4824
Mitochondrial genome rate of modC at CpG	0.019978	0.00899483	0.00533504	0.0122354	0.00402334	0.0312842	0.00608865	0.0123047		0.0265915	0.00560004
Mitochondrial genome rate of mC at CpG	1.03386	0.980436	0.784251	0.575064	0.583384	1.30872	1.15075	1.26123		1.41999	1.15361
Mitochondrial genome rate of hmC at CpG	0.239736	0.38228	0.149381	0.277336	0.197143	0.370197	0.249635	0.209179		0.303143	0.358403
Autosomal chromosomes rate of C at CpG	58.9551	58.5958	56.9082	55.334	55.1467	66.2749	66.4227	66.3388		86.9311	87.5463
Autosomal chromosomes rate of modC at CpG	41.0449	41.4042	43.0918	44.666	44.8533	33.7251	33.5773	33.6612		13.0689	12.4537
Autosomal chromosomes rate of mC at CpG	37.1148	37.4991	38.3993	39.9866	40.3303	28.5324	28.596	28.6203		10.8669	10.2614
Autosomal chromosomes rate of hmC at CpG	3.16443	3.13319	4.10882	4.10746	3.93664	4.59411	4.34131	4.39327		1.95982	1.95921
Genetic Accuracy: Gold-Standard DNAs (Lambda Phage)
Genetic accuracy lambda control	0.999847	0.999833	0.999816	0.999842	0.999829	0.999823	0.999842	0.999834	0.999845	0.999826	0.999824
Genetic accuracy lambda control Q-score	38.151	37.7843	37.3546	38.0075	37.6661	37.5282	38.0251	37.793	38.0849	37.5998	37.5479
Genetic accuracy lambda control A	0.999874	0.999888	0.999914	0.999903	0.99991	0.999873	0.999886	0.999877	0.999875	0.999903	0.999864
Genetic accuracy lambda control C	0.99977	0.999753	0.999739	0.999776	0.999745	0.999745	0.999784	0.999768	0.999784	0.999742	0.999762
Genetic accuracy lambda control G	0.99995	0.999946	0.999934	0.999945	0.999923	0.999927	0.999943	0.999947	0.99995	0.999935	0.999932
Genetic accuracy lambda control T	0.999798	0.999753	0.999687	0.999749	0.999745	0.999754	0.999763	0.999749	0.999774	0.999734	0.999746
Genetic accuracy lambda control Q-score A	39.0098	39.4896	40.6783	40.1213	40.435	38.9543	39.4165	39.1084	39.0423	40.145	38.6511
Genetic accuracy lambda control Q-score C	36.3791	36.0687	35.8315	36.4963	35.934	35.9406	36.6644	36.3462	36.6522	35.8831	36.2252
Genetic accuracy lambda control Q-score G	42.9948	42.7085	41.7775	42.618	41.1483	41.3565	42.4366	42.7822	43.0013	41.8456	41.6592
Genetic accuracy lambda control Q-score T	36.941	36.0804	35.0443	35.9978	35.9268	36.0941	36.2533	35.9967	36.4602	35.7489	35.9449

## Sheet: Table 5
Sample ID	WG rep1 (CEG1936-PG01-I2308-003)	WG rep2 (CEG1936-PG01-I2308-004)
Fraction of Pipeline Input: Reads
Percent of input reads discarded in trimming and resolution	0.279426	0.309463
Percent of input reads that passed trimming	0.76086	0.733764
Percent of input reads that passed resolution	0.720574	0.690537
Percent of input reads discarded as unmapped by BWA-MEM	0.00416	0.004033
Percent of input reads discarded below MAPQ threshold	0.084035	0.078385
Percent of input reads mapping to controls	0.009965	0.011607
Percent of input reads removed as genome-aligned duplicates	0.260755	0.245833
Percent of input reads discarded as mapping to non-primary genome assembly	0.003392	0.003266
Percent of input reads aligned to genome primary assembly (with duplicates)	0.619023	0.593246
Percent of input reads aligned to genome primary assembly deduplicated	0.358268	0.347414
Fraction of Pipeline Input: Bases
Percent of input bases that passed trimming	0.6044	0.584649
Percent of input bases that passed resolution	0.558744	0.536456
Percent of input bases discarded as unmapped by BWA-MEM	0.001622	0.001583
Percent of input bases discarded below MAPQ threshold	0.064831	0.060558
Percent of input bases mapping to controls	0.007782	0.009105
Percent of input bases removed as genome-aligned duplicates	0.200655	0.189627
Percent of input bases genome-aligned bases mapping to non-primary assembly deduplicated	0.002631	0.002538
Percent of input bases aligned to genome primary assembly soft-clipped deduplicated	0.001074	0.000994
Percent of input bases aligned to genome primary assembly deduplicated and without soft-clipped	0.280151	0.27205
SQC (Unmodified Oligo) Control Accuracy
SQ4mC (Methylated Oligo) Control Accuracy
mC sensitivity on 80bp SQ4mC mixed C/mC short control		0
mC specificity on 80bp SQ4mC mixed C/mC short control		1
hmC specificity on 80bp SQ4mC mixed C/mC short control		1
mC precision on 80bp SQ4mC mixed C/mC short control
SQ2hmC (Hydroxymethylated Oligo) Control Accuracy
Percent hmC called as mC on 80bp SQ2hmC mixed C/hmC short control	0.00317797	0.00327154
Percent hmC called as hmC on 80bp SQ2hmC mixed C/hmC short control	0.926907	0.914395
Percent hmC called as C on 80bp SQ2hmC mixed C/hmC short control	0.0690738	0.0812702
hmC sensitivity on 80bp SQ2hmC mixed C/hmC short control	0.926907	0.914395
hmC false positive:true positive ratio	0.224809	0.302507
mC specificity on 80bp SQ2hmC mixed C/hmC short control	0.998236	0.997922
hmC specificity on 80bp SQ2hmC mixed C/hmC short control	0.997596	1
hmC precision on 80bp SQ2hmC mixed C/hmC short control	0.997151	1
Modified Cytosine Accuracy: Gold-Standard DNAs (Methylated Lambda Phage & Unmethylated pUC19)
Methylated lambda control percent mC called as mC	0.97899	0.981154
Methylated lambda control percent mC called as hmC	0.0035811	0.00431558
Methylated lambda control percent mC called as C	0.0172323	0.0143453
Methylated lambda modC sensitivity	0.982768	0.985655
Non-methylated pUC19 control percent C called as mC	0.000345961	0.000535284
Non-methylated pUC19 control percent C called as hmC	0.000259471	0.00089214
Non-methylated pUC19 control percent C called as C	0.999395	0.998573
Non-methylated pUC19 control modC specificity	0.999395	0.998573
Methylated lambda control mC sensitivity	0.97899	0.981154
Methylated lambda control hmC specificity	0.996419	0.995684
Methylated lambda control mC precision	1	1
Non-methylated pUC19 mC specificity	0.999654	0.999465
Non-methylated pUC19 hmC specificity	0.999741	0.999108
Non-C calls at CpG sites on fully methylated lambda control	7.64957	7.71639
Non-C calls at CpG sites on fully unmethylated pUC19 control	6.93069	6.73157
mbias_mC_weighted_rmsd	5.4898e-05	5.48608e-05
mbias_hmC_weighted_rmsd	2.07067e-06	2.07761e-06
mbias_modC_weighted_rmsd	8.06425e-06	8.36561e-06
hmC false positive:true positive ratio	0.224809	0.302507
Demultiplexing
Index 1 used for demultiplexing	TGTTGTGG	ACAGACCT
Index 2 used for demultiplexing	GTGTCCTT	CTAGGTTG
Number of reads for sample	1326735201	1288791124
Number of reads for sample with a perfect index match	1291236008	1261186355
Number of reads for sample with one mismatch in the index	35499193	27604769
Proportion of reads for sample with one mismatch to index	0.026757	0.0214188
Proportion of undetermined reads in run	0.106033	0.106033
Number of reads that failed to demultiplex because of a polyG index	6207821	4024901
Number of reads that failed to demultiplex because of a wrong index	30888545	27185089
Proportion of reads that failed to demultiplex because of a wrong index	0.0232824	0.0210893
Proportion of reads that failed to demultiplex because of a polyG index	0.00467997	0.00312336
Proportion of reads in the run with polyG indexes	0.00345908	0.00345908
Proportion of reads in the run with polyG index 1	0.00247895	0.00247895
Proportion of reads in the run with polyG index 2	0.00107104	0.00107104
Proportion of PhiX reads in the run	0.0661515	0.0661515
Proportion of reads that failed demultiplexing in the run	0.0127206	0.0127206
Prelude Trimming and Resolution Stats
Prelude input reads pairs	1326735201	1288791124
Prelude retained reads pairs	956010772	889957629
Prelude discarded reads pairs	370724429	398833495
Percentage of read pairs retained	0.720574	0.690537
Percentage read pairs discarded	0.279426	0.309463
Prelude R1 bases processed	200337015351	194607459724
Prelude R1 bases retained	114796800447	107194068628
Prelude R1 bases discarded	85540214904	87413391096
Percentage of R1 bases retained	0.573018	0.550822
Prelude R2 bases processed	200337015351	194607459724
Prelude R2 bases retained	116310518046	108608157074
Prelude R2 bases discarded	84026497305	85999302650
Percentage of R2 bases retained	0.580574	0.558088
Prelude detailed trimming stats
Reads pairs discarded because of scar filter	314994670	340983787
Percentage read pairs discarded because of scar filter	0.237421	0.264576
R1 USER SCAR-sequence found	1029271624	966461563
R2 USER SCAR-sequence found	1025845667	963007960
Percentage R1 reads with USER SCAR found	0.775793	0.749898
Percentage R2 reads with USER SCAR found	0.773211	0.747218
Reads pairs discarded because of concatemer filter
Percentage read pairs discarded because of concatemer filter
R1 concatemer found
R2 concatemer found
R1 Hairpin trimmed	599792380	556471966
R2 Hairpin trimmed	387663425	356095444
R1 internal Hairpin trimmed	59259119	47519876
R2 internal Hairpin trimmed	41161123	30632102
R1 mean retained length	120.082	120.45
R2 mean retained length	121.664	122.039
Prelude detailed resolution stats
Reads attempted resolution	1009459873	945668906
Percentage of reads attempted resolution	0.76086	0.733764
Bases attempted resolution	121083593520	113777100775
Reads that resolve naively	858688496	796491877
Percentage of reads that resolve naively	0.850642	0.842252
Reads to rescue via pairwise alignment	150771377	149177029
Bases to rescue via pairwise alignment	18223632989	18057529700
Reads rescued via pairwise alignment	97322276	93465752
Percentage of reads rescued via pairwise alignment	0.645496	0.626543
Reads that failed resolution	53449101	55711277
Percentage of reads that failed resolution	0.0529482	0.058912
Percentage of resolved reads (out of trimmed reads)	0.947052	0.941088
resolved read mean retained length	117.087	117.307
Alignment
Primary reads in aligned BAM (excluding unmapped)	956010772	889957629
Supplementary reads discarded	3076991	2806139
Unmapped reads discarded	5519056	5197357
Reads discarded below MAPQ threshold	111491935	101021651
Non-primary assembly reads discarded	4499976	4208884
Genome Deduplication & Coverage
Genome-mapped reads (including duplicates)	821279378	764570456
Percentage of bases mapping to chrM	0.00134082	0.00136189
Number of reads mapping to chrM	1271612	1201571
Percentage of reads mapping to chrM	0.00132586	0.0013459
Genome-mapped read duplicates	345952315	316826882
Genome-mapped reads duplication rate	0.421236	0.414385
Genome deduplicated reads	475327063	447743574
Genome deduplicated bases	56124573480	52942919407
Genome reads mean length	118.528	118.676
Genome mean mapped bases per read	118.076	118.244
Genome reads mean quality	33.6752	33.6131
Genome mapped bases proportion over Q30	0.822183	0.819261
Genome mean MAPQ	57.7728	57.7797
Cumulative coverage plot AUC	0.380107	0.375436
Cumulative coverage plot elbow point	0.372482	0.389801
Cumulative coverage plot x intercept	0.0885673	0.0890013
GC bias global error
Mean coverage	20.5515	19.3865
Mean coverage (ONE-STEP-BAMLET)	20.5519	19.3868
Genome covered at mean coverage	59.6037	58.2487
Genome covered at half mean coverage	83.5253	83.0652
Coverage distribution Earth Movers Distance	0.104438	0.106981
Genome percentage no coverage	11.77	11.81
Genome percentage 1x	88.23	88.19
Genome percentage 2x	87.78	87.71
Genome percentage 5x	86.7	86.47
Genome percentage 10x	83.79	82.74
Genome percentage 25x	38.07	31.16
Genome percentage 30x	15.41	11.55
CpG to genome-wide coverage ratio	0.518174	0.522727
TSS to non-TSS coverage ratio	1.00495	1.00774
Short Control Stats (Oligos)
Short oligo control mapped reads	1379	1334
Short oligo control mean coverage	428.529	416.958
Short oligo control mean read length	88.1465	88.8118
Short oligo control mean mapped bases per read	74.5809	75.015
Short oligo control mean quality	34.6331	34.5701
Short oligo control proportion over Q30	0.871479	0.869232
Short oligo control mean MAPQ	59.9855	59.9858
Gold Standard DNAs (pUC19 & Lambda Phage)
Lambda mapped reads (before downsampling)	3303289	3143288
Lambda mean coverage (before downsampling)	8031.25	7663.2
pUC19 mapped reads (before downsampling)	9915759	11814659
pUC19 mean coverage (before downsampling)	429143	514399
Duplication rate in downsampled long-control reads	0.659031	0.659928
Lambda mapped reads (after downsampling and dedup)	28026	27750
Lambda mean coverage (after downsampling and dedup)	69.3364	68.7503
pUC19 mapped reads (after downsampling and dedup)	1653	1621
pUC19 mean coverage (after downsampling and dedup)	72.7033	71.3582
Lambda mean quality	34.2491	34.1996
pUC19 mean quality	34.0605	34.1346
Lambda mapped bases proportion over Q30	0.853312	0.850583
pUC19 mapped bases proportion over Q30	0.842401	0.846923
Lambda mean MAPQ	59.9982	59.9992
pUC19 mean MAPQ	60	59.9988
Lambda mean read length	120.234	120.379
pUC19 mean read length	120.183	120.134
Lambda mean mapped bases per read	119.994	120.163
pUC19 mean mapped bases per read	118.137	118.241
Quantification of Modified Cytosines
Mitochondrial genome rate of C at CpG	99.7265	99.7435
Mitochondrial genome rate of modC at CpG	0.273502	0.256498
Mitochondrial genome rate of mC at CpG	0.182334	0.140149
Mitochondrial genome rate of hmC at CpG	0.0833529	0.113705
Autosomal chromosomes rate of C at CpG	28.2113	27.8126
Autosomal chromosomes rate of modC at CpG	71.7887	72.1874
Autosomal chromosomes rate of mC at CpG	67.8535	68.0402
Autosomal chromosomes rate of hmC at CpG	2.55447	2.59712
Genetic Accuracy: Gold-Standard DNAs (Lambda Phage)
Genetic accuracy lambda control	0.999782	0.999828
Genetic accuracy lambda control Q-score	36.6056	37.6522
Genetic accuracy lambda control A	0.999764	0.999885
Genetic accuracy lambda control C	0.99972	0.999762
Genetic accuracy lambda control G	0.999968	0.999964
Genetic accuracy lambda control T	0.99967	0.999699
Genetic accuracy lambda control Q-score A	36.2741	39.3771
Genetic accuracy lambda control Q-score C	35.5356	36.237
Genetic accuracy lambda control Q-score G	44.9715	44.3914
Genetic accuracy lambda control Q-score T	34.8167	35.2104

## Sheet: Table 6
Sample ID	E146BCnTIgGctrlB1	E146BCnTIgGctrlB2	E146BCnTIgGctrlB3
Fraction of Pipeline Input: Reads
Percent of input reads discarded in trimming and resolution	0.982673	0.98802	0.981402
Percent of input reads that passed trimming	0.017563	0.01214	0.018821
Percent of input reads that passed resolution	0.0173271	0.0119799	0.0185979
Percent of input reads discarded as unmapped by BWA-MEM	0.008242	0.006732	0.014362
Percent of input reads discarded below MAPQ threshold	0.00039	0.000302	0.000291
Percent of input reads mapping to controls	0.005725	0.002835	0.00219
Percent of input reads removed as genome-aligned duplicates	0.00276	0.001856	0.001452
Percent of input reads discarded as mapping to non-primary genome assembly	1.5e-05	1.4e-05	1e-05
Percent of input reads aligned to genome primary assembly (with duplicates)	0.002955	0.002098	0.001745
Percent of input reads aligned to genome primary assembly deduplicated	0.000195	0.000242	0.000293
Fraction of Pipeline Input: Bases
Percent of input bases that passed trimming	0.012331	0.008108	0.010833
Percent of input bases that passed resolution	0.011794	0.007705	0.010225
Percent of input bases discarded as unmapped by BWA-MEM	0.004551	0.003647	0.007585
Percent of input bases discarded below MAPQ threshold	0.000309	0.000228	0.00018
Percent of input bases mapping to controls	0.004468	0.002127	0.001282
Percent of input bases removed as genome-aligned duplicates	0.002286	0.00149	0.000964
Percent of input bases genome-aligned bases mapping to non-primary assembly deduplicated	1.2e-05	1.1e-05	7e-06
Percent of input bases aligned to genome primary assembly soft-clipped deduplicated	8e-06	1.1e-05	1.7e-05
Percent of input bases aligned to genome primary assembly deduplicated and without soft-clipped	0.00016	0.000193	0.000191
SQC (Unmodified Oligo) Control Accuracy
SQ4mC (Methylated Oligo) Control Accuracy
SQ2hmC (Hydroxymethylated Oligo) Control Accuracy
Percent hmC called as mC on 80bp SQ2hmC mixed C/hmC short control	0	0
Percent hmC called as hmC on 80bp SQ2hmC mixed C/hmC short control	1	1
Percent hmC called as C on 80bp SQ2hmC mixed C/hmC short control	0	0
hmC sensitivity on 80bp SQ2hmC mixed C/hmC short control	1	1
hmC false positive:true positive ratio	0.277721	0.262995
mC specificity on 80bp SQ2hmC mixed C/hmC short control	1	1
hmC specificity on 80bp SQ2hmC mixed C/hmC short control	1	1
hmC precision on 80bp SQ2hmC mixed C/hmC short control	1	1
Modified Cytosine Accuracy: Gold-Standard DNAs (Methylated Lambda Phage & Unmethylated pUC19)
Methylated lambda control percent mC called as mC	0.992366	0.99166
Methylated lambda control percent mC called as hmC	0.00257967	0.00310182
Methylated lambda control percent mC called as C	0.00504997	0.00523315
Methylated lambda modC sensitivity	0.99495	0.994767	0.993418
Non-methylated pUC19 control percent C called as mC	0	0.000730393
Non-methylated pUC19 control percent C called as hmC	0.00308726	0.00209988
Non-methylated pUC19 control percent C called as C	0.996913	0.99717
Non-methylated pUC19 control modC specificity	0.996913	0.99717	0.997183
Methylated lambda control mC sensitivity	0.992366	0.99166	0.990993
Methylated lambda control hmC specificity	0.99742	0.996898	0.997583
Methylated lambda control mC precision	1	1	1
Non-methylated pUC19 mC specificity	1	0.99927	0.999417
Non-methylated pUC19 hmC specificity	0.996913	0.9979	0.997863
Non-C calls at CpG sites on fully methylated lambda control	7.15658	7.38866	7.78813
Non-C calls at CpG sites on fully unmethylated pUC19 control	7.02406	7.13074	6.91744
mbias_mC_weighted_rmsd	4.55914e-05	4.15669e-05	8.21951e-05
mbias_hmC_weighted_rmsd	4.94912e-06	4.31451e-06	5.1379e-06
mbias_modC_weighted_rmsd	1.11974e-05	1.00713e-05	1.46448e-05
hmC false positive:true positive ratio	0.277721	0.262995
Prelude Trimming and Resolution Stats
Prelude input reads pairs	96434012	131420715	131276816
Prelude retained reads pairs	1670925	1574404	2441476
Prelude discarded reads pairs	94763087	129846311	128835340
Percentage of read pairs retained	0.0173271	0.0119799	0.0185979
Percentage read pairs discarded	0.982673	0.98802	0.981402
Prelude R1 bases processed	14561535812	19844527965	19822799216
Prelude R1 bases retained	177142850	158632440	211629539
Prelude R1 bases discarded	14384392962	19685895525	19611169677
Percentage of R1 bases retained	0.0121651	0.00799376	0.0106761
Prelude R2 bases processed	14561535812	19844527965	19822799216
Prelude R2 bases retained	179213481	160454615	213233515
Prelude R2 bases discarded	14382322331	19684073350	19609565701
Percentage of R2 bases retained	0.0123073	0.00808558	0.010757
Prelude detailed trimming stats
Reads pairs discarded because of scar filter	94736265	129821802	128802934
Percentage read pairs discarded because of scar filter	0.982395	0.987834	0.981155
R1 USER SCAR-sequence found	1726746	1636581	2510488
R2 USER SCAR-sequence found	5378385	6298747	7248995
Percentage R1 reads with USER SCAR found	0.017906	0.012453	0.0191236
Percentage R2 reads with USER SCAR found	0.0557727	0.0479281	0.0552192
Reads pairs discarded because of concatemer filter
Percentage read pairs discarded because of concatemer filter
R1 concatemer found
R2 concatemer found
R1 Hairpin trimmed	1443481	1405217	2342490
R2 Hairpin trimmed	1289594	1290351	2263449
R1 internal Hairpin trimmed	1020868	1082348	2167869
R2 internal Hairpin trimmed	994473	1058435	2144068
R1 mean retained length	106.111	100.761	86.7415
R2 mean retained length	107.359	101.942	87.3928
Prelude detailed resolution stats
Reads attempted resolution	1693682	1595452	2470783
Percentage of reads attempted resolution	0.0175631	0.01214	0.0188212
Bases attempted resolution	179556632	160890447	214745679
Reads that resolve naively	1485555	1398867	2219105
Percentage of reads that resolve naively	0.877116	0.876784	0.898138
Reads to rescue via pairwise alignment	208127	196585	251678
Bases to rescue via pairwise alignment	27256795	25840576	32986910
Reads rescued via pairwise alignment	185370	175537	222371
Percentage of reads rescued via pairwise alignment	0.890658	0.892932	0.883554
Reads that failed resolution	22757	21048	29307
Percentage of reads that failed resolution	0.0134364	0.0131925	0.0118614
Percentage of resolved reads (out of trimmed reads)	0.986564	0.986808	0.988139
resolved read mean retained length	102.827	97.0437	82.9782
Alignment
Primary reads in aligned BAM (excluding unmapped)	1670925	1574404	2441476
Supplementary reads discarded	38968	37031	32445
Unmapped reads discarded	794790	884715	1885385
Reads discarded below MAPQ threshold	37598	39661	38191
Non-primary assembly reads discarded	1476	1779	1367
Genome Deduplication & Coverage
Genome-mapped reads (including duplicates)	284929	275730	229039
Percentage of bases mapping to chrM	0.0346896	0.0320497	0.0167653
Number of reads mapping to chrM	48513	40716	33045
Percentage of reads mapping to chrM	0.028372	0.0252669	0.0133573
Genome-mapped read duplicates	266165	243896	190600
Genome-mapped reads duplication rate	0.934145	0.884546	0.832173
Genome deduplicated reads	18764	31834	38439
Genome deduplicated bases	2329269	3828582	3784258
Genome reads mean length	130.399	127.051	107.013
Genome mean mapped bases per read	124.135	120.267	98.4484
Genome reads mean quality	38.127	38.1351	38.3212
Genome mapped bases proportion over Q30	0.918699	0.919117	0.932167
Genome mean MAPQ	56.42	56.5928	56.8825
Cumulative coverage plot AUC	0.001305	0.0022081	0.00270483
Cumulative coverage plot elbow point	0.996295	0.993599	0.992232
Cumulative coverage plot x intercept	0.996297	0.993601	0.992234
GC bias global error
Mean coverage	0.0009	0.0014	0.0014
Mean coverage (ONE-STEP-BAMLET)	0.00085294	0.00140196	0.00138573
Genome covered at mean coverage	99.9101	99.8602	99.8602
Genome covered at half mean coverage	99.955	99.9301	99.9301
Coverage distribution Earth Movers Distance	729.249	489.489	518.902
Genome percentage no coverage	99.93	99.87	99.87
Genome percentage 1x	0.07	0.13	0.13
Genome percentage 2x	0	0.01	0
Genome percentage 5x	0	0	0
Genome percentage 10x	0	0	0
Genome percentage 25x	0	0	0
Genome percentage 30x	0	0	0
CpG to genome-wide coverage ratio	1.05281	1.00554	0.939513
TSS to non-TSS coverage ratio	2.16336	2.1423	1.78681
Short Control Stats (Oligos)
Short oligo control mapped reads	1	1	0
Short oligo control mean coverage	0.258333	0.258333	0
Short oligo control mean read length	136	136
Short oligo control mean mapped bases per read	62	62
Short oligo control mean quality	30.8387	38.1935
Short oligo control proportion over Q30	0.5	0.887097
Short oligo control mean MAPQ	60	60
Gold Standard DNAs (pUC19 & Lambda Phage)
Lambda mapped reads (before downsampling)	171932	115874	99000
Lambda mean coverage (before downsampling)	421.663	273.834	186.176
pUC19 mapped reads (before downsampling)	380199	256644	188494
pUC19 mean coverage (before downsampling)	16266.8	10532.1	5940.1
Duplication rate in downsampled long-control reads	0.896619	0.882303	0.880862
Lambda mapped reads (after downsampling and dedup)	7378	8989	10713
Lambda mean coverage (after downsampling and dedup)	19.2263	22.8263	22.8025
pUC19 mapped reads (after downsampling and dedup)	1515	1543	1824
pUC19 mean coverage (after downsampling and dedup)	69.29	68.9899	64.5495
Lambda mean quality	38.6607	38.5581	38.598
pUC19 mean quality	37.4324	37.3988	37.837
Lambda mapped bases proportion over Q30	0.946872	0.941999	0.948123
pUC19 mapped bases proportion over Q30	0.884447	0.883027	0.90804
Lambda mean MAPQ	59.9984	60	60
pUC19 mean MAPQ	59.9987	60	59.9934
Lambda mean read length	127.509	124.351	104.61
pUC19 mean read length	125.451	122.589	98.2659
Lambda mean mapped bases per read	126.391	123.164	103.236
pUC19 mean mapped bases per read	122.847	120.095	95.0548
Quantification of Modified Cytosines
Mitochondrial genome rate of C at CpG	99.4434	99.5493	99.6678
Mitochondrial genome rate of modC at CpG	0.556586	0.450676	0.332226
Mitochondrial genome rate of mC at CpG	0.371058	0.450676	0.276855
Mitochondrial genome rate of hmC at CpG	0.185529	0	0.055371
Autosomal chromosomes rate of C at CpG	66.4994	62.3603	57.274
Autosomal chromosomes rate of modC at CpG	33.5006	37.6397	42.726
Autosomal chromosomes rate of mC at CpG	31.6128	35.5845	40.2752
Autosomal chromosomes rate of hmC at CpG	1.70096	1.86739	2.14542
Genetic Accuracy: Gold-Standard DNAs (Lambda Phage)
Genetic accuracy lambda control	0.999839	0.999835	0.999784
Genetic accuracy lambda control Q-score	37.9366	37.8272	36.6458
Genetic accuracy lambda control A	0.999928	0.999935	0.999923
Genetic accuracy lambda control C	0.999767	0.999732	0.999603
Genetic accuracy lambda control G	0.999948	0.99993	0.999931
Genetic accuracy lambda control T	0.999705	0.999735	0.999659
Genetic accuracy lambda control Q-score A	41.4342	41.8455	41.1381
Genetic accuracy lambda control Q-score C	36.3346	35.7113	34.0173
Genetic accuracy lambda control Q-score G	42.8313	41.5738	41.6424
Genetic accuracy lambda control Q-score T	35.3003	35.766	34.6767

## Sheet: Table 7
Sample ID	E146BCnTIgGctrlB1	E146BCnTIgGctrlB2	E146BCnTIgGctrlB3
Fraction of Pipeline Input: Reads
Percent of input reads discarded in trimming and resolution	0.028995	0.030517	0.047256
Percent of input reads that passed trimming	0.99739	0.997389	0.997907
Percent of input reads that passed resolution	0.971005	0.969483	0.952744
Percent of input reads discarded as unmapped by BWA-MEM	0.033186	0.01788	0.037475
Percent of input reads discarded below MAPQ threshold	0.102441	0.105082	0.112267
Percent of input reads mapping to controls	0.008742	0.004391	0.003652
Percent of input reads removed as genome-aligned duplicates	0.766647	0.737223	0.650116
Percent of input reads discarded as mapping to non-primary genome assembly	0.005009	0.005045	0.004762
Percent of input reads aligned to genome primary assembly (with duplicates)	0.821626	0.837086	0.794588
Percent of input reads aligned to genome primary assembly deduplicated	0.054979	0.099863	0.144472
Fraction of Pipeline Input: Bases
Percent of input bases that passed trimming	0.971216	0.973118	0.970185
Percent of input bases that passed resolution	0.867364	0.846737	0.722188
Percent of input bases discarded as unmapped by BWA-MEM	0.023173	0.010368	0.022883
Percent of input bases discarded below MAPQ threshold	0.090866	0.090905	0.084791
Percent of input bases mapping to controls	0.007288	0.003572	0.002592
Percent of input bases removed as genome-aligned duplicates	0.690392	0.646307	0.492176
Percent of input bases genome-aligned bases mapping to non-primary assembly deduplicated	0.004488	0.004419	0.003614
Percent of input bases aligned to genome primary assembly soft-clipped deduplicated	0.002261	0.0044	0.009212
Percent of input bases aligned to genome primary assembly deduplicated and without soft-clipped	0.048896	0.086766	0.106919
SQC (Unmodified Oligo) Control Accuracy
mC specificity on 80bp SQC unmethylated short control	1		1
hmC specificity on 80bp SQC unmethylated short control	1		1
SQ4mC (Methylated Oligo) Control Accuracy
mC sensitivity on 80bp SQ4mC mixed C/mC short control	0.973085	0.999532	0.976132
mC specificity on 80bp SQ4mC mixed C/mC short control	0.997949	0.997226	1
hmC specificity on 80bp SQ4mC mixed C/mC short control	0.999853	0.984193	0.995441
mC precision on 80bp SQ4mC mixed C/mC short control	0.997877	0.997201	1
SQ2hmC (Hydroxymethylated Oligo) Control Accuracy
Percent hmC called as mC on 80bp SQ2hmC mixed C/hmC short control	0.00644231	0.0065819	0.00689979
Percent hmC called as hmC on 80bp SQ2hmC mixed C/hmC short control	0.982343	0.982528	0.982431
Percent hmC called as C on 80bp SQ2hmC mixed C/hmC short control	0.0111112	0.0107681	0.0105659
hmC sensitivity on 80bp SQ2hmC mixed C/hmC short control	0.982343	0.982528	0.982431
hmC false positive:true positive ratio	0.252493	0.257856	0.177027
mC specificity on 80bp SQ2hmC mixed C/hmC short control	0.996437	0.996237	0.995972
hmC specificity on 80bp SQ2hmC mixed C/hmC short control	0.996637	0.996223	0.997236
hmC precision on 80bp SQ2hmC mixed C/hmC short control	0.996529	0.996101	0.997108
Modified Cytosine Accuracy: Gold-Standard DNAs (Methylated Lambda Phage & Unmethylated pUC19)
Methylated lambda control percent mC called as mC	0.987994	0.986727	0.987702
Methylated lambda control percent mC called as hmC	0.00270777	0.00308118	0.00244746
Methylated lambda control percent mC called as C	0.00928926	0.0101808	0.00983957
Methylated lambda modC sensitivity	0.990711	0.989819	0.99016
Non-methylated pUC19 control percent C called as mC	0.00138612	0.00157493	0.00285867
Non-methylated pUC19 control percent C called as hmC	0.00225245	0.0019065	0.000893336
Non-methylated pUC19 control percent C called as C	0.996361	0.996436	0.996248
Non-methylated pUC19 control modC specificity	0.996361	0.996436	0.996248
Methylated lambda control mC sensitivity	0.987994	0.986727	0.987702
Methylated lambda control hmC specificity	0.997292	0.996919	0.997553
Methylated lambda control mC precision	1	1	1
Non-methylated pUC19 mC specificity	0.998614	0.998425	0.997141
Non-methylated pUC19 hmC specificity	0.997748	0.998094	0.999107
Non-C calls at CpG sites on fully methylated lambda control	7.17419	7.41899	7.76523
Non-C calls at CpG sites on fully unmethylated pUC19 control	6.94131	7.09225	7.17307
mbias_mC_weighted_rmsd	3.70888e-05	3.86508e-05	7.79484e-05
mbias_hmC_weighted_rmsd	1.51106e-06	1.64704e-06	1.67809e-06
mbias_modC_weighted_rmsd	7.93646e-06	8.06647e-06	1.2941e-05
hmC false positive:true positive ratio	0.252493	0.257856	0.177027
Prelude Trimming and Resolution Stats
Prelude input reads pairs	96434012	131420715	131276816
Prelude retained reads pairs	93637878	127410166	125073178
Prelude discarded reads pairs	2796134	4010549	6203638
Percentage of read pairs retained	0.971005	0.969483	0.952744
Percentage read pairs discarded	0.0289953	0.0305169	0.0472562
Prelude R1 bases processed	14561535812	19844527965	19822799216
Prelude R1 bases retained	13827377148	18836871503	18419120228
Prelude R1 bases discarded	734158664	1007656462	1403678988
Percentage of R1 bases retained	0.949582	0.949222	0.929189
Prelude R2 bases processed	14561535812	19844527965	19822799216
Prelude R2 bases retained	13971915576	19041784392	18607409583
Prelude R2 bases discarded	589620236	802743573	1215389633
Percentage of R2 bases retained	0.959508	0.959548	0.938687
Prelude detailed trimming stats
Reads pairs discarded because of scar filter	0	0	0
Percentage read pairs discarded because of scar filter	0	0	0
R1 USER SCAR-sequence found	1726746	1636581	2510488
R2 USER SCAR-sequence found	5378385	6298747	7248995
Percentage R1 reads with USER SCAR found	0.017906	0.012453	0.0191236
Percentage R2 reads with USER SCAR found	0.0557727	0.0479281	0.0552192
Reads pairs discarded because of concatemer filter
Percentage read pairs discarded because of concatemer filter
R1 concatemer found
R2 concatemer found
R1 Hairpin trimmed	54464216	73844172	72610443
R2 Hairpin trimmed	33597542	45404766	45298026
R1 internal Hairpin trimmed	2887037	3657357	4669075
R2 internal Hairpin trimmed	1174614	1232427	2393407
R1 mean retained length	147.676	147.846	147.27
R2 mean retained length	149.213	149.455	148.774
Prelude detailed resolution stats
Reads attempted resolution	96182360	131077635	131001989
Percentage of reads attempted resolution	0.99739	0.997389	0.997907
Bases attempted resolution	14142389463	19311073975	19231791423
Reads that resolve naively	60306716	75197700	40119629
Percentage of reads that resolve naively	0.627004	0.573688	0.306252
Reads to rescue via pairwise alignment	35875644	55879935	90882360
Bases to rescue via pairwise alignment	5305223467	8292315786	13529865621
Reads rescued via pairwise alignment	33331162	52212466	84953549
Percentage of reads rescued via pairwise alignment	0.929075	0.934369	0.934764
Reads that failed resolution	2544482	3667469	5928811
Percentage of reads that failed resolution	0.0264548	0.0279794	0.0452574
Percentage of resolved reads (out of trimmed reads)	0.973545	0.972021	0.954743
resolved read mean retained length	134.648	131.546	113.372
Alignment
Primary reads in aligned BAM (excluding unmapped)	93637878	127410166	125073178
Supplementary reads discarded	7719885	10970835	15345856
Unmapped reads discarded	3200277	2349765	4919544
Reads discarded below MAPQ threshold	9878782	13809892	14738104
Non-primary assembly reads discarded	483072	663028	625096
Genome Deduplication & Coverage
Genome-mapped reads (including duplicates)	79232685	110010401	104311045
Percentage of bases mapping to chrM	0.00688243	0.00344975	0.00208629
Number of reads mapping to chrM	683158	469155	290216
Percentage of reads mapping to chrM	0.00674007	0.00339031	0.00206679
Genome-mapped read duplicates	73930811	96886357	85345161
Genome-mapped reads duplication rate	0.933085	0.880702	0.81818
Genome deduplicated reads	5301874	13124044	18965884
Genome deduplicated bases	712001270	1721836095	2119441112
Genome reads mean length	140.502	137.85	121.379
Genome mean mapped bases per read	134.292	131.197	111.75
Genome reads mean quality	38.2706	38.328	38.4934
Genome mapped bases proportion over Q30	0.924993	0.927618	0.938388
Genome mean MAPQ	57.4545	57.6	57.588
Cumulative coverage plot AUC	0.181296	0.254715	0.279352
Cumulative coverage plot elbow point	0.584289	0.577795	0.556209
Cumulative coverage plot x intercept	0.407748	0.180225	0.140614
GC bias global error
Mean coverage	0.2607	0.6305	0.776
Mean coverage (ONE-STEP-BAMLET)	0.260723	0.630508	0.776104
Genome covered at mean coverage	79.144	62.4726	58.6702
Genome covered at half mean coverage	89.572	81.2363	79.3351
Coverage distribution Earth Movers Distance	2.91116	1.22649	1.02012
Genome percentage no coverage	80	59.52	53.26
Genome percentage 1x	20	40.48	46.74
Genome percentage 2x	4.13	14.4	19.08
Genome percentage 5x	0.1	0.49	0.73
Genome percentage 10x	0.01	0.02	0.02
Genome percentage 25x	0	0	0
Genome percentage 30x	0	0	0
CpG to genome-wide coverage ratio	0.716154	0.661858	0.650673
TSS to non-TSS coverage ratio	1.382	1.27663	1.20976
Short Control Stats (Oligos)
Short oligo control mapped reads	220629	156531	150453
Short oligo control mean coverage	71919.2	51094.5	49161.3
Short oligo control mean read length	147.366	147.016	146.472
Short oligo control mean mapped bases per read	78.2337	78.3402	78.4212
Short oligo control mean quality	38.7141	38.6413	38.7825
Short oligo control proportion over Q30	0.93096	0.927103	0.934529
Short oligo control mean MAPQ	59.9979	59.9984	59.9983
Gold Standard DNAs (pUC19 & Lambda Phage)
Lambda mapped reads (before downsampling)	203231	135438	116990
Lambda mean coverage (before downsampling)	500.223	321.766	221.965
pUC19 mapped reads (before downsampling)	419202	285111	211946
pUC19 mean coverage (before downsampling)	17969.5	11720.3	6709.15
Duplication rate in downsampled long-control reads	0.879692	0.8623	0.868238
Lambda mapped reads (after downsampling and dedup)	8736	10567	12695
Lambda mean coverage (after downsampling and dedup)	22.8835	26.9966	27.1664
pUC19 mapped reads (after downsampling and dedup)	1601	1703	2009
pUC19 mean coverage (after downsampling and dedup)	73.6999	75.8596	70.6035
Lambda mean quality	38.5721	38.4588	38.5547
pUC19 mean quality	37.4181	37.2836	37.7799
Lambda mapped bases proportion over Q30	0.942167	0.936789	0.945737
pUC19 mapped bases proportion over Q30	0.883273	0.87707	0.906065
Lambda mean MAPQ	59.9981	60	59.9999
pUC19 mean MAPQ	60	60	59.997
Lambda mean read length	128.254	125.216	105.281
pUC19 mean read length	126.314	122.452	97.8014
Lambda mean mapped bases per read	127.048	123.913	103.791
pUC19 mean mapped bases per read	123.646	119.647	94.3957
Quantification of Modified Cytosines
Mitochondrial genome rate of C at CpG	99.7119	99.6312	99.776
Mitochondrial genome rate of modC at CpG	0.288122	0.3688	0.22401
Mitochondrial genome rate of mC at CpG	0.0946074	0.173802	0.157825
Mitochondrial genome rate of hmC at CpG	0.193515	0.194998	0.0661847
Autosomal chromosomes rate of C at CpG	40.6716	36.1649	31.2477
Autosomal chromosomes rate of modC at CpG	59.3284	63.8351	68.7523
Autosomal chromosomes rate of mC at CpG	57.1964	61.4805	66.1213
Autosomal chromosomes rate of hmC at CpG	1.86677	2.05316	2.21033
Genetic Accuracy: Gold-Standard DNAs (Lambda Phage)
Genetic accuracy lambda control	0.999796	0.99982	0.99975
Genetic accuracy lambda control Q-score	36.9103	37.4432	36.028
Genetic accuracy lambda control A	0.999871	0.999935	0.9999
Genetic accuracy lambda control C	0.999708	0.999714	0.999554
Genetic accuracy lambda control G	0.999923	0.999909	0.999918
Genetic accuracy lambda control T	0.999674	0.999713	0.999612
Genetic accuracy lambda control Q-score A	38.9027	41.8594	39.9974
Genetic accuracy lambda control Q-score C	35.3496	35.4396	33.5103
Genetic accuracy lambda control Q-score G	41.1111	40.4206	40.8428
Genetic accuracy lambda control Q-score T	34.8707	35.4175	34.108

## Sheet: Table 8
Supplementary Figure	Main findings and conclusions I	Main findings and conclusions II	Main findings and conclusions III
4	Average 5mC and 5hmC levels in regions enriched with histone modifications profiled by 6B-C&T (H3K27ac, H3K4me3, H3K4me1 and H3K27me3) are generally lower than average genome-wide levels profiled by WG 6-base-seq.	Different histone marks show different proportions of C, 5mC and 5hmC bases. In general, total 5mC+5hmC levels and 5mC/5hmC ratio decreases with the activation character of the mark: H3K27me3 > H3K4me1 > H3K27ac > H3K4me3.
9	CpG-level analysis of 5mC and 5hmC percentages as a function of histone modification enrichment is presented for WG 6B-seq and 6B-C&T for CpG sites detected by both methods (shared).	As expected, CpG sites covered by both methods appear at high levels of each histone mark. Whole-genome values vary over a larger range than 6B-C&T. 6B-C&T data show a more discrete pattern, suggesting fewer values are possible at each site for histone mark-associated DNA than for the buk pool (WG).
10	Differential methylation and hydroxymethylation analysis between WG 6B-seq and 6B-C&T is presented for each histone mark in the form of Volcano plots.	5mC levels from the WG dataset are more frequently higher than 6B-C&T at individual CpGs, which agrees with the trend that histone mark-associated DNA is hypomethylated relative to the bulk pool. 5hmC levels are more heterogeneous: CpGs with higher 6B-C&T % 5hmC values than WG are as numerous as CpGs with lower 6B-C&T % 5hmC values than WG.	Differentially methylated and hydroxymethylated sites are located in genomic regions that correspond to each histone mark enrichment preference (e.g., H3K4me3 sites shows a preference for promoters)
14	Violin plots distributions of % 5mC and % 5hmC for histone modifications associated to each enhancer class (active, primed, poised) are presented. Sites are split into those mapping within and those outside each enhancer region (other CpGs).	Only small differences are generally observed between enhancer CpGs and other CpGs for active and poised enhancer classes. Primed enhancers display a clear enrichment of both 5mC and 5hmC at the H3K4me1 mark, relative to other CpGs.
15	6B-C&T genomic enrichment (heatmaps) of three enhancer associated histone modifications (& IgG control) at annotated enhancer types (active, primed and poised). The analysis confirms that all three histone PTMs are present to some extent at these loci, which is indicative of epigenetic heterogeneity.
16	Violin plot distributions of % 5mC and % 5hmC for the histone modifications associated to each enhancer class (active, primed, poised) are shown (a). Primed enhancers display the highest levels of both 5mC and 5hmC among all enhancer types. In all cases, H3K4me1 DNA is more enriched with these DNA modifications than other histone marks.	Focused analysis of primed enhancers (b) for three histone marks present at these sites shows that 5mC and 5hmC enrichment is specific to H3K4me1.
18	H3K4me1-6B-C&T and WG 6B-seq machine learning performances are validated using a cross-dataset strategy (e.g., WG vs 6B-C&T and 6B-C&T vs WG). Precision-recall (PR) and Receiver Operating Characteristic (ROC) curves are shown for each class and complement those in the main figure (Main Fig.4). For each class, the best performance is obtained when testing the model on 6B-C&T data, which demonstrat…
