# Supplementary material for: Sequencing DNA methylation and hydroxymethylation at co-occurring chromatin features
Source: Nat Commun. 2026 Feb 10;17:2591. doi: 10.1038/s41467-026-69429-6 (PMC13002996; doi:10.1038/s41467-026-69429-6)
Supplement: Supplementary file 6 — Source Data [file 41467_2026_69429_MOESM6_ESM.xlsx]

## Sheet: Index
Source data for "Sequencing DNA methylation and hydroxymethylation at co-occurring chromatin features"
Note	All display items generated with GraphPad Prism have an accompanying source data table. Display items generated with large datasets have detailed instructions on how to access the data and generate the plots. Display items annotated with data values (e.g., Supp. Fig. 2) or consisting of schematics/diagrams (e.g., Fig. 1, Supp Fig. 1) are not listed here.
Figure number	Content
Main Figure 2	Data points for bar graph in Fig. 2a. Instructions for Figs. 2c-d
Main Figure 3	Data points for bar graph in Figs. 3b and 3d. Instructions for Fig. 3c
Main Figure 4	Raw data for all graphs
Supplementary Figure 3	Instructions for generating metagene plots and heatmaps
Supplementary Figure 4	Raw data for all graphs
Supplementary Figure 5	Instructions for generating scatterplots and correlation analysis results
Supplementary Figure 6	Instructions for generating scatterplots and correlation analysis results
Supplementary Figure 7	Instructions for generating scatterplots and correlation analysis results. Raw data for Supp. Fig. 7
Supplementary Figure 9	Instructions for generating dot plots
Supplementary Figure 10	Instructions for generating Volcano plots and pie charts.
Supplementary Figure 11	Instructions for generating scatter plots
Supplementary Figure 12	Instructions for generating scatterplots and correlation analysis results
Supplementary Figure 13	Raw data for boxplots.
Supplementary Figure 14	Instructions for generating violin plots
Supplementary Figure 15	Instructions for generating heatmaps
Supplementary Figure 16	Raw data for all violin plots
Supplementary Figure 18	Raw data for all graphs

## Sheet: Figure 2
Figure 2a
	Sample	No gap filling/exo clean-up	Gap filling + Exo III/RecJf/Exo I clean-up	Gap filling + Exo III/ExoVIII clean-up	Gap filling + T7 Exo/RecJf/ExoI clean-up
	%scars	13.1986	31.5056	43.289	48.7882
Figure 2c		Files Used: ME_CnT_H3K27ac_Consensus.bed from GitHub and GSM9349170_6B_CnT_H3K27acrep2_Resolved_reads.cpm_bs10.bw
		Use deepTools computeMatrix funxtion to generate the matrix file and plot the profile with plotProfile function from deepTools

## Sheet: Figure 3
Figure 3b
	Top plot
		5mC %			5hmC %			C %
	Histone mark/enhancer type	Replicate 1	Replicate 2	Replicate 3	Replicate 1	Replicate 2	Replicate 3	Replicate 1	Replicate 2	Replicate 3
	H3K4me1 - active	4.25072	4.47583	3.84954	2.21355	2.11855	1.97136	93.5357	93.4056	94.1791
	H3K27ac - active	2.02637	2.98651	2.52539	1.29668	1.885	1.5431	96.6769	95.1285	95.9315
	H3K4me1 - primed	12.3675	12.7383	11.1823	4.60248	4.20721	3.9211	83.03	83.0545	84.8966
	H3K4me1 - poised	2.77121	3.75628	3.57598	1.60446	1.66569	1.41895	95.6243	94.578	95.0051
	H3K27me3 - poised	1.3168	1.94773	-	1.11755	1.22732	-	97.5656	96.825	-
	Bottom plot
		5mC %			5hmC %
	Histone mark/enhancer type	Replicate 1	Replicate 2	Replicate 3	Replicate 1	Replicate 2	Replicate 3
	H3K4me1 - active	65.7572	67.8734	66.1331	34.2428	32.1266	33.8669
	H3K27ac - active	60.9792	61.3057	62.0719	39.0208	38.6943	37.9281
	H3K4me1 - primed	72.8787	75.1722	74.0383	27.1213	24.8278	25.9617
	H3K4me1 - poised	63.3323	69.2788	71.5922	36.6677	30.7212	28.4078
	H3K27me3 - poised	54.0926	61.3449	-	45.9074	38.6551	-
Figure 3c		Enhancer files available at : https://ars.els-cdn.com/content/image/1-s2.0-S1934590917300371-mmc2.xls
		Use GSM9349170_6B_CnT_H3K27acrep2_Resolved_reads.cpm_bs10.bw, GSM9349162_6B_CnT_H3K4Me1rep2_Resolved_reads.cpm_bs10.bw and GSM9349168_6B_CnT_H3K27Me3rep2_Resolved_reads.cpm_bs10.bw for plotting the three metagenes using deepTools computeMatrix and plotProfile function
Figure 3d
	Top plot
		5mC %			5hmC %			C %
	Histone mark at primed enhancers	Replicate 1	Replicate 2	Replicate 3	Replicate 1	Replicate 2	Replicate 3	Replicate 1	Replicate 2	Replicate 3
	H3K27me3	2.54071	4.5	-	2.05421	3.42857	-	95.4051	92.0714	-
	H3K4me1	12.3675	12.7383	11.1823	4.60248	4.20721	3.9211	83.03	83.0545	84.8966
	H3K27ac	3.66883	7.44167	4.68038	1.3474	3.28903	3.14209	94.9838	89.2693	92.1775
	Bottom plot
		5mC %			5hmC %
	Histone mark at primed enhancers	Replicate 1	Replicate 2	Replicate 3	Replicate 1	Replicate 2	Replicate 3
	H3K27me3	55.2939	56.7568	-	44.7061	43.2432	-
	H3K4me1	72.8787	75.1722	74.0383	27.1213	24.8278	25.9617
	H3K27ac	73.1392	69.3493	59.8325	26.8608	30.6507	40.1675

## Sheet: Figure 4
6B-C&T-trained model predictions on 6B-C&T chr1 data							6B-C&T-trained model predictions on WG 6B-seq chr1 data							WG 6B-seq-trained model predictions on 6B-C&T chr1 data							WG 6B-seq-trained model predictions on WG 6B-seq chr1 data
Ehancer	prob_active	prob_poised	prob_primed	pred	label		Ehancer	prob_active	prob_poised	prob_primed	pred	label		Ehancer	prob_active	prob_poised	prob_primed	pred	label		Ehancer	prob_active	prob_poised	prob_primed	pred	label
chr1:153206361-153207517,primed	0.0221254	0.0402447	0.93763	2	2		chr1:170694999-170695315,active	0.0746009	0.0847734	0.840626	2	0		chr1:153206361-153207517,primed	0.107564	0.108988	0.783448	2	2		chr1:170694999-170695315,active	0.403302	0.253326	0.343373	0	0
chr1:35869603-35871629,primed	0.020889	0.0112962	0.967815	2	2		chr1:136611647-136614960,primed	0.00142006	0.0109348	0.987645	2	2		chr1:35869603-35871629,primed	0.00133695	0.0259475	0.972715	2	2		chr1:136611647-136614960,primed	0.0014276	0.0028224	0.99575	2	2
chr1:98073176-98073604,active	0.717729	0.253017	0.029254	0	0		chr1:59579889-59580911,primed	0.00308786	0.00840242	0.98851	2	2		chr1:98073176-98073604,active	0.731401	0.239033	0.0295661	0	0		chr1:59579889-59580911,primed	0.0359739	0.00752689	0.956499	2	2
chr1:167374036-167375219,primed	0.0802144	0.0614036	0.858382	2	2		chr1:13664359-13664786,active	0.0885056	0.0914565	0.820038	2	0		chr1:167374036-167375219,primed	0.00158304	0.0102561	0.988161	2	2		chr1:13664359-13664786,active	0.653519	0.265915	0.0805662	0	0
chr1:61417253-61418362,primed	0.00362404	0.00737933	0.988997	2	2		chr1:38118292-38118545,primed	0.0457698	0.0451514	0.909079	2	2		chr1:61417253-61418362,primed	0.0422732	0.0307196	0.927007	2	2		chr1:38118292-38118545,primed	0.113642	0.101738	0.78462	2	2
chr1:156464490-156464849,primed	0.0283478	0.0303862	0.941266	2	2		chr1:170877095-170877812,primed	0.0231989	0.0374374	0.939364	2	2		chr1:156464490-156464849,primed	0.153824	0.161613	0.684563	2	2		chr1:170877095-170877812,primed	0.203036	0.135683	0.661281	2	2
chr1:92142020-92145941,primed	6.16384e-05	0.000298719	0.99964	2	2		chr1:178915065-178915431,poised	0.00920621	0.0206135	0.97018	2	1		chr1:92142020-92145941,primed	1.08871e-05	1.91696e-05	0.99997	2	2		chr1:178915065-178915431,poised	0.136402	0.112053	0.751545	2	1
chr1:52578116-52578589,primed	0.119544	0.104135	0.776321	2	2		chr1:82872452-82873805,primed	0.00420139	0.00946827	0.98633	2	2		chr1:52578116-52578589,primed	0.657947	0.224604	0.117449	0	2		chr1:82872452-82873805,primed	0.0420351	0.00816952	0.949795	2	2
chr1:119255838-119256432,primed	0.109749	0.110719	0.779532	2	2		chr1:180922695-180922989,active	0.250238	0.142232	0.60753	2	0		chr1:119255838-119256432,primed	0.47749	0.312189	0.210321	0	2		chr1:180922695-180922989,active	0.722749	0.199158	0.0780939	0	0
chr1:180795492-180795759,primed	0.175146	0.100061	0.724793	2	2		chr1:74806318-74806573,poised	0.227565	0.266978	0.505458	2	1		chr1:180795492-180795759,primed	0.250513	0.209719	0.539768	2	2		chr1:74806318-74806573,poised	0.61356	0.382488	0.0039517	0	1
chr1:190007131-190007546,primed	0.0115949	0.0174221	0.970983	2	2		chr1:87551194-87551463,primed	0.0179617	0.023793	0.958245	2	2		chr1:190007131-190007546,primed	0.107264	0.107874	0.784863	2	2		chr1:87551194-87551463,primed	0.105088	0.0962101	0.798702	2	2
chr1:12744378-12745352,active	0.947217	0.0524704	0.000312708	0	0		chr1:181163578-181163981,active	0.145052	0.168618	0.686329	2	0		chr1:12744378-12745352,active	0.0483018	0.839143	0.112556	1	0		chr1:181163578-181163981,active	0.657011	0.333566	0.00942313	0	0
chr1:183184257-183185394,primed	0.00233815	0.00409633	0.993565	2	2		chr1:185209548-185210229,active	0.180701	0.62388	0.19542	1	0		chr1:183184257-183185394,primed	0.00142049	0.00110543	0.997474	2	2		chr1:185209548-185210229,active	0.366256	0.631777	0.00196664	1	0
chr1:172349195-172352205,primed	0.00603556	0.00344293	0.990522	2	2		chr1:88608059-88608506,active	0.19417	0.264374	0.541456	2	0		chr1:172349195-172352205,primed	1.36162e-05	0.00272156	0.997265	2	2		chr1:88608059-88608506,active	0.6265	0.367142	0.00635834	0	0
chr1:61419522-61420478,primed	0.262888	0.517943	0.21917	1	2		chr1:134533685-134534329,active	0.00748313	0.0183227	0.974194	2	0		chr1:61419522-61420478,primed	0.5671	0.398767	0.0341329	0	2		chr1:134533685-134534329,active	0.0766648	0.0348519	0.888483	2	0
chr1:74066756-74068300,primed	0.00438735	0.00980608	0.985807	2	2		chr1:63110532-63110872,active	0.217949	0.199259	0.582792	2	0		chr1:74066756-74068300,primed	3.03711e-06	0.000123952	0.999873	2	2		chr1:63110532-63110872,active	0.729263	0.260424	0.0103128	0	0
chr1:56938435-56939016,primed	0.32366	0.158463	0.517877	2	2		chr1:153532351-153532751,active	0.201748	0.308546	0.489706	2	0		chr1:56938435-56939016,primed	0.69896	0.201307	0.0997334	0	2		chr1:153532351-153532751,active	0.513253	0.484128	0.00261959	0	0
chr1:119397145-119397470,active	0.979274	0.0205704	0.000155688	0	0		chr1:62648158-62649171,primed	0.0126897	0.0277054	0.959605	2	2		chr1:119397145-119397470,active	0.073463	0.0479286	0.878608	2	0		chr1:62648158-62649171,primed	0.300283	0.275941	0.423776	2	2
chr1:36017128-36017696,active	0.979777	0.0199907	0.000232008	0	0		chr1:96876158-96876372,active	0.20314	0.128221	0.66864	2	0		chr1:36017128-36017696,active	0.0563609	0.468394	0.475245	2	0		chr1:96876158-96876372,active	0.721746	0.198868	0.0793852	0	0
chr1:87637016-87638318,primed	0.10065	0.078489	0.820861	2	2		chr1:86268713-86269748,primed	0.00256646	0.00633145	0.991102	2	2		chr1:87637016-87638318,primed	0.309682	0.252881	0.437437	2	2		chr1:86268713-86269748,primed	0.0703885	0.016739	0.912873	2	2
chr1:89940224-89940671,poised	0.821903	0.177985	0.000111951	0	1		chr1:189025456-189025789,primed	0.168042	0.134982	0.696976	2	2		chr1:89940224-89940671,poised	0.000336865	0.99963	3.2615e-05	1	1		chr1:189025456-189025789,primed	0.738214	0.214101	0.0476848	0	2
chr1:136533572-136535178,primed	0.64699	0.300864	0.0521463	0	2		chr1:80151039-80152084,primed	0.00848078	0.0165802	0.974939	2	2		chr1:136533572-136535178,primed	0.655482	0.315832	0.0286868	0	2		chr1:80151039-80152084,primed	0.128167	0.0791928	0.792641	2	2
chr1:39525105-39531717,primed	5.78687e-06	7.18092e-06	0.999987	2	2		chr1:171452187-171453447,primed	0.0210519	0.0378053	0.941143	2	2		chr1:39525105-39531717,primed	6.70691e-06	8.8415e-05	0.999905	2	2		chr1:171452187-171453447,primed	0.0567609	0.0625424	0.880697	2	2
chr1:12835962-12836541,active	0.0751225	0.923714	0.0011638	1	0		chr1:135634898-135635162,active	0.187293	0.177384	0.635323	2	0		chr1:12835962-12836541,active	0.00220584	0.997208	0.000585865	1	0		chr1:135634898-135635162,active	0.685808	0.308809	0.0053825	0	0
chr1:136586979-136589271,primed	0.000243441	0.00166749	0.998089	2	2		chr1:156655165-156655514,active	0.230103	0.259927	0.50997	2	0		chr1:136586979-136589271,primed	5.84408e-08	2.9453e-06	0.999997	2	2		chr1:156655165-156655514,active	0.665285	0.327617	0.00709784	0	0
chr1:35749167-35750938,primed	0.0699002	0.047417	0.882683	2	2		chr1:39459128-39461007,primed	0.00141371	0.00544383	0.993142	2	2		chr1:35749167-35750938,primed	4.99338e-06	7.45116e-05	0.99992	2	2		chr1:39459128-39461007,primed	0.031996	0.00247741	0.965527	2	2
chr1:191377426-191378690,primed	0.0466245	0.0443246	0.909051	2	2		chr1:136557856-136560521,primed	0.000888667	0.0052092	0.993902	2	2		chr1:191377426-191378690,primed	0.155821	0.14128	0.702898	2	2		chr1:136557856-136560521,primed	0.000282995	6.02831e-05	0.999657	2	2
chr1:51271495-51272125,primed	0.193508	0.144222	0.66227	2	2		chr1:39291918-39292371,active	0.13697	0.183487	0.679543	2	0		chr1:51271495-51272125,primed	0.435448	0.243492	0.32106	0	2		chr1:39291918-39292371,active	0.651408	0.335461	0.0131314	0	0
chr1:125729004-125729508,primed	0.729838	0.163773	0.10639	0	2		chr1:51879329-51879720,active	0.205669	0.381455	0.412875	2	0		chr1:125729004-125729508,primed	0.700076	0.2021	0.0978244	0	2		chr1:51879329-51879720,active	0.52902	0.467111	0.00386914	0	0
chr1:44567321-44568602,primed	0.0405157	0.0421915	0.917293	2	2		chr1:90423960-90424736,active	0.102476	0.252913	0.644611	2	0		chr1:44567321-44568602,primed	0.27782	0.222661	0.499519	2	2		chr1:90423960-90424736,active	0.476665	0.506043	0.0172922	1	0
chr1:84860497-84861641,active	0.966708	0.033047	0.00024451	0	0		chr1:135076343-135079463,primed	0.00169782	0.00731153	0.990991	2	2		chr1:84860497-84861641,active	0.0663666	0.587069	0.346564	1	0		chr1:135076343-135079463,primed	0.012098	0.00181912	0.986083	2	2
chr1:15767790-15769152,primed	0.0758023	0.095808	0.82839	2	2		chr1:153590258-153590658,active	0.106565	0.0952043	0.79823	2	0		chr1:15767790-15769152,primed	0.548324	0.283399	0.168276	0	2		chr1:153590258-153590658,active	0.458539	0.23044	0.311022	0	0
chr1:135619168-135622595,primed	0.000559929	0.00231341	0.997127	2	2		chr1:40304383-40304771,active	0.221997	0.186072	0.591931	2	0		chr1:135619168-135622595,primed	4.3163e-05	0.000893174	0.999064	2	2		chr1:40304383-40304771,active	0.7351	0.255461	0.00943891	0	0
chr1:170877095-170877812,primed	0.12504	0.0692538	0.805706	2	2		chr1:68779923-68780404,primed	0.155645	0.106896	0.737459	2	2		chr1:170877095-170877812,primed	0.149566	0.100588	0.749846	2	2		chr1:68779923-68780404,primed	0.691833	0.201428	0.106739	0	2
chr1:191697839-191698349,primed	0.0345939	0.0322868	0.933119	2	2		chr1:132533562-132535008,primed	0.00244074	0.00569065	0.991869	2	2		chr1:191697839-191698349,primed	0.0840641	0.0840895	0.831846	2	2		chr1:132533562-132535008,primed	0.0195966	0.00318178	0.977222	2	2
chr1:65112929-65113207,primed	0.410239	0.470223	0.119538	1	2		chr1:75588790-75589322,active	0.161569	0.38742	0.451011	2	0		chr1:65112929-65113207,primed	0.538619	0.392367	0.0690143	0	2		chr1:75588790-75589322,active	0.537879	0.457819	0.00430127	0	0
chr1:167065410-167065663,primed	0.0608329	0.063239	0.875928	2	2		chr1:93796004-93796363,primed	0.0199928	0.0300795	0.949928	2	2		chr1:167065410-167065663,primed	0.188107	0.152267	0.659625	2	2		chr1:93796004-93796363,primed	0.16381	0.110213	0.725976	2	2
chr1:172754904-172755794,primed	0.326782	0.426131	0.247087	1	2		chr1:120089378-120089637,active	0.169084	0.155247	0.67567	2	0		chr1:172754904-172755794,primed	0.604515	0.347361	0.0481241	0	2		chr1:120089378-120089637,active	0.754432	0.224327	0.0212411	0	0
chr1:128597320-128597783,primed	0.354477	0.241106	0.404416	2	2		chr1:161251773-161257837,primed	0.00115986	0.00557394	0.993266	2	2		chr1:128597320-128597783,primed	0.538431	0.367259	0.0943094	0	2		chr1:161251773-161257837,primed	1.50246e-06	1.71197e-05	0.999981	2	2
chr1:34140731-34141046,active	0.956493	0.0432486	0.000257865	0	0		chr1:165911237-165911952,primed	0.0214129	0.0327083	0.945879	2	2		chr1:34140731-34141046,active	0.00371922	0.0166448	0.979636	2	0		chr1:165911237-165911952,primed	0.280727	0.241567	0.477706	2	2
chr1:133093412-133097496,primed	2.55822e-08	1.4882e-07	1	2	2		chr1:17250674-17251215,active	0.239407	0.276388	0.484205	2	0		chr1:133093412-133097496,primed	6.44057e-09	1.76918e-07	1	2	2		chr1:17250674-17251215,active	0.620824	0.374276	0.00490009	0	0
chr1:74111121-74112082,active	0.821485	0.177846	0.000669292	0	0		chr1:120643380-120646161,primed	0.0847832	0.443032	0.472185	2	2		chr1:74111121-74112082,active	0.00575614	0.989305	0.00493899	1	0		chr1:120643380-120646161,primed	0.0666715	0.422487	0.510842	2	2
chr1:182095235-182095558,active	0.844995	0.153485	0.00151966	0	0		chr1:23971356-23971923,active	0.123337	0.112718	0.763945	2	0		chr1:182095235-182095558,active	0.0742985	0.565247	0.360455	1	0		chr1:23971356-23971923,active	0.673548	0.262237	0.0642141	0	0
chr1:181385116-181386364,primed	0.036489	0.0377753	0.925736	2	2		chr1:74928074-74929830,primed	0.0121347	0.0288597	0.959005	2	2		chr1:181385116-181386364,primed	0.162489	0.131884	0.705628	2	2		chr1:74928074-74929830,primed	0.0385224	0.0295316	0.931946	2	2
chr1:127313800-127315060,primed	0.0315936	0.05668	0.911726	2	2		chr1:4802449-4803356,active	0.16465	0.365714	0.469636	2	0		chr1:127313800-127315060,primed	0.134534	0.118968	0.746498	2	2		chr1:4802449-4803356,active	0.355816	0.642419	0.00176497	1	0
chr1:74582304-74582594,primed	0.849101	0.117622	0.0332765	0	2		chr1:152972403-152974837,primed	0.0205534	0.0530955	0.926351	2	2		chr1:74582304-74582594,primed	0.664525	0.20351	0.131965	0	2		chr1:152972403-152974837,primed	0.00717309	0.0130208	0.979806	2	2
chr1:86650614-86654111,primed	0.000457014	0.00354054	0.996002	2	2		chr1:180859349-180859595,primed	0.0232174	0.025304	0.951479	2	2		chr1:86650614-86654111,primed	7.84173e-06	0.00013581	0.999856	2	2		chr1:180859349-180859595,primed	0.0739124	0.0690071	0.857081	2	2
chr1:161003545-161008088,primed	1.88681e-06	1.9965e-05	0.999978	2	2		chr1:63442763-63443010,active	0.306964	0.163922	0.529114	2	0		chr1:161003545-161008088,primed	4.33572e-08	8.70688e-07	0.999999	2	2		chr1:63442763-63443010,active	0.737179	0.197088	0.0657327	0	0
chr1:151079380-151080923,primed	0.00323902	0.00501038	0.991751	2	2		chr1:25006721-25007080,primed	0.126979	0.114582	0.75844	2	2		chr1:151079380-151080923,primed	1.64081e-05	0.000345214	0.999638	2	2		chr1:25006721-25007080,primed	0.713316	0.22104	0.0656439	0	2
chr1:86472095-86473026,active	0.194249	0.800011	0.00573985	1	0		chr1:153692826-153693979,primed	0.00189293	0.00558486	0.992522	2	2		chr1:86472095-86473026,active	0.000151237	0.999841	7.45194e-06	1	0		chr1:153692826-153693979,primed	0.0348058	0.00935068	0.955844	2	2
chr1:189867356-189868320,primed	0.000303024	0.0012927	0.998404	2	2		chr1:72182295-72187971,primed	0.00419932	0.0154094	0.980391	2	2		chr1:189867356-189868320,primed	0.00760777	0.00244461	0.989948	2	2		chr1:72182295-72187971,primed	1.68845e-09	1.25123e-07	1	2	2
chr1:60534598-60535457,primed	0.627823	0.160155	0.212023	0	2		chr1:73642669-73643032,primed	0.0376237	0.05193	0.910446	2	2		chr1:60534598-60535457,primed	0.571412	0.201563	0.227025	0	2		chr1:73642669-73643032,primed	0.431605	0.27243	0.295965	0	2
chr1:135472236-135472957,active	0.868008	0.130506	0.0014858	0	0		chr1:39348819-39349717,primed	0.0260572	0.0392657	0.934677	2	2		chr1:135472236-135472957,active	0.00319096	0.992885	0.0039237	1	0		chr1:39348819-39349717,primed	0.251546	0.247115	0.501338	2	2
chr1:177623284-177623672,primed	0.223208	0.135449	0.641343	2	2		chr1:74512919-74514596,primed	0.0205788	0.0277453	0.951676	2	2		chr1:177623284-177623672,primed	0.354321	0.290196	0.355483	2	2		chr1:74512919-74514596,primed	0.140948	0.134262	0.724789	2	2
chr1:13573811-13574186,primed	0.0633878	0.0652452	0.871367	2	2		chr1:89522038-89522542,active	0.0197454	0.0421381	0.938116	2	0		chr1:13573811-13574186,primed	0.2522	0.204209	0.543591	2	2		chr1:89522038-89522542,active	0.24678	0.269842	0.483378	2	0
chr1:92233114-92233602,primed	0.0594372	0.0489687	0.891594	2	2		chr1:184785793-184788827,primed	0.00165302	0.0105226	0.987824	2	2		chr1:92233114-92233602,primed	0.0995267	0.0746524	0.825821	2	2		chr1:184785793-184788827,primed	1.2799e-08	7.58424e-07	0.999999	2	2
chr1:89522038-89522542,active	0.40195	0.229154	0.368896	0	0		chr1:37121379-37122435,primed	0.000166499	0.000782883	0.999051	2	2		chr1:89522038-89522542,active	0.0523694	0.0828583	0.864772	2	0		chr1:37121379-37122435,primed	0.0210001	0.000392186	0.978608	2	2
chr1:71035600-71035921,active	0.888178	0.100984	0.0108384	0	0		chr1:86472095-86473026,active	0.145876	0.674365	0.179759	1	0		chr1:71035600-71035921,active	0.000194532	0.000667543	0.999138	2	0		chr1:86472095-86473026,active	0.0530193	0.945389	0.00159145	1	0
chr1:188853775-188855122,primed	0.326809	0.326974	0.346216	2	2		chr1:12126218-12127301,primed	0.0501269	0.0610057	0.888867	2	2		chr1:188853775-188855122,primed	0.599185	0.339461	0.0613539	0	2		chr1:12126218-12127301,primed	0.341254	0.214755	0.443992	2	2
chr1:177321661-177322256,poised	0.627151	0.334698	0.0381514	0	1		chr1:191375023-191375638,primed	0.00741934	0.0142029	0.978378	2	2		chr1:177321661-177322256,poised	0.672791	0.304633	0.022576	0	1		chr1:191375023-191375638,primed	0.0889213	0.0388614	0.872217	2	2
chr1:172457710-172458366,primed	0.377552	0.324847	0.297601	0	2		chr1:180806505-180810748,primed	0.000839837	0.00623233	0.992928	2	2		chr1:172457710-172458366,primed	0.380511	0.423442	0.196047	1	2		chr1:180806505-180810748,primed	8.89385e-05	8.35644e-05	0.999828	2	2
chr1:132312982-132313228,primed	0.131957	0.0743404	0.793702	2	2		chr1:87494885-87495284,primed	0.0492911	0.050548	0.900161	2	2		chr1:132312982-132313228,primed	0.136023	0.120456	0.743521	2	2		chr1:87494885-87495284,primed	0.2346	0.171563	0.593837	2	2
chr1:167045317-167047605,primed	1.59681e-05	9.86178e-05	0.999885	2	2		chr1:119207131-119211156,primed	0.000141438	0.000842277	0.999016	2	2		chr1:167045317-167047605,primed	1.16416e-07	2.30045e-06	0.999998	2	2		chr1:119207131-119211156,primed	0.00105711	3.77687e-05	0.998905	2	2
chr1:131090879-131091374,primed	0.0664192	0.0548222	0.878759	2	2		chr1:74081492-74086372,primed	0.000168426	0.00107574	0.998756	2	2		chr1:131090879-131091374,primed	0.137976	0.114008	0.748016	2	2		chr1:74081492-74086372,primed	2.00546e-06	1.58907e-05	0.999982	2	2
chr1:153493931-153494355,active	0.904839	0.0945056	0.000655327	0	0		chr1:58902735-58904139,primed	0.00268791	0.0115146	0.985797	2	2		chr1:153493931-153494355,active	0.0754428	0.622476	0.302082	1	0		chr1:58902735-58904139,primed	0.0053458	0.00315455	0.9915	2	2
chr1:72952762-72953748,primed	0.0549774	0.0698596	0.875163	2	2		chr1:35961071-35961333,primed	0.00913816	0.0130396	0.977822	2	2		chr1:72952762-72953748,primed	0.203329	0.228512	0.568159	2	2		chr1:35961071-35961333,primed	0.0970308	0.0678745	0.835095	2	2
chr1:11748415-11748658,active	0.713917	0.178126	0.107957	0	0		chr1:156660123-156661125,active	0.074687	0.166339	0.758974	2	0		chr1:11748415-11748658,active	0.728348	0.198284	0.0733675	0	0		chr1:156660123-156661125,active	0.349319	0.620358	0.0303229	1	0
chr1:191434579-191439978,primed	6.2636e-06	8.3879e-05	0.99991	2	2		chr1:77446925-77447422,active	0.123547	0.111823	0.76463	2	0		chr1:191434579-191439978,primed	2.14044e-07	1.97197e-06	0.999998	2	2		chr1:77446925-77447422,active	0.73356	0.226621	0.0398192	0	0
chr1:164018217-164018652,active	0.582608	0.381409	0.0359824	0	0		chr1:89961269-89963548,primed	0.015929	0.0679108	0.91616	2	2		chr1:164018217-164018652,active	0.128763	0.479831	0.391406	1	0		chr1:89961269-89963548,primed	0.000444886	0.00909839	0.990457	2	2
chr1:56683913-56685542,primed	0.0200588	0.0247874	0.955154	2	2		chr1:172012323-172020875,primed	0.00450152	0.0420784	0.95342	2	2		chr1:56683913-56685542,primed	0.0792013	0.0689035	0.851895	2	2		chr1:172012323-172020875,primed	3.22035e-08	5.2601e-06	0.999995	2	2
chr1:153268400-153275338,primed	3.12612e-05	5.78381e-05	0.999911	2	2		chr1:135185833-135186703,active	0.155905	0.454082	0.390013	1	0		chr1:153268400-153275338,primed	2.98681e-05	0.00159457	0.998376	2	2		chr1:135185833-135186703,active	0.36319	0.633622	0.00318827	1	0
chr1:85907288-85909380,primed	1.02869e-05	5.19434e-05	0.999938	2	2		chr1:161907762-161908366,primed	0.0784337	0.0717965	0.84977	2	2		chr1:85907288-85909380,primed	0.000360631	0.000189808	0.99945	2	2		chr1:161907762-161908366,primed	0.338737	0.195532	0.46573	2	2
chr1:14000215-14001913,primed	0.0673028	0.07971	0.852987	2	2		chr1:10880026-10880681,active	0.00784604	0.0155453	0.976609	2	0		chr1:14000215-14001913,primed	0.458695	0.264752	0.276554	0	2		chr1:10880026-10880681,active	0.081617	0.0321785	0.886204	2	0
chr1:133650746-133651016,primed	0.742754	0.185856	0.0713894	0	2		chr1:86464432-86464830,active	0.0920998	0.100215	0.807685	2	0		chr1:133650746-133651016,primed	0.672504	0.234761	0.0927348	0	2		chr1:86464432-86464830,active	0.639513	0.274973	0.085514	0	0
chr1:119291811-119294159,primed	0.00490597	0.0134726	0.981621	2	2		chr1:155153492-155154955,primed	0.0255271	0.048693	0.92578	2	2		chr1:119291811-119294159,primed	0.0233789	0.00500736	0.971614	2	2		chr1:155153492-155154955,primed	0.181677	0.126537	0.691786	2	2
chr1:170871268-170871791,active	0.917677	0.0816671	0.000656323	0	0		chr1:127242353-127244685,primed	0.00171648	0.00732594	0.990958	2	2		chr1:170871268-170871791,active	0.00481274	0.0202777	0.97491	2	0		chr1:127242353-127244685,primed	0.000174696	0.000115146	0.99971	2	2
chr1:132934207-132935870,primed	0.0011763	0.00536644	0.993457	2	2		chr1:84787027-84791801,primed	0.00741	0.0275462	0.965044	2	2		chr1:132934207-132935870,primed	0.00285205	0.00272221	0.994426	2	2		chr1:84787027-84791801,primed	0.00170652	0.00158954	0.996704	2	2
chr1:180607355-180607579,active	0.285178	0.14866	0.566163	2	0		chr1:86187789-86188117,active	0.226854	0.159606	0.613539	2	0		chr1:180607355-180607579,active	0.301351	0.193046	0.505603	2	0		chr1:86187789-86188117,active	0.749749	0.2132	0.0370508	0	0
chr1:88459720-88460005,primed	0.77306	0.183673	0.043267	0	2		chr1:34547323-34548515,primed	0.0108079	0.0176339	0.971558	2	2		chr1:88459720-88460005,primed	0.715289	0.224067	0.0606446	0	2		chr1:34547323-34548515,primed	0.0971717	0.0920729	0.810755	2	2
chr1:72182295-72187971,primed	2.69684e-07	3.35271e-06	0.999996	2	2		chr1:134534590-134534855,active	0.0799199	0.0842116	0.835868	2	0		chr1:72182295-72187971,primed	1.06808e-08	9.10754e-07	0.999999	2	2		chr1:134534590-134534855,active	0.620511	0.255847	0.123642	0	0
chr1:4970515-4970967,active	0.806571	0.146217	0.0472118	0	0		chr1:60838690-60839962,primed	0.120954	0.0905334	0.788512	2	2		chr1:4970515-4970967,active	0.686882	0.193485	0.119634	0	0		chr1:60838690-60839962,primed	0.579984	0.20423	0.215786	0	2
chr1:167007397-167009838,primed	0.00481201	0.0119113	0.983277	2	2		chr1:181832777-181839789,primed	0.000583625	0.00225837	0.997158	2	2		chr1:167007397-167009838,primed	0.00599031	0.000409994	0.9936	2	2		chr1:181832777-181839789,primed	1.15097e-09	6.5036e-08	1	2	2
chr1:179198076-179198553,active	0.682666	0.309523	0.00781112	0	0		chr1:120083146-120083499,active	0.233208	0.20199	0.564802	2	0		chr1:179198076-179198553,active	0.0714824	0.565433	0.363085	1	0		chr1:120083146-120083499,active	0.702574	0.290585	0.0068404	0	0
chr1:135260881-135261568,active	0.952506	0.0376912	0.00980248	0	0		chr1:52578116-52578589,primed	0.071383	0.0643508	0.864266	2	2		chr1:135260881-135261568,active	0.0346711	0.722991	0.242338	1	0		chr1:52578116-52578589,primed	0.163212	0.122004	0.714783	2	2
chr1:86456824-86457213,active	0.789282	0.206999	0.00371874	0	0		chr1:132800180-132800813,active	0.216397	0.471924	0.311679	1	0		chr1:86456824-86457213,active	0.0336653	0.90965	0.0566847	1	0		chr1:132800180-132800813,active	0.450727	0.54699	0.0022836	1	0
chr1:170650810-170652498,primed	0.0218625	0.0343541	0.943783	2	2		chr1:90113798-90115675,primed	0.000698063	0.00284268	0.996459	2	2		chr1:170650810-170652498,primed	0.00684453	0.0224806	0.970675	2	2		chr1:90113798-90115675,primed	0.0038879	0.000342832	0.995769	2	2
chr1:78612878-78615409,primed	0.0700607	0.043857	0.886082	2	2		chr1:40056990-40057647,active	0.0638233	0.0818528	0.854324	2	0		chr1:78612878-78615409,primed	0.206564	0.184765	0.608671	2	2		chr1:40056990-40057647,active	0.580918	0.298245	0.120837	0	0
chr1:78601666-78602436,active	0.877359	0.106954	0.0156865	0	0		chr1:74178957-74180332,primed	0.0278763	0.0608556	0.911268	2	2		chr1:78601666-78602436,active	0.0242875	0.0214433	0.954269	2	0		chr1:74178957-74180332,primed	0.0634748	0.0797989	0.856726	2	2
chr1:37527828-37528958,primed	0.180444	0.0929205	0.726636	2	2		chr1:91611023-91611380,poised	0.0805604	0.105391	0.814049	2	1		chr1:37527828-37528958,primed	0.293764	0.150636	0.5556	2	2		chr1:91611023-91611380,poised	0.587523	0.28508	0.127397	0	1
chr1:74858221-74858656,poised	0.26809	0.731005	0.000904818	1	1		chr1:20908049-20908259,active	0.163439	0.126539	0.710022	2	0		chr1:74858221-74858656,poised	0.000764853	0.999124	0.000111062	1	1		chr1:20908049-20908259,active	0.724446	0.218785	0.056769	0	0
chr1:182070958-182072987,primed	0.000439429	0.000922643	0.998638	2	2		chr1:36629436-36630668,primed	0.0424607	0.0473846	0.910155	2	2		chr1:182070958-182072987,primed	0.000114636	0.00022181	0.999664	2	2		chr1:36629436-36630668,primed	0.166291	0.173824	0.659885	2	2
chr1:134910154-134910497,primed	0.0795781	0.0747614	0.845661	2	2		chr1:106220566-106222497,primed	0.00203816	0.00632504	0.991637	2	2		chr1:134910154-134910497,primed	0.295999	0.18998	0.514021	2	2		chr1:106220566-106222497,primed	0.0606348	0.0114694	0.927896	2	2
chr1:153225546-153229050,primed	2.05462e-07	1.84279e-06	0.999998	2	2		chr1:64611301-64611727,primed	0.00628669	0.0118415	0.981872	2	2		chr1:153225546-153229050,primed	1.32237e-07	4.46051e-06	0.999995	2	2		chr1:64611301-64611727,primed	0.0927264	0.046472	0.860802	2	2
chr1:135553436-135554023,active	0.689627	0.30277	0.00760251	0	0		chr1:88807156-88807972,primed	0.0250143	0.0423114	0.932674	2	2		chr1:135553436-135554023,active	0.10054	0.309109	0.59035	2	0		chr1:88807156-88807972,primed	0.308518	0.312196	0.379285	2	2
chr1:21166744-21167768,primed	0.0295015	0.0488753	0.921623	2	2		chr1:59607489-59610183,primed	0.00941616	0.0445208	0.946063	2	2		chr1:21166744-21167768,primed	0.0641372	0.0199926	0.91587	2	2		chr1:59607489-59610183,primed	0.00308642	0.0108525	0.986061	2	2
chr1:156961553-156961853,active	0.774227	0.220873	0.00489913	0	0		chr1:153280387-153283125,primed	0.00144043	0.00703219	0.991527	2	2		chr1:156961553-156961853,active	0.0214961	0.0649234	0.913581	2	0		chr1:153280387-153283125,primed	0.000529898	0.000173616	0.999297	2	2
chr1:179229624-179230704,primed	0.0638242	0.0567144	0.879461	2	2		chr1:9530550-9531861,primed	0.152809	0.106573	0.740618	2	2		chr1:179229624-179230704,primed	0.212752	0.196957	0.59029	2	2		chr1:9530550-9531861,primed	0.698559	0.200769	0.100672	0	2
chr1:132265308-132266181,active	0.961806	0.037666	0.000527982	0	0		chr1:35982423-35985219,primed	0.000809313	0.0061825	0.993008	2	2		chr1:132265308-132266181,active	0.00920845	0.046823	0.943969	2	0		chr1:35982423-35985219,primed	0.000414989	9.95215e-05	0.999485	2	2
chr1:136456791-136458044,primed	0.0425294	0.051134	0.906336	2	2		chr1:122606729-122608759,primed	0.0398639	0.0610118	0.899124	2	2		chr1:136456791-136458044,primed	0.163254	0.185534	0.651213	2	2		chr1:122606729-122608759,primed	0.342351	0.234486	0.423163	2	2
chr1:176013433-176014520,primed	0.437888	0.49288	0.069232	1	2		chr1:189745081-189745373,primed	0.106085	0.0869789	0.806936	2	2		chr1:176013433-176014520,primed	0.673524	0.314623	0.0118527	0	2		chr1:189745081-189745373,primed	0.519948	0.21876	0.261292	0	2
chr1:93762855-93765592,primed	0.0103064	0.011089	0.978605	2	2		chr1:131878535-131880431,primed	0.000559341	0.00232711	0.997113	2	2		chr1:93762855-93765592,primed	0.12544	0.110986	0.763575	2	2		chr1:131878535-131880431,primed	0.00241806	0.000583967	0.996998	2	2
chr1:89024616-89026285,primed	0.139497	0.064231	0.796272	2	2		chr1:151964712-151966599,primed	0.000408364	0.00180713	0.997785	2	2		chr1:89024616-89026285,primed	0.321452	0.296345	0.382203	2	2		chr1:151964712-151966599,primed	0.0309097	0.000936522	0.968154	2	2
chr1:167495750-167498841,primed	0.000204965	0.000236244	0.999559	2	2		chr1:133222653-133223781,primed	0.00105399	0.00383507	0.995111	2	2		chr1:167495750-167498841,primed	1.82762e-05	0.00111435	0.998868	2	2		chr1:133222653-133223781,primed	0.0382069	0.0035568	0.958236	2	2
chr1:11401103-11401558,active	0.919078	0.0763605	0.00456181	0	0		chr1:193538448-193539144,active	0.121448	0.165627	0.712925	2	0		chr1:11401103-11401558,active	0.000263267	0.000757901	0.998979	2	0		chr1:193538448-193539144,active	0.657592	0.329408	0.0130004	0	0
chr1:132819999-132821299,primed	0.00268139	0.00843504	0.988884	2	2		chr1:93197208-93197884,active	0.219207	0.651641	0.129153	1	0		chr1:132819999-132821299,primed	0.035269	0.0175333	0.947198	2	2		chr1:93197208-93197884,active	0.476245	0.52113	0.00262419	1	0
chr1:72228680-72229318,active	0.644767	0.339358	0.0158747	0	0		chr1:185548074-185549031,primed	0.00564721	0.016576	0.977777	2	2		chr1:72228680-72229318,active	0.0274226	0.297295	0.675282	2	0		chr1:185548074-185549031,primed	0.00182704	0.00233672	0.995836	2	2
chr1:135076343-135079463,primed	0.00218007	0.00652798	0.991292	2	2		chr1:182509510-182514054,primed	9.76113e-05	0.000745091	0.999157	2	2		chr1:135076343-135079463,primed	0.00314272	0.0175141	0.979343	2	2		chr1:182509510-182514054,primed	2.91408e-09	8.71933e-08	1	2	2
chr1:72960125-72960836,active	0.709354	0.275085	0.0155614	0	0		chr1:127167690-127168003,active	0.118342	0.101047	0.780611	2	0		chr1:72960125-72960836,active	0.230462	0.336249	0.433289	2	0		chr1:127167690-127168003,active	0.641455	0.231984	0.126561	0	0
chr1:43109288-43110602,primed	0.0461171	0.062634	0.891249	2	2		chr1:164376882-164377583,active	0.144416	0.190373	0.665211	2	0		chr1:43109288-43110602,primed	0.228471	0.204987	0.566542	2	2		chr1:164376882-164377583,active	0.682254	0.304334	0.0134113	0	0
chr1:171322029-171322343,active	0.756678	0.134336	0.108987	0	0		chr1:74066756-74068300,primed	0.0108878	0.0268135	0.962299	2	2		chr1:171322029-171322343,active	0.270811	0.149526	0.579663	2	0		chr1:74066756-74068300,primed	0.0356819	0.0682504	0.896068	2	2
chr1:13307936-13309059,primed	0.00656861	0.0175542	0.975877	2	2		chr1:37049166-37049548,active	0.203319	0.206861	0.58982	2	0		chr1:13307936-13309059,primed	0.0375877	0.0424596	0.919953	2	2		chr1:37049166-37049548,active	0.725546	0.263262	0.0111919	0	0
chr1:89527610-89528238,primed	0.000257044	0.000979465	0.998763	2	2		chr1:155281098-155281654,primed	0.00814484	0.0135112	0.978344	2	2		chr1:89527610-89528238,primed	0.0302549	0.0014226	0.968323	2	2		chr1:155281098-155281654,primed	0.0396827	0.0364348	0.923883	2	2
chr1:36757715-36758293,primed	0.169528	0.140338	0.690133	2	2		chr1:62771057-62771274,active	0.0605783	0.0615329	0.877889	2	0		chr1:36757715-36758293,primed	0.342922	0.270964	0.386114	2	2		chr1:62771057-62771274,active	0.313884	0.210024	0.476092	2	0
chr1:172489298-172489684,primed	0.0131667	0.0159374	0.970896	2	2		chr1:179224073-179224319,primed	0.0275289	0.0283554	0.944116	2	2		chr1:172489298-172489684,primed	0.110117	0.0843617	0.805521	2	2		chr1:179224073-179224319,primed	0.107383	0.10517	0.787446	2	2
chr1:92099369-92102022,primed	0.000521748	0.00183438	0.997644	2	2		chr1:180958398-180959664,primed	0.0196278	0.0344327	0.94594	2	2		chr1:92099369-92102022,primed	0.0466057	0.00139933	0.951995	2	2		chr1:180958398-180959664,primed	0.155266	0.141696	0.703038	2	2
chr1:186513807-186514431,active	0.813757	0.163421	0.0228219	0	0		chr1:180889900-180890345,active	0.162891	0.298175	0.538934	2	0		chr1:186513807-186514431,active	0.588481	0.229381	0.182138	0	0		chr1:180889900-180890345,active	0.551829	0.442754	0.00541684	0	0
chr1:58362175-58362443,primed	0.448599	0.20397	0.34743	0	2		chr1:151487046-151489074,primed	0.000498012	0.00193468	0.997567	2	2		chr1:58362175-58362443,primed	0.579934	0.240712	0.179355	0	2		chr1:151487046-151489074,primed	0.0192528	0.000645223	0.980102	2	2
chr1:58409845-58410058,active	0.628676	0.170894	0.20043	0	0		chr1:52598847-52600179,primed	0.00333806	0.00920734	0.987455	2	2		chr1:58409845-58410058,active	0.664886	0.204134	0.130979	0	0		chr1:52598847-52600179,primed	0.0845358	0.0216931	0.893771	2	2
chr1:131749893-131750862,primed	0.000312204	0.000934918	0.998753	2	2		chr1:172281618-172281864,primed	0.0260415	0.03082	0.943139	2	2		chr1:131749893-131750862,primed	0.0140924	0.00187932	0.984028	2	2		chr1:172281618-172281864,primed	0.0972743	0.103208	0.799517	2	2
chr1:63484661-63484995,active	0.0382206	0.0463259	0.915453	2	0		chr1:165311643-165314852,primed	0.000112476	0.000898486	0.998989	2	2		chr1:63484661-63484995,active	0.18351	0.17471	0.64178	2	0		chr1:165311643-165314852,primed	1.26758e-06	7.07593e-07	0.999998	2	2
chr1:89106853-89111008,primed	3.07251e-07	1.77943e-06	0.999998	2	2		chr1:119398237-119399356,active	0.12872	0.228773	0.642507	2	0		chr1:89106853-89111008,primed	1.31402e-08	3.11991e-07	1	2	2		chr1:119398237-119399356,active	0.553574	0.434295	0.0121307	0	0
chr1:131718366-131720021,primed	0.00383661	0.0101351	0.986028	2	2		chr1:113959240-113959654,active	0.236495	0.161732	0.601772	2	0		chr1:131718366-131720021,primed	0.00365927	0.0105057	0.985835	2	2		chr1:113959240-113959654,active	0.767061	0.205732	0.0272068	0	0
chr1:12835249-12835683,active	0.454594	0.542401	0.00300452	1	0		chr1:93725247-93727676,primed	0.000175098	0.000988858	0.998836	2	2		chr1:12835249-12835683,active	0.0387058	0.872312	0.0889826	1	0		chr1:93725247-93727676,primed	0.000962166	2.11368e-05	0.999017	2	2
chr1:135663583-135673051,primed	5.07186e-07	8.11949e-07	0.999999	2	2		chr1:165291405-165291691,primed	0.0244376	0.0297277	0.945835	2	2		chr1:135663583-135673051,primed	2.1806e-09	1.87829e-07	1	2	2		chr1:165291405-165291691,primed	0.0846188	0.0903919	0.824989	2	2
chr1:39760948-39763617,primed	0.000626735	0.00647751	0.992896	2	2		chr1:151880672-151881073,active	0.121011	0.115155	0.763834	2	0		chr1:39760948-39763617,primed	0.00122199	0.79645	0.202328	1	2		chr1:151880672-151881073,active	0.702303	0.237333	0.0603638	0	0
chr1:152992254-152992627,active	0.799726	0.148681	0.0515929	0	0		chr1:75613273-75613680,primed	0.0398327	0.0470799	0.913087	2	2		chr1:152992254-152992627,active	0.721386	0.198494	0.0801204	0	0		chr1:75613273-75613680,primed	0.240402	0.205621	0.553978	2	2
chr1:72258794-72259955,primed	0.0296423	0.0310107	0.939347	2	2		chr1:171262839-171264000,primed	0.0838934	0.106774	0.809332	2	2		chr1:72258794-72259955,primed	0.156888	0.138437	0.704675	2	2		chr1:171262839-171264000,primed	0.632678	0.310476	0.056846	0	2
chr1:41389581-41390966,primed	0.057759	0.216688	0.725553	2	2		chr1:120604822-120605026,poised	0.070273	0.211244	0.718483	2	1		chr1:41389581-41390966,primed	0.322063	0.322184	0.355754	2	2		chr1:120604822-120605026,poised	0.515686	0.458244	0.0260692	0	1
chr1:10878142-10878692,active	0.0798645	0.0821137	0.838022	2	0		chr1:167045317-167047605,primed	0.0024109	0.0132912	0.984298	2	2		chr1:10878142-10878692,active	0.445251	0.226981	0.327767	0	0		chr1:167045317-167047605,primed	1.71829e-05	9.28026e-05	0.99989	2	2
chr1:89922636-89923164,poised	0.16273	0.835341	0.00192956	1	1		chr1:151251034-151251470,primed	0.0513219	0.0578904	0.890788	2	2		chr1:89922636-89923164,poised	0.000646592	0.999231	0.000122308	1	1		chr1:151251034-151251470,primed	0.323371	0.223424	0.453206	2	2
chr1:63204299-63204649,active	0.841483	0.153267	0.00524998	0	0		chr1:135675266-135676280,active	0.117773	0.729	0.153226	1	0		chr1:63204299-63204649,active	0.00646615	0.0165472	0.976987	2	0		chr1:135675266-135676280,active	0.284526	0.714122	0.00135243	1	0
chr1:136637115-136638946,primed	0.00649277	0.0145573	0.97895	2	2		chr1:134433024-134433399,active	0.0936218	0.162437	0.743941	2	0		chr1:136637115-136638946,primed	0.000873426	0.00105465	0.998072	2	2		chr1:134433024-134433399,active	0.530209	0.34294	0.126851	0	0
chr1:39359568-39360243,primed	0.525642	0.342288	0.132069	0	2		chr1:166157218-166160694,primed	0.000935202	0.00392123	0.995144	2	2		chr1:39359568-39360243,primed	0.636584	0.317628	0.0457881	0	2		chr1:166157218-166160694,primed	3.31332e-09	1.24542e-07	1	2	2
chr1:126915049-126917072,primed	0.132225	0.15334	0.714435	2	2		chr1:71646004-71646394,active	0.196472	0.158463	0.645065	2	0		chr1:126915049-126917072,primed	0.0634276	0.0540618	0.882511	2	2		chr1:71646004-71646394,active	0.757888	0.224709	0.0174032	0	0
chr1:168401240-168405482,primed	0.00228881	0.00170539	0.996006	2	2		chr1:175029217-175031692,primed	0.0317946	0.0876521	0.880553	2	2		chr1:168401240-168405482,primed	1.49107e-05	0.000821108	0.999164	2	2		chr1:175029217-175031692,primed	0.209994	0.15539	0.634616	2	2
chr1:89480887-89493338,primed	3.90825e-06	6.29237e-06	0.99999	2	2		chr1:185061606-185063378,primed	0.00380408	0.0112518	0.984944	2	2		chr1:89480887-89493338,primed	1.14802e-09	3.71592e-08	1	2	2		chr1:185061606-185063378,primed	0.000904184	0.00122081	0.997875	2	2
chr1:181165678-181166237,primed	0.143219	0.11828	0.738501	2	2		chr1:8959860-8960124,primed	0.079958	0.0773977	0.842644	2	2		chr1:181165678-181166237,primed	0.288566	0.25539	0.456045	2	2		chr1:8959860-8960124,primed	0.401738	0.214757	0.383505	0	2
chr1:166103618-166104557,primed	0.000418875	0.00114232	0.998439	2	2		chr1:136682290-136682832,active	0.178654	0.333321	0.488025	2	0		chr1:166103618-166104557,primed	0.0143917	0.00326852	0.98234	2	2		chr1:136682290-136682832,active	0.478496	0.518237	0.00326721	1	0
chr1:135195831-135196383,active	0.930013	0.0663376	0.00364954	0	0		chr1:21072897-21074317,primed	5.77937e-05	0.00034718	0.999595	2	2		chr1:135195831-135196383,active	0.0116118	0.0348589	0.953529	2	0		chr1:21072897-21074317,primed	0.00153352	3.20886e-05	0.998434	2	2
chr1:135357847-135359410,primed	0.00758955	0.0147302	0.97768	2	2		chr1:92433321-92433574,active	0.125038	0.140423	0.734539	2	0		chr1:135357847-135359410,primed	0.0301677	0.0207281	0.949104	2	2		chr1:92433321-92433574,active	0.687447	0.291347	0.0212055	0	0
chr1:176992250-176995803,primed	2.65232e-05	0.000134027	0.999839	2	2		chr1:134304242-134304807,primed	0.00529944	0.0105612	0.984139	2	2		chr1:176992250-176995803,primed	1.17858e-06	6.9855e-05	0.999929	2	2		chr1:134304242-134304807,primed	0.0852604	0.0356984	0.879041	2	2
chr1:130513443-130513791,primed	0.664338	0.168772	0.16689	0	2		chr1:131718366-131720021,primed	0.00042685	0.00326299	0.99631	2	2		chr1:130513443-130513791,primed	0.680725	0.203807	0.115468	0	2		chr1:131718366-131720021,primed	0.00026612	0.000109853	0.999624	2	2
chr1:97794701-97795006,primed	0.349946	0.137387	0.512667	2	2		chr1:128440840-128441640,primed	0.0705851	0.107123	0.822292	2	2		chr1:97794701-97795006,primed	0.425184	0.182926	0.39189	0	2		chr1:128440840-128441640,primed	0.576658	0.343024	0.0803176	0	2
chr1:132187608-132187832,poised	0.779363	0.144822	0.0758155	0	1		chr1:40906733-40908745,primed	0.038844	0.0762097	0.884946	2	2		chr1:132187608-132187832,poised	0.668854	0.204223	0.126923	0	1		chr1:40906733-40908745,primed	0.320152	0.303205	0.376643	2	2
chr1:135649421-135650490,primed	0.442717	0.18869	0.368593	0	2		chr1:132579484-132587940,primed	0.000219775	0.000762528	0.999018	2	2		chr1:135649421-135650490,primed	0.739785	0.197116	0.0630982	0	2		chr1:132579484-132587940,primed	5.89161e-08	5.38277e-07	0.999999	2	2
chr1:59456001-59460077,primed	8.35003e-07	6.73634e-06	0.999992	2	2		chr1:155110125-155110329,active	0.133915	0.142557	0.723529	2	0		chr1:59456001-59460077,primed	4.10635e-08	2.01171e-06	0.999998	2	2		chr1:155110125-155110329,active	0.628778	0.362931	0.00829143	0	0
chr1:75588790-75589322,active	0.943969	0.0555267	0.000504694	0	0		chr1:172489298-172489684,primed	0.00972409	0.0142443	0.976032	2	2		chr1:75588790-75589322,active	0.0489894	0.821681	0.12933	1	0		chr1:172489298-172489684,primed	0.0726449	0.0464642	0.880891	2	2
chr1:180497018-180497715,primed	0.185392	0.111015	0.703593	2	2		chr1:9952071-9955552,primed	0.0146555	0.0573907	0.927954	2	2		chr1:180497018-180497715,primed	0.302509	0.268056	0.429435	2	2		chr1:9952071-9955552,primed	2.94864e-06	4.93661e-05	0.999948	2	2
chr1:73932620-73933928,primed	0.0615491	0.0779212	0.86053	2	2		chr1:72205148-72205773,active	0.0863602	0.148409	0.765231	2	0		chr1:73932620-73933928,primed	0.0901181	0.123076	0.786806	2	2		chr1:72205148-72205773,active	0.616325	0.358683	0.0249923	0	0
chr1:93195944-93196345,active	0.887119	0.101717	0.0111635	0	0		chr1:172349195-172352205,primed	0.00409949	0.0205271	0.975374	2	2		chr1:93195944-93196345,active	0.000203442	0.000685157	0.999111	2	0		chr1:172349195-172352205,primed	1.96442e-07	9.04338e-06	0.999991	2	2
chr1:33604391-33605506,primed	0.0615292	0.0784454	0.860025	2	2		chr1:165864958-165867027,primed	0.000431868	0.00152934	0.998039	2	2		chr1:33604391-33605506,primed	0.200534	0.17312	0.626346	2	2		chr1:165864958-165867027,primed	0.000647858	5.63989e-05	0.999296	2	2
chr1:62771057-62771274,active	0.84312	0.131228	0.0256523	0	0		chr1:131858111-131859251,primed	0.0154138	0.0426831	0.941903	2	2		chr1:62771057-62771274,active	0.597902	0.262648	0.139451	0	0		chr1:131858111-131859251,primed	0.202734	0.156696	0.64057	2	2
chr1:179198704-179199328,active	0.754895	0.235901	0.00920434	0	0		chr1:34066560-34066780,active	0.173539	0.165197	0.661264	2	0		chr1:179198704-179199328,active	0.0735168	0.117874	0.808609	2	0		chr1:34066560-34066780,active	0.728814	0.257334	0.0138521	0	0
chr1:91508068-91508537,primed	0.128967	0.131902	0.739131	2	2		chr1:194774192-194774941,primed	0.0509957	0.0494672	0.899537	2	2		chr1:91508068-91508537,primed	0.575	0.247828	0.177173	0	2		chr1:194774192-194774941,primed	0.166727	0.137909	0.695364	2	2
chr1:35930999-35931825,primed	0.0104449	0.0110323	0.978523	2	2		chr1:153676897-153680208,primed	0.00448354	0.018333	0.977183	2	2		chr1:35930999-35931825,primed	0.127655	0.1213	0.751046	2	2		chr1:153676897-153680208,primed	1.72608e-05	8.37212e-05	0.999899	2	2
chr1:182839471-182840262,primed	0.41332	0.145254	0.441426	2	2		chr1:153126255-153127491,primed	0.000498752	0.00226586	0.997235	2	2		chr1:182839471-182840262,primed	0.346761	0.285977	0.367262	2	2		chr1:153126255-153127491,primed	0.023063	0.00228705	0.97465	2	2
chr1:13114249-13120209,primed	4.64253e-06	9.38751e-05	0.999901	2	2		chr1:73862536-73863186,active	0.0167792	0.050363	0.932858	2	0		chr1:13114249-13120209,primed	1.16046e-07	2.35915e-06	0.999997	2	2		chr1:73862536-73863186,active	0.317839	0.273515	0.408646	2	0
chr1:71568751-71569006,primed	0.0502609	0.0461383	0.903601	2	2		chr1:132203957-132208764,primed	0.000520945	0.00203257	0.997447	2	2		chr1:71568751-71569006,primed	0.126233	0.12215	0.751617	2	2		chr1:132203957-132208764,primed	2.06417e-08	1.42225e-07	1	2	2
chr1:180922695-180922989,active	0.970503	0.0291488	0.00034817	0	0		chr1:192449796-192450301,active	0.0927447	0.0861265	0.821129	2	0		chr1:180922695-180922989,active	0.000860258	0.00167342	0.997466	2	0		chr1:192449796-192450301,active	0.546145	0.235719	0.218135	0	0
chr1:151544071-151544932,active	0.818512	0.178379	0.00310816	0	0		chr1:133200634-133201779,primed	0.00114477	0.00408762	0.994768	2	2		chr1:151544071-151544932,active	0.0178574	0.0633884	0.918754	2	0		chr1:133200634-133201779,primed	0.0268763	0.00420552	0.968918	2	2
chr1:90404844-90406080,active	0.640803	0.269445	0.0897523	0	0		chr1:136580331-136580686,primed	0.0261967	0.0364475	0.937356	2	2		chr1:90404844-90406080,active	0.0585876	0.211189	0.730224	2	0		chr1:136580331-136580686,primed	0.138977	0.0898114	0.771211	2	2
chr1:160808803-160809880,primed	0.00943272	0.0115822	0.978985	2	2		chr1:192515304-192516072,active	0.0394816	0.0631697	0.897349	2	0		chr1:160808803-160809880,primed	0.0838832	0.0836423	0.832474	2	2		chr1:192515304-192516072,active	0.501643	0.321329	0.177028	0	0
chr1:43338150-43338874,primed	0.0837278	0.0714373	0.844835	2	2		chr1:36757715-36758293,primed	0.00717777	0.0160237	0.976799	2	2		chr1:43338150-43338874,primed	0.245582	0.165148	0.58927	2	2		chr1:36757715-36758293,primed	0.101231	0.0467945	0.851974	2	2
chr1:89672894-89673523,primed	0.0200561	0.037456	0.942488	2	2		chr1:180945761-180945987,active	0.245818	0.226215	0.527967	2	0		chr1:89672894-89673523,primed	0.0745613	0.0770044	0.848434	2	2		chr1:180945761-180945987,active	0.725828	0.26447	0.00970256	0	0
chr1:63057189-63057438,primed	0.0615321	0.0514873	0.886981	2	2		chr1:189013243-189013852,active	0.169184	0.681724	0.149091	1	0		chr1:63057189-63057438,primed	0.129965	0.120534	0.7495	2	2		chr1:189013243-189013852,active	0.415977	0.581701	0.00232223	1	0
chr1:74569786-74572309,primed	3.54952e-05	0.000403987	0.999561	2	2		chr1:12781788-12782865,primed	0.0247143	0.0360618	0.939224	2	2		chr1:74569786-74572309,primed	8.63346e-07	3.741e-06	0.999995	2	2		chr1:12781788-12782865,primed	0.113481	0.111456	0.775063	2	2
chr1:74248552-74250351,primed	0.0125289	0.0152913	0.97218	2	2		chr1:192846441-192847918,primed	0.00664989	0.0236926	0.969658	2	2		chr1:74248552-74250351,primed	0.075799	0.075668	0.848533	2	2		chr1:192846441-192847918,primed	0.00350779	0.00156138	0.994931	2	2
chr1:30945266-30945840,primed	0.0251983	0.026163	0.948639	2	2		chr1:153128776-153130725,primed	0.000121666	0.000742397	0.999136	2	2		chr1:30945266-30945840,primed	0.124466	0.117334	0.7582	2	2		chr1:153128776-153130725,primed	0.00192438	4.97046e-05	0.998026	2	2
chr1:154117997-154118673,primed	0.276898	0.534398	0.188704	1	2		chr1:86007204-86007613,primed	0.0459543	0.0495304	0.904515	2	2		chr1:154117997-154118673,primed	0.354155	0.474993	0.170852	1	2		chr1:86007204-86007613,primed	0.236881	0.178817	0.584301	2	2
chr1:193730705-193734540,primed	0.00129473	0.00399446	0.994711	2	2		chr1:186233917-186237403,primed	0.0291451	0.0848171	0.886038	2	2		chr1:193730705-193734540,primed	0.00077392	0.00163364	0.997592	2	2		chr1:186233917-186237403,primed	0.0229912	0.0339645	0.943044	2	2
chr1:92432053-92432642,active	0.979685	0.0202652	4.94396e-05	0	0		chr1:12814263-12815126,active	0.181933	0.413209	0.404858	1	0		chr1:92432053-92432642,active	0.00460066	0.0215779	0.973821	2	0		chr1:12814263-12815126,active	0.386056	0.611954	0.00198983	1	0
chr1:182040532-182040891,active	0.938017	0.0599161	0.00206738	0	0		chr1:170792101-170794780,primed	0.00575999	0.0152456	0.978994	2	2		chr1:182040532-182040891,active	0.177147	0.117468	0.705385	2	0		chr1:170792101-170794780,primed	0.0322223	0.00748847	0.960289	2	2
chr1:191470699-191473204,primed	0.0016208	0.00310824	0.995271	2	2		chr1:89513886-89514208,active	0.0307281	0.0377458	0.931526	2	0		chr1:191470699-191473204,primed	0.0333688	0.00479081	0.96184	2	2		chr1:89513886-89514208,active	0.182523	0.148106	0.669371	2	0
chr1:39928611-39929254,primed	0.00426489	0.0101532	0.985582	2	2		chr1:63164335-63164949,primed	0.0539324	0.0605138	0.885554	2	2		chr1:39928611-39929254,primed	0.0605695	0.0409233	0.898507	2	2		chr1:63164335-63164949,primed	0.299789	0.166754	0.533457	2	2
chr1:170165932-170167135,primed	0.00380327	0.0103181	0.985879	2	2		chr1:153071644-153071890,poised	0.0620918	0.20599	0.731918	2	1		chr1:170165932-170167135,primed	0.0676035	0.0152489	0.917148	2	2		chr1:153071644-153071890,poised	0.466022	0.50904	0.0249382	1	1
chr1:132325638-132326003,active	0.517187	0.185377	0.297436	0	0		chr1:191661009-191661495,active	0.128966	0.141656	0.729379	2	0		chr1:132325638-132326003,active	0.498107	0.350774	0.151119	0	0		chr1:191661009-191661495,active	0.692735	0.282789	0.0244765	0	0
chr1:192822416-192823942,primed	0.126663	0.29358	0.579757	2	2		chr1:156668460-156669367,active	0.226269	0.40121	0.372521	1	0		chr1:192822416-192823942,primed	0.313775	0.402601	0.283624	1	2		chr1:156668460-156669367,active	0.538341	0.458658	0.00300055	0	0
chr1:118335575-118339771,primed	0.00399206	0.00726478	0.988743	2	2		chr1:185095681-185099921,primed	0.00014865	0.000634672	0.999217	2	2		chr1:118335575-118339771,primed	0.0876746	0.0271688	0.885157	2	2		chr1:185095681-185099921,primed	0.00444233	0.000269817	0.995288	2	2
chr1:185459687-185460099,primed	0.358547	0.190375	0.451078	2	2		chr1:136533572-136535178,primed	0.0209458	0.0660008	0.913053	2	2		chr1:185459687-185460099,primed	0.499547	0.265871	0.234582	0	2		chr1:136533572-136535178,primed	0.0237106	0.0481482	0.928141	2	2
chr1:157442691-157443625,primed	0.596748	0.319289	0.0839624	0	2		chr1:72258794-72259955,primed	0.00965953	0.0180811	0.972259	2	2		chr1:157442691-157443625,primed	0.00702865	0.231543	0.761428	2	2		chr1:72258794-72259955,primed	0.112979	0.0583252	0.828696	2	2
chr1:133527768-133530927,primed	0.0159911	0.0258142	0.958195	2	2		chr1:179229624-179230704,primed	0.0203275	0.0270563	0.952616	2	2		chr1:133527768-133530927,primed	0.00833577	0.0140844	0.97758	2	2		chr1:179229624-179230704,primed	0.163967	0.12141	0.714624	2	2
chr1:84636853-84637216,active	0.679388	0.161002	0.15961	0	0		chr1:135208691-135210635,primed	0.00140229	0.00507048	0.993527	2	2		chr1:84636853-84637216,active	0.33165	0.252997	0.415354	2	0		chr1:135208691-135210635,primed	0.00437266	0.000926674	0.994701	2	2
chr1:42911248-42911984,primed	0.0520435	0.0497895	0.898167	2	2		chr1:57293514-57293850,primed	0.0770499	0.0687641	0.854186	2	2		chr1:42911248-42911984,primed	0.0590372	0.0793338	0.861629	2	2		chr1:57293514-57293850,primed	0.260917	0.160388	0.578695	2	2
chr1:13606611-13606899,active	0.712151	0.264689	0.0231601	0	0		chr1:13606611-13606899,active	0.12013	0.120516	0.759354	2	0		chr1:13606611-13606899,active	0.625607	0.296026	0.0783673	0	0		chr1:13606611-13606899,active	0.708306	0.256881	0.0348125	0	0
chr1:118873593-118874023,active	0.567153	0.235549	0.197298	0	0		chr1:36580437-36581017,active	0.0679182	0.86567	0.0664114	1	0		chr1:118873593-118874023,active	0.55005	0.310822	0.139128	0	0		chr1:36580437-36581017,active	0.244539	0.754115	0.00134591	1	0
chr1:118867957-118868967,primed	0.0131448	0.0198812	0.966974	2	2		chr1:156669522-156670200,active	0.185305	0.457582	0.357113	1	0		chr1:118867957-118868967,primed	0.159706	0.0906468	0.749647	2	2		chr1:156669522-156670200,active	0.526872	0.467786	0.00534284	0	0
chr1:153215785-153216023,active	0.788572	0.201512	0.00991566	0	0		chr1:84964244-84964816,primed	0.0238773	0.0282986	0.947824	2	2		chr1:153215785-153216023,active	0.374561	0.288296	0.337143	0	0		chr1:84964244-84964816,primed	0.0801808	0.0822387	0.837581	2	2
chr1:58725573-58726145,primed	0.0240242	0.03082	0.945156	2	2		chr1:127261438-127263361,primed	0.000817624	0.00331595	0.995866	2	2		chr1:58725573-58726145,primed	0.167946	0.102643	0.729411	2	2		chr1:127261438-127263361,primed	0.00034515	2.72082e-05	0.999628	2	2
chr1:131849574-131850319,primed	0.335968	0.193047	0.470986	2	2		chr1:60822608-60823397,primed	0.120665	0.111039	0.768296	2	2		chr1:131849574-131850319,primed	0.575578	0.286201	0.138221	0	2		chr1:60822608-60823397,primed	0.713706	0.223196	0.063098	0	2
chr1:30937659-30938128,primed	0.0800301	0.128111	0.791858	2	2		chr1:188660239-188662282,primed	0.0796602	0.252997	0.667342	2	2		chr1:30937659-30938128,primed	0.434717	0.347607	0.217676	0	2		chr1:188660239-188662282,primed	0.364397	0.333402	0.302201	0	2
chr1:6142552-6143799,primed	0.478939	0.316058	0.205003	0	2		chr1:132866579-132867208,primed	0.0264115	0.0337346	0.939854	2	2		chr1:6142552-6143799,primed	0.660666	0.296491	0.0428429	0	2		chr1:132866579-132867208,primed	0.179852	0.159841	0.660307	2	2
chr1:133420533-133422491,primed	0.00254653	0.00468844	0.992765	2	2		chr1:151235524-151236297,primed	0.121763	0.135963	0.742274	2	2		chr1:133420533-133422491,primed	0.0144322	0.0162533	0.969315	2	2		chr1:151235524-151236297,primed	0.6628	0.263546	0.0736547	0	2
chr1:131765232-131765667,primed	0.48468	0.240277	0.275043	0	2		chr1:179975149-179978310,primed	0.00218936	0.00835439	0.989456	2	2		chr1:131765232-131765667,primed	0.724683	0.223489	0.0518285	0	2		chr1:179975149-179978310,primed	0.0017667	0.000269003	0.997964	2	2
chr1:43570815-43571794,primed	0.208633	0.180228	0.611139	2	2		chr1:41389581-41390966,primed	0.0290939	0.0649306	0.905976	2	2		chr1:43570815-43571794,primed	0.528646	0.328958	0.142397	0	2		chr1:41389581-41390966,primed	0.0889709	0.0597536	0.851276	2	2
chr1:153091876-153092830,active	0.934169	0.0650111	0.000819743	0	0		chr1:191664559-191666207,primed	0.00161296	0.00391807	0.994469	2	2		chr1:153091876-153092830,active	0.0495286	0.839147	0.111324	1	0		chr1:191664559-191666207,primed	0.0293166	0.00180765	0.968876	2	2
chr1:57342900-57346221,primed	0.00104541	0.00143444	0.99752	2	2		chr1:153268400-153275338,primed	0.000505082	0.000950248	0.998545	2	2		chr1:57342900-57346221,primed	0.000146104	0.000819607	0.999034	2	2		chr1:153268400-153275338,primed	1.13389e-08	8.29812e-08	1	2	2
chr1:63138039-63139249,active	0.938551	0.0598946	0.00155486	0	0		chr1:74824627-74825516,active	0.0995291	0.807435	0.0930363	1	0		chr1:63138039-63139249,active	9.85652e-05	0.00050597	0.999395	2	0		chr1:74824627-74825516,active	0.253309	0.745659	0.00103271	1	0
chr1:36875311-36878278,primed	0.0023141	0.00457429	0.993112	2	2		chr1:153010589-153010971,active	0.138281	0.2138	0.647919	2	0		chr1:36875311-36878278,primed	0.0301411	0.00184904	0.96801	2	2		chr1:153010589-153010971,active	0.605133	0.385162	0.00970481	0	0
chr1:170862154-170866528,primed	0.000854261	0.00245432	0.996691	2	2		chr1:72805034-72805333,active	0.0818001	0.111529	0.806671	2	0		chr1:170862154-170866528,primed	0.0267156	0.0046945	0.96859	2	2		chr1:72805034-72805333,active	0.637713	0.321779	0.0405081	0	0
chr1:153697679-153697945,primed	0.0756749	0.0717258	0.852599	2	2		chr1:87790813-87793414,primed	0.000115223	0.000991959	0.998893	2	2		chr1:153697679-153697945,primed	0.245908	0.235837	0.518255	2	2		chr1:87790813-87793414,primed	9.75853e-05	1.96152e-05	0.999883	2	2
chr1:89755187-89758400,primed	0.000570228	0.000856327	0.998573	2	2		chr1:172008273-172008994,primed	0.00408372	0.00871881	0.987198	2	2		chr1:89755187-89758400,primed	8.13593e-06	0.000554129	0.999438	2	2		chr1:172008273-172008994,primed	0.0765935	0.0154659	0.907941	2	2
chr1:131878535-131880431,primed	0.332715	0.145901	0.521383	2	2		chr1:87225806-87226969,active	0.113141	0.334617	0.552242	2	0		chr1:131878535-131880431,primed	0.423578	0.316697	0.259725	0	2		chr1:87225806-87226969,active	0.355621	0.640727	0.00365207	1	0
chr1:127989441-127991194,primed	0.706235	0.264653	0.0291122	0	2		chr1:20759193-20762394,primed	0.022356	0.0809442	0.8967	2	2		chr1:127989441-127991194,primed	0.643728	0.308756	0.0475155	0	2		chr1:20759193-20762394,primed	0.00154	0.00719052	0.991269	2	2
chr1:20912091-20914450,primed	0.00747203	0.00993457	0.982593	2	2		chr1:152915820-152916359,active	0.166901	0.209433	0.623666	2	0		chr1:20912091-20914450,primed	0.0305385	0.0172156	0.952246	2	2		chr1:152915820-152916359,active	0.589145	0.405636	0.00521893	0	0
chr1:167021181-167022260,active	0.265882	0.710257	0.0238606	1	0		chr1:171229934-171230880,primed	0.00974512	0.023846	0.966409	2	2		chr1:167021181-167022260,active	0.575391	0.415637	0.00897168	0	0		chr1:171229934-171230880,primed	0.146735	0.0915133	0.761752	2	2
chr1:151466040-151467956,primed	0.0694389	0.0580118	0.872549	2	2		chr1:38027449-38028171,primed	0.00129839	0.00447312	0.994228	2	2		chr1:151466040-151467956,primed	0.27857	0.276275	0.445155	2	2		chr1:38027449-38028171,primed	0.0562838	0.00593265	0.937784	2	2
chr1:136718245-136719967,primed	0.000408895	0.00121	0.998381	2	2		chr1:153703032-153706238,primed	0.000177786	0.00170214	0.99812	2	2		chr1:136718245-136719967,primed	0.0141924	0.00138996	0.984418	2	2		chr1:153703032-153706238,primed	0.000298806	5.685e-05	0.999644	2	2
chr1:12771070-12773534,primed	7.0081e-06	3.47703e-05	0.999958	2	2		chr1:133397409-133398232,active	0.152446	0.642655	0.204899	1	0		chr1:12771070-12773534,primed	0.000542906	6.84836e-05	0.999389	2	2		chr1:133397409-133398232,active	0.22851	0.770571	0.00091906	1	0
chr1:157047912-157049281,primed	0.0165252	0.0179468	0.965528	2	2		chr1:121087032-121087900,active	0.250774	0.434048	0.315178	1	0		chr1:157047912-157049281,primed	0.00678373	0.0102861	0.98293	2	2		chr1:121087032-121087900,active	0.472282	0.525564	0.00215458	1	0
chr1:156076255-156076956,active	0.965683	0.0337191	0.000597698	0	0		chr1:133744533-133744737,poised	0.195232	0.142982	0.661786	2	1		chr1:156076255-156076956,active	0.00444991	0.0211188	0.974431	2	0		chr1:133744533-133744737,poised	0.75186	0.210746	0.0373947	0	1
chr1:165861249-165861487,active	0.858551	0.131443	0.0100065	0	0		chr1:74851817-74852042,active	0.268279	0.149626	0.582094	2	0		chr1:165861249-165861487,active	0.680521	0.228429	0.091049	0	0		chr1:74851817-74852042,active	0.723798	0.198823	0.0773786	0	0
chr1:191664559-191666207,primed	0.0201741	0.0324218	0.947404	2	2		chr1:37646770-37647016,primed	0.00911258	0.013914	0.976973	2	2		chr1:191664559-191666207,primed	0.190285	0.126075	0.68364	2	2		chr1:37646770-37647016,primed	0.0955965	0.0795467	0.824857	2	2
chr1:85029441-85031162,primed	0.00885092	0.0300494	0.9611	2	2		chr1:154090059-154091847,primed	0.011863	0.0239916	0.964145	2	2		chr1:85029441-85031162,primed	0.0103496	0.00397148	0.985679	2	2		chr1:154090059-154091847,primed	0.0467414	0.0358463	0.917412	2	2
chr1:92348284-92349209,active	0.277554	0.700939	0.0215075	1	0		chr1:132264451-132264902,active	0.136821	0.197488	0.66569	2	0		chr1:92348284-92349209,active	0.152805	0.501597	0.345598	1	0		chr1:132264451-132264902,active	0.643984	0.345915	0.0101015	0	0
chr1:107977220-107979794,primed	0.0291377	0.0409753	0.929887	2	2		chr1:179277027-179277344,active	0.0933853	0.0783757	0.828239	2	0		chr1:107977220-107979794,primed	0.215682	0.182477	0.601841	2	2		chr1:179277027-179277344,active	0.39462	0.204228	0.401152	2	0
chr1:153583892-153586436,primed	0.00551782	0.0117993	0.982683	2	2		chr1:84637415-84637839,active	0.154145	0.16193	0.683926	2	0		chr1:153583892-153586436,primed	0.0721382	0.0240282	0.903834	2	2		chr1:84637415-84637839,active	0.690299	0.297267	0.0124336	0	0
chr1:133744533-133744737,poised	0.872169	0.122255	0.00557547	0	1		chr1:74806891-74807406,poised	0.15102	0.703471	0.145509	1	1		chr1:133744533-133744737,poised	0.00242632	0.00556182	0.992012	2	1		chr1:74806891-74807406,poised	0.147148	0.852269	0.000582935	1	1
chr1:136955465-136955741,active	0.920534	0.0756357	0.00383042	0	0		chr1:132168087-132168849,primed	0.111788	0.216846	0.671367	2	2		chr1:136955465-136955741,active	0.617158	0.231226	0.151617	0	0		chr1:132168087-132168849,primed	0.517742	0.450383	0.0318748	0	2
chr1:54383483-54383729,primed	0.329195	0.167324	0.503481	2	2		chr1:54484664-54485374,active	0.138834	0.120957	0.740209	2	0		chr1:54383483-54383729,primed	0.720924	0.198952	0.0801242	0	2		chr1:54484664-54485374,active	0.734237	0.227661	0.0381024	0	0
chr1:136984653-136985248,primed	0.586002	0.176676	0.237322	0	2		chr1:153508041-153508305,active	0.0603883	0.0595444	0.880067	2	0		chr1:136984653-136985248,primed	0.687386	0.203001	0.109613	0	2		chr1:153508041-153508305,active	0.199512	0.128199	0.672289	2	0
chr1:72264360-72266599,primed	0.0113467	0.0200002	0.968653	2	2		chr1:13631569-13633296,primed	0.000220511	0.00105362	0.998726	2	2		chr1:72264360-72266599,primed	0.0956815	0.0667308	0.837588	2	2		chr1:13631569-13633296,primed	0.00152205	5.78704e-05	0.99842	2	2
chr1:155111429-155111853,active	0.589818	0.361958	0.0482235	0	0		chr1:118335575-118339771,primed	0.00175069	0.00668351	0.991566	2	2		chr1:155111429-155111853,active	0.624577	0.330455	0.0449675	0	0		chr1:118335575-118339771,primed	0.000419761	7.5998e-05	0.999504	2	2
chr1:150496879-150497315,active	0.752378	0.229548	0.0180739	0	0		chr1:93739905-93740871,primed	0.0103949	0.0164429	0.973162	2	2		chr1:150496879-150497315,active	0.605997	0.269643	0.124361	0	0		chr1:93739905-93740871,primed	0.0984222	0.0492307	0.852347	2	2
chr1:133378244-133389436,primed	4.97451e-08	8.28669e-08	1	2	2		chr1:131820278-131820779,active	0.106816	0.197907	0.695277	2	0		chr1:133378244-133389436,primed	9.82138e-09	7.48843e-07	0.999999	2	2		chr1:131820278-131820779,active	0.585177	0.370173	0.0446501	0	0
chr1:86464432-86464830,active	0.893903	0.0985399	0.00755744	0	0		chr1:150395234-150396577,primed	0.0118824	0.0197505	0.968367	2	2		chr1:86464432-86464830,active	0.00305479	0.00571048	0.991235	2	0		chr1:150395234-150396577,primed	0.101685	0.0438624	0.854453	2	2
chr1:90188795-90190846,primed	2.13709e-05	0.000198077	0.999781	2	2		chr1:120265759-120270809,primed	0.0056027	0.0217306	0.972667	2	2		chr1:90188795-90190846,primed	1.56919e-05	1.65979e-05	0.999968	2	2		chr1:120265759-120270809,primed	8.38661e-06	4.26033e-05	0.999949	2	2
chr1:118642251-118643300,active	0.847242	0.141665	0.0110925	0	0		chr1:7776856-7778426,primed	0.0095466	0.0222225	0.968231	2	2		chr1:118642251-118643300,active	0.0514272	0.539827	0.408746	1	0		chr1:7776856-7778426,primed	0.0427359	0.0130952	0.944169	2	2
chr1:193106158-193106652,primed	0.016948	0.0254908	0.957561	2	2		chr1:75511385-75512358,active	0.137067	0.174465	0.688468	2	0		chr1:193106158-193106652,primed	0.101448	0.0471922	0.85136	2	2		chr1:75511385-75512358,active	0.690627	0.295957	0.0134158	0	0
chr1:86509317-86509847,active	0.979858	0.020029	0.000112665	0	0		chr1:13204724-13207241,primed	0.000251785	0.00149372	0.998254	2	2		chr1:86509317-86509847,active	0.0554122	0.864064	0.0805233	1	0		chr1:13204724-13207241,primed	0.000574068	1.84115e-05	0.999408	2	2
chr1:20974750-20975139,active	0.612908	0.319063	0.0680291	0	0		chr1:78663784-78664093,primed	0.0442527	0.0420969	0.91365	2	2		chr1:20974750-20975139,active	0.693353	0.272516	0.0341301	0	0		chr1:78663784-78664093,primed	0.0880746	0.0837921	0.828133	2	2
chr1:59426804-59427332,active	0.971842	0.0273806	0.000777052	0	0		chr1:86379494-86380517,primed	0.0175334	0.0313772	0.951089	2	2		chr1:59426804-59427332,active	0.0487234	0.348125	0.603152	2	0		chr1:86379494-86380517,primed	0.126971	0.101237	0.771792	2	2
chr1:86188686-86189564,active	0.871695	0.0888456	0.0394595	0	0		chr1:75289898-75290430,primed	0.0214555	0.0297689	0.948776	2	2		chr1:86188686-86189564,active	0.000227802	0.00200024	0.997772	2	0		chr1:75289898-75290430,primed	0.171182	0.148935	0.679883	2	2
chr1:190803396-190806812,primed	0.000150248	0.000788606	0.999061	2	2		chr1:43570815-43571794,primed	0.0196101	0.0298855	0.950504	2	2		chr1:190803396-190806812,primed	0.000934282	0.000647081	0.998419	2	2		chr1:43570815-43571794,primed	0.19126	0.184762	0.623979	2	2
chr1:135794850-135796050,primed	0.395252	0.159007	0.445741	2	2		chr1:92737587-92738181,primed	0.00616747	0.0135442	0.980288	2	2		chr1:135794850-135796050,primed	0.0944104	0.137645	0.767945	2	2		chr1:92737587-92738181,primed	0.085142	0.0623937	0.852464	2	2
chr1:36988482-36988945,active	0.946345	0.0529285	0.000726236	0	0		chr1:135217386-135218419,active	0.102664	0.702865	0.194471	1	0		chr1:36988482-36988945,active	0.000517278	0.0021584	0.997324	2	0		chr1:135217386-135218419,active	0.298952	0.698944	0.00210444	1	0
chr1:156609188-156609860,primed	0.600335	0.302217	0.0974479	0	2		chr1:151544071-151544932,active	0.133333	0.547202	0.319465	1	0		chr1:156609188-156609860,primed	0.683764	0.277444	0.0387915	0	2		chr1:151544071-151544932,active	0.333621	0.663719	0.00266014	1	0
chr1:62966667-62967289,primed	0.0371242	0.052692	0.910184	2	2		chr1:62792294-62795370,primed	0.0035082	0.0129055	0.983586	2	2		chr1:62966667-62967289,primed	0.350225	0.223758	0.426017	2	2		chr1:62792294-62795370,primed	0.0135606	0.0183838	0.968056	2	2
chr1:59519357-59524886,primed	5.93992e-07	1.47845e-06	0.999998	2	2		chr1:132151207-132154611,primed	0.00256804	0.00740186	0.99003	2	2		chr1:59519357-59524886,primed	1.01773e-06	2.85343e-05	0.99997	2	2		chr1:132151207-132154611,primed	3.81133e-05	0.000118158	0.999844	2	2
chr1:34050857-34061238,primed	1.65869e-09	5.47636e-09	1	2	2		chr1:136540396-136541556,primed	0.00141426	0.00400662	0.994579	2	2		chr1:34050857-34061238,primed	4.10577e-10	1.69987e-08	1	2	2		chr1:136540396-136541556,primed	0.0179033	0.0010565	0.98104	2	2
chr1:74806891-74807406,poised	0.404905	0.594577	0.000517942	1	1		chr1:55093303-55093612,primed	0.0469609	0.0469628	0.906076	2	2		chr1:74806891-74807406,poised	0.000846798	0.998756	0.000396923	1	1		chr1:55093303-55093612,primed	0.161815	0.118168	0.720017	2	2
chr1:33994046-33994377,primed	0.0409448	0.0508349	0.90822	2	2		chr1:159419215-159420430,primed	0.0993788	0.155891	0.74473	2	2		chr1:33994046-33994377,primed	0.312265	0.217192	0.470543	2	2		chr1:159419215-159420430,primed	0.570286	0.329284	0.10043	0	2
chr1:179487181-179487469,active	0.207122	0.115266	0.677612	2	0		chr1:8096966-8097477,active	0.117359	0.102009	0.780631	2	0		chr1:179487181-179487469,active	0.251883	0.206181	0.541936	2	0		chr1:8096966-8097477,active	0.471517	0.234934	0.293548	0	0
chr1:90423960-90424736,active	0.231603	0.743406	0.024991	1	0		chr1:37001699-37002002,active	0.238671	0.143436	0.617893	2	0		chr1:90423960-90424736,active	0.211812	0.564203	0.223985	1	0		chr1:37001699-37002002,active	0.736573	0.197028	0.0663987	0	0
chr1:39936938-39953051,primed	9.53572e-08	2.19418e-07	1	2	2		chr1:166055340-166057118,primed	0.0158074	0.0575601	0.926633	2	2		chr1:39936938-39953051,primed	3.62957e-09	1.61257e-07	1	2	2		chr1:166055340-166057118,primed	0.0540879	0.0921055	0.853807	2	2
chr1:72955637-72957576,primed	0.0575173	0.0704379	0.872045	2	2		chr1:179616908-179619803,primed	0.000545739	0.00654371	0.99291	2	2		chr1:72955637-72957576,primed	0.182893	0.191211	0.625896	2	2		chr1:179616908-179619803,primed	0.000131421	4.90021e-05	0.99982	2	2
chr1:173355096-173356551,primed	0.0347239	0.041127	0.924149	2	2		chr1:167532914-167533298,primed	0.0318948	0.0430424	0.925063	2	2		chr1:173355096-173356551,primed	0.109458	0.0926688	0.797873	2	2		chr1:167532914-167533298,primed	0.270544	0.20268	0.526776	2	2
chr1:39453615-39458088,primed	1.89177e-06	2.99596e-06	0.999995	2	2		chr1:8581871-8582263,active	0.232664	0.202878	0.564458	2	0		chr1:39453615-39458088,primed	2.56439e-07	9.42186e-06	0.99999	2	2		chr1:8581871-8582263,active	0.751152	0.232892	0.0159559	0	0
chr1:153030980-153031918,active	0.86581	0.124411	0.00977909	0	0		chr1:33714099-33715348,primed	0.0166145	0.0420645	0.941321	2	2		chr1:153030980-153031918,active	0.0117433	0.813419	0.174838	1	0		chr1:33714099-33715348,primed	0.0217946	0.029778	0.948427	2	2
chr1:54935052-54935314,primed	0.112171	0.0694116	0.818417	2	2		chr1:191429981-191430901,primed	0.000544597	0.00197477	0.997481	2	2		chr1:54935052-54935314,primed	0.192967	0.117849	0.689183	2	2		chr1:191429981-191430901,primed	0.0188621	0.000898214	0.98024	2	2
chr1:93275402-93275995,active	0.205809	0.113332	0.680859	2	0		chr1:86492013-86492613,active	0.146425	0.148619	0.704956	2	0		chr1:93275402-93275995,active	0.43603	0.324367	0.239603	0	0		chr1:86492013-86492613,active	0.723164	0.254268	0.0225678	0	0
chr1:156073252-156073726,active	0.882878	0.116018	0.00110334	0	0		chr1:51904683-51911666,primed	0.000203524	0.00122416	0.998572	2	2		chr1:156073252-156073726,active	0.0419312	0.881418	0.0766508	1	0		chr1:51904683-51911666,primed	1.41934e-08	4.66759e-07	1	2	2
chr1:172010285-172011025,primed	0.0618177	0.0538794	0.884303	2	2		chr1:72312743-72313611,active	0.165718	0.412029	0.422253	2	0		chr1:172010285-172011025,primed	0.247423	0.251023	0.501554	2	2		chr1:72312743-72313611,active	0.478521	0.51581	0.00566857	1	0
chr1:178360217-178360969,active	0.929728	0.0678809	0.00239121	0	0		chr1:178733311-178735363,primed	0.000636384	0.00326605	0.996098	2	2		chr1:178360217-178360969,active	0.000100876	0.000497561	0.999402	2	0		chr1:178733311-178735363,primed	0.0114362	0.00249859	0.986065	2	2
chr1:133643423-133643743,primed	0.00832027	0.0131311	0.978549	2	2		chr1:7055505-7056057,primed	0.106356	0.0936699	0.799974	2	2		chr1:133643423-133643743,primed	0.0818707	0.0591808	0.858949	2	2		chr1:7055505-7056057,primed	0.573722	0.229847	0.196431	0	2
chr1:135217386-135218419,active	0.939022	0.0607777	0.000200152	0	0		chr1:59472377-59473101,active	0.202521	0.303182	0.494297	2	0		chr1:135217386-135218419,active	0.00256189	0.99673	0.000708049	1	0		chr1:59472377-59473101,active	0.52061	0.476527	0.00286275	0	0
chr1:127826571-127827331,primed	0.159906	0.121494	0.7186	2	2		chr1:59321094-59323337,primed	0.0020264	0.00724335	0.99073	2	2		chr1:127826571-127827331,primed	0.64837	0.230792	0.120838	0	2		chr1:59321094-59323337,primed	0.00517342	0.00195757	0.992869	2	2
chr1:164005901-164006323,primed	0.296545	0.165655	0.537801	2	2		chr1:186513807-186514431,active	0.14469	0.201927	0.653384	2	0		chr1:164005901-164006323,primed	0.433607	0.303343	0.26305	0	2		chr1:186513807-186514431,active	0.590434	0.403098	0.00646798	0	0
chr1:171184952-171190805,primed	2.51708e-08	5.02715e-08	1	2	2		chr1:132251671-132254082,primed	0.00165429	0.00456316	0.993783	2	2		chr1:171184952-171190805,primed	1.32854e-07	3.4861e-06	0.999996	2	2		chr1:132251671-132254082,primed	0.00442036	0.000473449	0.995106	2	2
chr1:110904533-110905831,primed	0.132263	0.313924	0.553812	2	2		chr1:130246227-130246581,active	0.0415815	0.0442954	0.914123	2	0		chr1:110904533-110905831,primed	0.593083	0.358438	0.0484792	0	2		chr1:130246227-130246581,active	0.216652	0.198014	0.585334	2	0
chr1:183390389-183392643,primed	0.0014364	0.00316264	0.995401	2	2		chr1:151308288-151311473,primed	0.00509104	0.0247852	0.970124	2	2		chr1:183390389-183392643,primed	0.00301205	0.000879408	0.996108	2	2		chr1:151308288-151311473,primed	0.00146239	0.00580159	0.992736	2	2
chr1:36609588-36609792,active	0.804254	0.130583	0.0651628	0	0		chr1:193124265-193129240,primed	0.00120003	0.0101618	0.988638	2	2		chr1:36609588-36609792,active	0.59931	0.203771	0.196919	0	0		chr1:193124265-193129240,primed	1.31642e-07	3.30101e-06	0.999997	2	2
chr1:59490682-59492284,primed	5.5174e-05	0.000248233	0.999697	2	2		chr1:153172494-153172809,active	0.20658	0.239264	0.554156	2	0		chr1:59490682-59492284,primed	0.00160242	0.000450569	0.997947	2	2		chr1:153172494-153172809,active	0.667384	0.324882	0.00773378	0	0
chr1:193504552-193505066,active	0.832767	0.163137	0.00409524	0	0		chr1:131881774-131885123,primed	0.00180452	0.00586145	0.992334	2	2		chr1:193504552-193505066,active	0.00570084	0.0176294	0.97667	2	0		chr1:131881774-131885123,primed	0.0121646	0.0013907	0.986445	2	2
chr1:156983025-156983871,active	0.579313	0.240993	0.179694	0	0		chr1:84640452-84641103,active	0.081225	0.0883553	0.83042	2	0		chr1:156983025-156983871,active	0.00302547	0.0105238	0.986451	2	0		chr1:84640452-84641103,active	0.622678	0.266222	0.1111	0	0
chr1:180855671-180856967,primed	0.289679	0.199165	0.511156	2	2		chr1:181922102-181922376,active	0.113792	0.176808	0.7094	2	0		chr1:180855671-180856967,primed	0.478111	0.341871	0.180018	0	2		chr1:181922102-181922376,active	0.5738	0.415839	0.0103604	0	0
chr1:134563740-134564117,active	0.923176	0.0758402	0.000984289	0	0		chr1:172466045-172468675,primed	0.000492365	0.00274645	0.996761	2	2		chr1:134563740-134564117,active	0.0006773	0.00290282	0.99642	2	0		chr1:172466045-172468675,primed	5.94071e-05	2.43141e-05	0.999916	2	2
chr1:89460015-89463155,primed	5.56968e-05	0.000423086	0.999521	2	2		chr1:74094641-74095179,poised	0.225146	0.201894	0.57296	2	1		chr1:89460015-89463155,primed	0.000502613	0.000221503	0.999276	2	2		chr1:74094641-74095179,poised	0.697287	0.292309	0.0104039	0	1
chr1:10880026-10880681,active	0.497305	0.191247	0.311448	0	0		chr1:131945119-131947304,primed	0.00651876	0.016924	0.976557	2	2		chr1:10880026-10880681,active	0.581381	0.228778	0.189841	0	0		chr1:131945119-131947304,primed	0.000107657	0.000129382	0.999763	2	2
chr1:118729400-118730631,primed	0.0105623	0.0256459	0.963792	2	2		chr1:135812656-135813084,active	0.158682	0.125789	0.715529	2	0		chr1:118729400-118730631,primed	0.0752555	0.0544848	0.87026	2	2		chr1:135812656-135813084,active	0.542529	0.240127	0.217344	0	0
chr1:181966274-181969285,primed	0.000282036	0.00115628	0.998562	2	2		chr1:183095369-183095828,active	0.0143396	0.0204695	0.965191	2	0		chr1:181966274-181969285,primed	0.0162879	0.00410314	0.979609	2	2		chr1:183095369-183095828,active	0.141812	0.134499	0.723689	2	0
chr1:42913057-42914828,primed	0.0438841	0.0678727	0.888243	2	2		chr1:164252785-164255149,primed	9.10552e-05	0.000577328	0.999332	2	2		chr1:42913057-42914828,primed	0.033118	0.0358385	0.931044	2	2		chr1:164252785-164255149,primed	0.000540738	1.3313e-05	0.999446	2	2
chr1:73905623-73906203,primed	0.0360183	0.0545966	0.909385	2	2		chr1:155034701-155035542,primed	0.0317914	0.0360382	0.93217	2	2		chr1:73905623-73906203,primed	0.129157	0.125188	0.745655	2	2		chr1:155034701-155035542,primed	0.173544	0.158773	0.667683	2	2
chr1:88605592-88606309,active	0.956551	0.0431487	0.000300416	0	0		chr1:82820668-82820932,active	0.181928	0.155032	0.66304	2	0		chr1:88605592-88606309,active	0.0131657	0.0624875	0.924347	2	0		chr1:82820668-82820932,active	0.752201	0.227708	0.0200913	0	0
chr1:62397546-62399162,primed	0.0173723	0.0309348	0.951693	2	2		chr1:194613605-194614091,primed	0.0289234	0.0392812	0.931795	2	2		chr1:62397546-62399162,primed	0.206415	0.259402	0.534184	2	2		chr1:194613605-194614091,primed	0.178904	0.140123	0.680973	2	2
chr1:75802352-75806696,primed	7.9237e-05	0.000469988	0.999451	2	2		chr1:119003927-119004354,active	0.232519	0.139475	0.628006	2	0		chr1:75802352-75806696,primed	4.92242e-05	0.000223275	0.999728	2	2		chr1:119003927-119004354,active	0.729805	0.198019	0.0721757	0	0
chr1:172323185-172323718,poised	0.802085	0.193532	0.00438218	0	1		chr1:186510497-186510878,active	0.234086	0.164139	0.601775	2	0		chr1:172323185-172323718,poised	0.0216034	0.103292	0.875104	2	1		chr1:186510497-186510878,active	0.758018	0.21021	0.031772	0	0
chr1:132533562-132535008,primed	0.0036787	0.00878367	0.987538	2	2		chr1:189830058-189832172,primed	0.0144326	0.0735186	0.912049	2	2		chr1:132533562-132535008,primed	0.0542705	0.0270828	0.918647	2	2		chr1:189830058-189832172,primed	1.13222e-05	0.000229322	0.999759	2	2
chr1:180547827-180548198,active	0.792954	0.202921	0.004125	0	0		chr1:128597320-128597783,primed	0.0220602	0.0416701	0.93627	2	2		chr1:180547827-180548198,active	0.0332131	0.706844	0.259943	1	0		chr1:128597320-128597783,primed	0.390633	0.325014	0.284353	0	2
chr1:40358106-40358958,primed	0.419559	0.194813	0.385628	0	2		chr1:143633204-143633450,primed	0.0853093	0.0661504	0.84854	2	2		chr1:40358106-40358958,primed	0.429095	0.302179	0.268726	0	2		chr1:143633204-143633450,primed	0.168168	0.107552	0.72428	2	2
chr1:135200800-135201132,active	0.881992	0.107218	0.0107899	0	0		chr1:154957509-154957783,primed	0.055951	0.0534011	0.890648	2	2		chr1:135200800-135201132,active	0.58598	0.297867	0.116153	0	0		chr1:154957509-154957783,primed	0.15027	0.12717	0.72256	2	2
chr1:136543168-136543770,primed	0.0119512	0.0188324	0.969216	2	2		chr1:37523664-37525009,primed	0.0104723	0.0176429	0.971885	2	2		chr1:136543168-136543770,primed	0.148103	0.109685	0.742212	2	2		chr1:37523664-37525009,primed	0.0977654	0.0818478	0.820387	2	2
chr1:136172460-136172680,active	0.905648	0.0830704	0.0112812	0	0		chr1:37081778-37089357,primed	0.000184093	0.000791018	0.999025	2	2		chr1:136172460-136172680,active	0.383489	0.177677	0.438834	2	0		chr1:37081778-37089357,primed	3.96871e-08	2.02033e-07	1	2	2
chr1:78542614-78543066,primed	0.543605	0.196909	0.259486	0	2		chr1:132912855-132913179,primed	0.0336909	0.0397883	0.926521	2	2		chr1:78542614-78543066,primed	0.73525	0.19755	0.0672001	0	2		chr1:132912855-132913179,primed	0.161944	0.168307	0.669748	2	2
chr1:73060416-73061044,primed	0.0997426	0.0846633	0.815594	2	2		chr1:181889233-181889549,primed	0.0326595	0.0390596	0.928281	2	2		chr1:73060416-73061044,primed	0.363021	0.198601	0.438378	2	2		chr1:181889233-181889549,primed	0.141323	0.131936	0.726742	2	2
chr1:133503367-133505531,primed	0.350624	0.144879	0.504496	2	2		chr1:11401103-11401558,active	0.223353	0.15639	0.620256	2	0		chr1:133503367-133505531,primed	0.227168	0.207985	0.564847	2	2		chr1:11401103-11401558,active	0.73799	0.214893	0.047117	0	0
chr1:180873912-180875961,primed	0.000616013	0.000527722	0.998856	2	2		chr1:55205139-55206613,primed	0.000804705	0.00225288	0.996942	2	2		chr1:180873912-180875961,primed	0.0041906	0.0970579	0.898751	2	2		chr1:55205139-55206613,primed	0.00337322	0.000278508	0.996348	2	2
chr1:54484664-54485374,active	0.703063	0.256091	0.0408466	0	0		chr1:86405771-86407107,primed	0.000803775	0.00315344	0.996043	2	2		chr1:54484664-54485374,active	0.726229	0.243765	0.0300062	0	0		chr1:86405771-86407107,primed	0.0333166	0.00151604	0.965167	2	2
chr1:172415233-172418769,primed	2.24865e-05	1.06471e-05	0.999967	2	2		chr1:172353789-172354127,primed	0.0327169	0.0455676	0.921715	2	2		chr1:172415233-172418769,primed	2.17223e-07	3.04049e-06	0.999997	2	2		chr1:172353789-172354127,primed	0.235883	0.176188	0.587929	2	2
chr1:168213640-168215302,primed	0.181465	0.119588	0.698947	2	2		chr1:42636329-42636709,primed	0.0301567	0.0310071	0.938836	2	2		chr1:168213640-168215302,primed	0.00645712	0.773447	0.220096	1	2		chr1:42636329-42636709,primed	0.111012	0.111734	0.777253	2	2
chr1:132893805-132894152,active	0.503466	0.322965	0.173569	0	0		chr1:135233806-135237571,primed	0.0022779	0.0147362	0.982986	2	2		chr1:132893805-132894152,active	0.615266	0.336324	0.04841	0	0		chr1:135233806-135237571,primed	8.69382e-07	1.1404e-05	0.999988	2	2
chr1:135637560-135638134,active	0.903077	0.0962823	0.000640964	0	0		chr1:89465417-89465949,active	0.110649	0.130391	0.75896	2	0		chr1:135637560-135638134,active	0.0192189	0.0858758	0.894905	2	0		chr1:89465417-89465949,active	0.681738	0.286962	0.0313004	0	0
chr1:41140566-41140892,active	0.827723	0.136195	0.0360813	0	0		chr1:42887859-42889845,primed	0.00678248	0.0298787	0.963339	2	2		chr1:41140566-41140892,active	0.605002	0.186215	0.208783	0	0		chr1:42887859-42889845,primed	9.76852e-05	0.00116092	0.998741	2	2
chr1:74928074-74929830,primed	0.0578297	0.107678	0.834492	2	2		chr1:58005932-58006764,primed	0.0345419	0.0494302	0.916028	2	2		chr1:74928074-74929830,primed	0.169063	0.156243	0.674694	2	2		chr1:58005932-58006764,primed	0.427233	0.262572	0.310195	0	2
chr1:60852233-60853106,active	0.471651	0.474303	0.0540458	1	0		chr1:94342927-94343391,primed	0.0787184	0.0726615	0.84862	2	2		chr1:60852233-60853106,active	0.00998455	0.323161	0.666855	2	0		chr1:94342927-94343391,primed	0.404848	0.21466	0.380492	0	2
chr1:181860624-181861274,active	0.962176	0.0376841	0.000140273	0	0		chr1:9889461-9889903,active	0.0696099	0.0759748	0.854415	2	0		chr1:181860624-181861274,active	0.0728731	0.6706	0.256527	1	0		chr1:9889461-9889903,active	0.587673	0.280124	0.132202	0	0
chr1:90936566-90938027,primed	0.000107324	0.000715672	0.999177	2	2		chr1:133491243-133491567,active	0.133286	0.13819	0.728524	2	0		chr1:90936566-90938027,primed	0.0093991	0.000762496	0.989838	2	2		chr1:133491243-133491567,active	0.694396	0.285171	0.0204334	0	0
chr1:74970952-74971848,primed	0.0422493	0.0329623	0.924788	2	2		chr1:132371156-132372332,primed	0.017743	0.0363383	0.945919	2	2		chr1:74970952-74971848,primed	0.143911	0.155425	0.700663	2	2		chr1:132371156-132372332,primed	0.276348	0.2322	0.491452	2	2
chr1:165651799-165655117,primed	0.0493309	0.036332	0.914337	2	2		chr1:133732198-133733363,primed	0.00586416	0.0185813	0.975555	2	2		chr1:165651799-165655117,primed	0.207197	0.207691	0.585112	2	2		chr1:133732198-133733363,primed	0.00799869	0.0108842	0.981117	2	2
chr1:86405771-86407107,primed	0.0433438	0.0449597	0.911696	2	2		chr1:181246189-181247539,primed	0.00272314	0.00660831	0.990669	2	2		chr1:86405771-86407107,primed	0.216468	0.21713	0.566402	2	2		chr1:181246189-181247539,primed	0.0468256	0.00712944	0.946045	2	2
chr1:166282500-166283327,primed	0.546749	0.452414	0.000836711	0	2		chr1:7020474-7021262,primed	0.115722	0.0841833	0.800095	2	2		chr1:166282500-166283327,primed	0.000495877	0.999343	0.000161145	1	2		chr1:7020474-7021262,primed	0.467854	0.188532	0.343614	0	2
chr1:58957946-58958302,active	0.864589	0.127716	0.00769443	0	0		chr1:36573264-36577646,primed	0.000641466	0.00513914	0.994219	2	2		chr1:58957946-58958302,active	0.00534195	0.00946584	0.985192	2	0		chr1:36573264-36577646,primed	7.66617e-07	2.83768e-06	0.999996	2	2
chr1:37665527-37666302,primed	0.0058466	0.01209	0.982063	2	2		chr1:36982512-36983003,active	0.129599	0.166177	0.704224	2	0		chr1:37665527-37666302,primed	0.0857116	0.0924804	0.821808	2	2		chr1:36982512-36983003,active	0.683598	0.304779	0.0116234	0	0
chr1:119120090-119121379,primed	0.393624	0.240567	0.365809	0	2		chr1:187604035-187604497,poised	0.152717	0.359973	0.48731	2	1		chr1:119120090-119121379,primed	0.345029	0.21998	0.434991	2	2		chr1:187604035-187604497,poised	0.434448	0.561009	0.00454367	1	1
chr1:180380568-180386682,primed	4.54552e-07	2.63602e-06	0.999997	2	2		chr1:7124643-7125237,active	0.134806	0.203822	0.661372	2	0		chr1:180380568-180386682,primed	2.39696e-09	7.63232e-08	1	2	2		chr1:7124643-7125237,active	0.569398	0.423934	0.00666803	0	0
chr1:133450929-133453849,primed	1.62845e-05	0.000106135	0.999878	2	2		chr1:84900303-84901098,primed	0.0049746	0.0106103	0.984415	2	2		chr1:133450929-133453849,primed	3.45061e-06	7.44765e-05	0.999922	2	2		chr1:84900303-84901098,primed	0.0932323	0.0404525	0.866315	2	2
chr1:88668804-88669527,active	0.789647	0.209775	0.000578402	0	0		chr1:190483366-190483763,poised	0.00548974	0.0139913	0.980519	2	1		chr1:88668804-88669527,active	0.0213611	0.944045	0.0345943	1	0		chr1:190483366-190483763,poised	0.0976288	0.048542	0.853829	2	1
chr1:74307251-74307555,active	0.854032	0.120479	0.0254883	0	0		chr1:77461679-77462224,active	0.172881	0.130205	0.696914	2	0		chr1:74307251-74307555,active	0.650384	0.191139	0.158476	0	0		chr1:77461679-77462224,active	0.747735	0.210596	0.0416696	0	0
chr1:36416694-36418383,primed	0.0025447	0.00778803	0.989667	2	2		chr1:133411477-133412158,active	0.027215	0.0374115	0.935373	2	0		chr1:36416694-36418383,primed	0.00883331	0.00176665	0.9894	2	2		chr1:133411477-133412158,active	0.203806	0.170787	0.625407	2	0
chr1:55186957-55187161,active	0.652175	0.337366	0.0104586	0	0		chr1:151245041-151245813,primed	0.0162857	0.0447258	0.938989	2	2		chr1:55186957-55187161,active	0.0938856	0.21679	0.689324	2	0		chr1:151245041-151245813,primed	0.310716	0.35656	0.332724	1	2
chr1:12711269-12711580,active	0.815382	0.179702	0.00491568	0	0		chr1:79581457-79582020,primed	0.0419041	0.0788179	0.879278	2	2		chr1:12711269-12711580,active	0.0341789	0.0716944	0.894127	2	0		chr1:79581457-79582020,primed	0.245195	0.156259	0.598546	2	2
chr1:192791065-192794872,primed	0.000884189	0.000866043	0.99825	2	2		chr1:152803579-152803907,primed	0.017316	0.0223322	0.960352	2	2		chr1:192791065-192794872,primed	7.15148e-07	7.06318e-06	0.999992	2	2		chr1:152803579-152803907,primed	0.0883642	0.0872836	0.824352	2	2
chr1:90275817-90276556,primed	0.383734	0.372728	0.243538	0	2		chr1:84549857-84550194,primed	0.0632581	0.0634388	0.873303	2	2		chr1:90275817-90276556,primed	0.369316	0.4468	0.183884	1	2		chr1:84549857-84550194,primed	0.30967	0.191664	0.498666	2	2
chr1:165911237-165911952,primed	0.221437	0.163399	0.615163	2	2		chr1:165113886-165115203,primed	0.00174198	0.00992688	0.988331	2	2		chr1:165911237-165911952,primed	0.435913	0.371696	0.192392	0	2		chr1:165113886-165115203,primed	0.00637695	0.000859638	0.992763	2	2
chr1:86282372-86286981,primed	5.58144e-05	0.000656668	0.999288	2	2		chr1:93583656-93585118,primed	0.00769977	0.0159449	0.976355	2	2		chr1:86282372-86286981,primed	1.45133e-06	2.04033e-05	0.999978	2	2		chr1:93583656-93585118,primed	0.100777	0.071223	0.828	2	2
chr1:51844874-51846275,primed	0.187736	0.134959	0.677305	2	2		chr1:131147944-131148227,active	0.114101	0.106031	0.779868	2	0		chr1:51844874-51846275,primed	0.384202	0.267356	0.348442	0	2		chr1:131147944-131148227,active	0.68071	0.242604	0.0766858	0	0
chr1:182034089-182034334,active	0.926395	0.0726397	0.000965568	0	0		chr1:182268427-182268879,primed	0.0492874	0.0509235	0.899789	2	2		chr1:182034089-182034334,active	0.000668563	0.00290698	0.996424	2	0		chr1:182268427-182268879,primed	0.223191	0.17689	0.599919	2	2
chr1:132111052-132112343,primed	0.00883504	0.0144669	0.976698	2	2		chr1:131765232-131765667,primed	0.146524	0.151129	0.702347	2	2		chr1:132111052-132112343,primed	0.00906944	0.00699218	0.983938	2	2		chr1:131765232-131765667,primed	0.669798	0.261376	0.0688261	0	2
chr1:91912257-91916503,primed	0.000903071	0.0016943	0.997403	2	2		chr1:136427546-136427924,active	0.186207	0.207474	0.606319	2	0		chr1:91912257-91916503,primed	0.000127485	0.00455949	0.995313	2	2		chr1:136427546-136427924,active	0.675418	0.316171	0.00841107	0	0
chr1:185209548-185210229,active	0.359436	0.622638	0.0179259	1	0		chr1:96880173-96881027,primed	0.0834118	0.0745945	0.841994	2	2		chr1:185209548-185210229,active	0.297601	0.487026	0.215373	1	0		chr1:96880173-96881027,primed	0.254139	0.164582	0.581279	2	2
chr1:153703032-153706238,primed	4.91657e-05	0.000355694	0.999595	2	2		chr1:161769078-161771033,primed	0.00359201	0.0107288	0.985679	2	2		chr1:153703032-153706238,primed	0.000302541	0.000148234	0.999549	2	2		chr1:161769078-161771033,primed	0.0796016	0.0192412	0.901157	2	2
chr1:77446925-77447422,active	0.797927	0.190296	0.0117774	0	0		chr1:63143265-63144058,primed	0.029582	0.0341925	0.936226	2	2		chr1:77446925-77447422,active	0.152173	0.139531	0.708295	2	0		chr1:63143265-63144058,primed	0.0966343	0.0967075	0.806658	2	2
chr1:165861679-165862045,active	0.550434	0.424908	0.024658	0	0		chr1:153109462-153109761,active	0.0471402	0.0600838	0.892776	2	0		chr1:165861679-165862045,active	0.609792	0.374339	0.0158692	0	0		chr1:153109462-153109761,active	0.299358	0.19633	0.504312	2	0
chr1:36996866-36997118,active	0.939536	0.0585487	0.00191494	0	0		chr1:72230059-72230480,active	0.0205794	0.0302528	0.949168	2	0		chr1:36996866-36997118,active	0.000158837	0.000533443	0.999308	2	0		chr1:72230059-72230480,active	0.175463	0.157289	0.667248	2	0
chr1:16130033-16130630,active	0.893894	0.105252	0.000853836	0	0		chr1:88605592-88606309,active	0.166195	0.565307	0.268498	1	0		chr1:16130033-16130630,active	0.0519327	0.278671	0.669397	2	0		chr1:88605592-88606309,active	0.329567	0.66818	0.00225316	1	0
chr1:133411477-133412158,active	0.631568	0.165423	0.203009	0	0		chr1:132195636-132196074,poised	0.220899	0.252374	0.526727	2	1		chr1:133411477-133412158,active	0.0117944	0.0257462	0.962459	2	0		chr1:132195636-132196074,poised	0.614257	0.382068	0.00367541	0	1
chr1:193547099-193547853,primed	0.413542	0.168842	0.417616	2	2		chr1:46894406-46894932,active	0.209662	0.248945	0.541393	2	0		chr1:193547099-193547853,primed	0.45355	0.305183	0.241267	0	2		chr1:46894406-46894932,active	0.660567	0.334078	0.0053549	0	0
chr1:172216965-172217502,active	0.766191	0.230265	0.00354356	0	0		chr1:36854092-36854629,active	0.0659196	0.13566	0.79842	2	0		chr1:172216965-172217502,active	0.0675842	0.589687	0.342729	1	0		chr1:36854092-36854629,active	0.532802	0.430805	0.0363931	0	0
chr1:86379494-86380517,primed	0.0146106	0.017154	0.968235	2	2		chr1:66173730-66173976,primed	0.157863	0.150323	0.691813	2	2		chr1:86379494-86380517,primed	0.0985163	0.101712	0.799772	2	2		chr1:66173730-66173976,primed	0.700813	0.283536	0.0156511	0	2
chr1:39235174-39235685,primed	0.0941656	0.0871628	0.818672	2	2		chr1:161003545-161008088,primed	0.000654125	0.00389327	0.995453	2	2		chr1:39235174-39235685,primed	0.452619	0.32294	0.224441	0	2		chr1:161003545-161008088,primed	1.02159e-06	2.58018e-06	0.999996	2	2
chr1:134336035-134337310,primed	0.000260148	0.000689659	0.99905	2	2		chr1:62737701-62738584,active	0.0521133	0.170401	0.777486	2	0		chr1:134336035-134337310,primed	0.0141972	0.00258048	0.983222	2	2		chr1:62737701-62738584,active	0.472286	0.478635	0.0490786	1	0
chr1:165864958-165867027,primed	0.00176799	0.00457592	0.993656	2	2		chr1:13643620-13644563,primed	0.0729667	0.0568431	0.87019	2	2		chr1:165864958-165867027,primed	0.00135729	0.000723782	0.997919	2	2		chr1:13643620-13644563,primed	0.132673	0.0921343	0.775192	2	2
chr1:151490695-151492313,primed	0.05336	0.0591363	0.887504	2	2		chr1:165197499-165197774,primed	0.0131269	0.0234511	0.963422	2	2		chr1:151490695-151492313,primed	0.281633	0.252299	0.466068	2	2		chr1:165197499-165197774,primed	0.126653	0.0933417	0.780005	2	2
chr1:133187843-133188577,primed	0.82316	0.151497	0.0253424	0	2		chr1:102263139-102263397,active	0.0475904	0.0528136	0.899596	2	0		chr1:133187843-133188577,primed	0.00885029	0.0220776	0.969072	2	2		chr1:102263139-102263397,active	0.246814	0.199524	0.553661	2	0
chr1:72805546-72806752,active	0.910769	0.0864221	0.00280894	0	0		chr1:84404781-84407164,primed	0.0039041	0.0134624	0.982633	2	2		chr1:72805546-72806752,active	0.00198272	0.997477	0.000540015	1	0		chr1:84404781-84407164,primed	0.0189903	0.0151991	0.96581	2	2
chr1:167505558-167506696,primed	0.107233	0.111796	0.780971	2	2		chr1:180877967-180879004,primed	0.000695714	0.00264859	0.996656	2	2		chr1:167505558-167506696,primed	0.255432	0.263554	0.481014	2	2		chr1:180877967-180879004,primed	0.0213655	0.000863922	0.977771	2	2
chr1:75704386-75706115,primed	0.0837222	0.774026	0.142252	1	2		chr1:192763705-192765847,primed	0.00131794	0.0049362	0.993746	2	2		chr1:75704386-75706115,primed	0.0175197	0.87551	0.10697	1	2		chr1:192763705-192765847,primed	0.00898656	0.000592015	0.990421	2	2
chr1:180762108-180762498,poised	0.865908	0.116798	0.0172938	0	1		chr1:167374036-167375219,primed	0.0227533	0.0887076	0.888539	2	2		chr1:180762108-180762498,poised	0.564197	0.313151	0.122652	0	1		chr1:167374036-167375219,primed	0.0499841	0.0442753	0.90574	2	2
chr1:120604822-120605026,poised	0.172252	0.613724	0.214024	1	1		chr1:59375989-59377713,active	0.0851974	0.843048	0.071755	1	0		chr1:120604822-120605026,poised	0.503674	0.458762	0.0375644	0	1		chr1:59375989-59377713,active	0.144551	0.854009	0.00143993	1	0
chr1:195001270-195001865,primed	0.716543	0.167018	0.116439	0	2		chr1:182527227-182527655,primed	0.0135035	0.0300854	0.956411	2	2		chr1:195001270-195001865,primed	0.694842	0.202142	0.103016	0	2		chr1:182527227-182527655,primed	0.216165	0.254999	0.528835	2	2
chr1:93204743-93218509,primed	1.93169e-07	1.71726e-06	0.999998	2	2		chr1:133450929-133453849,primed	0.00256583	0.0146193	0.982815	2	2		chr1:93204743-93218509,primed	4.29384e-10	5.68204e-08	1	2	2		chr1:133450929-133453849,primed	0.0016534	0.002869	0.995478	2	2
chr1:33584373-33585599,primed	0.045485	0.0498624	0.904653	2	2		chr1:86032275-86033019,active	0.168817	0.468084	0.363099	1	0		chr1:33584373-33585599,primed	0.149061	0.113664	0.737275	2	2		chr1:86032275-86033019,active	0.477193	0.517281	0.00552679	1	0
chr1:74385499-74385938,active	0.359424	0.107131	0.533445	2	0		chr1:55108545-55109082,active	0.137484	0.125791	0.736725	2	0		chr1:74385499-74385938,active	0.236143	0.234578	0.529278	2	0		chr1:55108545-55109082,active	0.727211	0.25576	0.0170291	0	0
chr1:9952071-9955552,primed	0.00306547	0.0040965	0.992838	2	2		chr1:38008751-38012836,primed	0.000807894	0.0036544	0.995538	2	2		chr1:9952071-9955552,primed	0.000154348	0.00780518	0.99204	2	2		chr1:38008751-38012836,primed	0.0159558	0.00151043	0.982534	2	2
chr1:135368250-135368795,active	0.855894	0.144006	0.000100349	0	0		chr1:63080060-63081271,primed	0.0234259	0.0343402	0.942234	2	2		chr1:135368250-135368795,active	0.000261209	0.999711	2.77342e-05	1	0		chr1:63080060-63081271,primed	0.215449	0.207405	0.577146	2	2
chr1:134215466-134218389,primed	0.0661204	0.0747722	0.859107	2	2		chr1:98086938-98087863,primed	0.0289123	0.0511891	0.919899	2	2		chr1:134215466-134218389,primed	1.67753e-06	4.54913e-05	0.999953	2	2		chr1:98086938-98087863,primed	0.251121	0.196636	0.552243	2	2
chr1:128411222-128412021,primed	0.495978	0.145118	0.358904	0	2		chr1:194746823-194747238,active	0.177734	0.176367	0.645899	2	0		chr1:128411222-128412021,primed	0.339973	0.163983	0.496044	2	2		chr1:194746823-194747238,active	0.686385	0.303823	0.00979201	0	0
chr1:151339313-151339559,primed	0.291993	0.148731	0.559277	2	2		chr1:135363588-135365436,primed	0.00118394	0.00721619	0.9916	2	2		chr1:151339313-151339559,primed	0.695126	0.201896	0.102978	0	2		chr1:135363588-135365436,primed	0.00170329	0.000253648	0.998043	2	2
chr1:11329433-11329884,active	0.288264	0.704617	0.00711826	1	0		chr1:178544220-178544939,active	0.07285	0.0926328	0.834517	2	0		chr1:11329433-11329884,active	0.00393373	0.994236	0.00183001	1	0		chr1:178544220-178544939,active	0.520931	0.294911	0.184158	0	0
chr1:97760574-97761731,primed	0.132582	0.193134	0.674285	2	2		chr1:181933689-181934503,primed	0.00921947	0.016495	0.974285	2	2		chr1:97760574-97761731,primed	0.105733	0.167382	0.726885	2	2		chr1:181933689-181934503,primed	0.0985549	0.0406423	0.860803	2	2
chr1:157038461-157042073,primed	0.00159811	0.0103614	0.988041	2	2		chr1:187313998-187315443,primed	0.00218165	0.00562097	0.992197	2	2		chr1:157038461-157042073,primed	0.00135892	0.00110223	0.997539	2	2		chr1:187313998-187315443,primed	0.0624849	0.0157822	0.921733	2	2
chr1:180889900-180890345,active	0.955236	0.0434884	0.00127531	0	0		chr1:7125925-7126396,active	0.162269	0.174239	0.663492	2	0		chr1:180889900-180890345,active	0.0513981	0.775398	0.173204	1	0		chr1:7125925-7126396,active	0.680977	0.311123	0.00789986	0	0
chr1:88809830-88810140,active	0.860578	0.127355	0.0120671	0	0		chr1:86522239-86522685,active	0.110346	0.114027	0.775627	2	0		chr1:88809830-88810140,active	0.700565	0.229076	0.0703596	0	0		chr1:86522239-86522685,active	0.686167	0.274813	0.0390199	0	0
chr1:135507612-135508423,active	0.95299	0.0467537	0.000256759	0	0		chr1:93223315-93224951,primed	0.0633652	0.249674	0.68696	2	2		chr1:135507612-135508423,active	0.00550698	0.983296	0.0111967	1	0		chr1:93223315-93224951,primed	0.0147755	0.0357877	0.949437	2	2
chr1:55205139-55206613,primed	0.00269122	0.00321053	0.994098	2	2		chr1:184628031-184629462,primed	0.00109764	0.0032642	0.995638	2	2		chr1:55205139-55206613,primed	3.42018e-06	2.50926e-05	0.999972	2	2		chr1:184628031-184629462,primed	0.00168862	0.000140926	0.99817	2	2
chr1:88807156-88807972,primed	0.740039	0.153496	0.106465	0	2		chr1:118368642-118369556,primed	0.0285734	0.0358737	0.935553	2	2		chr1:88807156-88807972,primed	0.446414	0.306309	0.247277	0	2		chr1:118368642-118369556,primed	0.167919	0.170885	0.661196	2	2
chr1:172353789-172354127,primed	0.0325263	0.0491047	0.918369	2	2		chr1:175040092-175040472,primed	0.0771153	0.0886006	0.834284	2	2		chr1:172353789-172354127,primed	0.256516	0.17618	0.567304	2	2		chr1:175040092-175040472,primed	0.59707	0.278258	0.124672	0	2
chr1:84925398-84925925,primed	0.343338	0.196532	0.46013	2	2		chr1:88839485-88839947,active	0.24991	0.191736	0.558354	2	0		chr1:84925398-84925925,primed	0.588822	0.265467	0.145711	0	2		chr1:88839485-88839947,active	0.759461	0.225697	0.014842	0	0
chr1:133177309-133178766,primed	0.0256229	0.0255546	0.948822	2	2		chr1:136403917-136404291,primed	0.055712	0.0747009	0.869587	2	2		chr1:133177309-133178766,primed	0.143172	0.12758	0.729248	2	2		chr1:136403917-136404291,primed	0.609194	0.265026	0.12578	0	2
chr1:192541696-192542966,primed	0.110086	0.11724	0.772674	2	2		chr1:73036674-73037127,primed	0.0890613	0.0811362	0.829803	2	2		chr1:192541696-192542966,primed	0.400797	0.263885	0.335318	0	2		chr1:73036674-73037127,primed	0.474842	0.219174	0.305984	0	2
chr1:169438599-169439027,primed	0.0199908	0.023927	0.956082	2	2		chr1:12721144-12725496,primed	0.000739803	0.00535713	0.993903	2	2		chr1:169438599-169439027,primed	0.080406	0.0831869	0.836407	2	2		chr1:12721144-12725496,primed	0.000275369	0.000100852	0.999624	2	2
chr1:58366697-58367048,active	0.729638	0.217047	0.0533155	0	0		chr1:182139974-182140433,primed	0.0421551	0.067949	0.889896	2	2		chr1:58366697-58367048,active	0.637962	0.30857	0.0534682	0	0		chr1:182139974-182140433,primed	0.440625	0.34128	0.218095	0	2
chr1:187449006-187451404,primed	3.11957e-05	0.000129168	0.99984	2	2		chr1:89480887-89493338,primed	0.000189535	0.000835549	0.998975	2	2		chr1:187449006-187451404,primed	0.000613488	9.27209e-05	0.999294	2	2		chr1:89480887-89493338,primed	4.21669e-10	1.27695e-08	1	2	2
chr1:136698486-136699202,active	0.819564	0.17957	0.000865315	0	0		chr1:84925398-84925925,primed	0.0262695	0.0404625	0.933268	2	2		chr1:136698486-136699202,active	0.0388804	0.922095	0.0390245	1	0		chr1:84925398-84925925,primed	0.240608	0.221744	0.537649	2	2
chr1:13132070-13132523,active	0.982467	0.0174831	5.01666e-05	0	0		chr1:134500764-134501569,active	0.126127	0.143493	0.73038	2	0		chr1:13132070-13132523,active	0.000546064	0.00278879	0.996665	2	0		chr1:134500764-134501569,active	0.689299	0.295578	0.0151231	0	0
chr1:135678181-135678447,active	0.737353	0.249586	0.0130605	0	0		chr1:43171171-43172274,primed	0.00658772	0.0161263	0.977286	2	2		chr1:135678181-135678447,active	0.542732	0.311756	0.145512	0	0		chr1:43171171-43172274,primed	0.0633803	0.0132174	0.923402	2	2
chr1:134188882-134189758,active	0.927558	0.0719616	0.000479962	0	0		chr1:98073176-98073604,active	0.206711	0.169656	0.623632	2	0		chr1:134188882-134189758,active	0.00348189	0.99467	0.00184834	1	0		chr1:98073176-98073604,active	0.752449	0.229075	0.0184757	0	0
chr1:87233194-87233460,active	0.941653	0.0563551	0.00199166	0	0		chr1:13598585-13600776,primed	0.00068336	0.0022157	0.997101	2	2		chr1:87233194-87233460,active	0.0476016	0.0351871	0.917211	2	0		chr1:13598585-13600776,primed	0.014261	0.00100805	0.984731	2	2
chr1:153286806-153296059,primed	5.71355e-07	1.23577e-06	0.999998	2	2		chr1:84851562-84852191,active	0.100848	0.15795	0.741202	2	0		chr1:153286806-153296059,primed	6.81067e-09	1.91357e-07	1	2	2		chr1:84851562-84852191,active	0.607122	0.377016	0.0158613	0	0
chr1:135639145-135639451,active	0.899984	0.0915163	0.00849983	0	0		chr1:4864277-4867092,primed	0.000217369	0.00134352	0.998439	2	2		chr1:135639145-135639451,active	0.0026116	0.00398728	0.993401	2	0		chr1:4864277-4867092,primed	0.000767418	4.61382e-05	0.999186	2	2
chr1:191536065-191537940,primed	0.0584828	0.0490394	0.892478	2	2		chr1:171471265-171471730,active	0.179046	0.175002	0.645951	2	0		chr1:191536065-191537940,primed	0.0880229	0.0728467	0.83913	2	2		chr1:171471265-171471730,active	0.722579	0.26135	0.0160716	0	0
chr1:167446463-167446704,poised	0.528485	0.220141	0.251373	0	1		chr1:179198076-179198553,active	0.127185	0.231431	0.641384	2	0		chr1:167446463-167446704,poised	0.51007	0.296778	0.193151	0	1		chr1:179198076-179198553,active	0.576511	0.410581	0.0129084	0	0
chr1:34131417-34134086,primed	0.00010197	0.00203126	0.997867	2	2		chr1:36916842-36929983,primed	0.000236451	0.00109315	0.99867	2	2		chr1:34131417-34134086,primed	6.08911e-06	3.77774e-05	0.999956	2	2		chr1:36916842-36929983,primed	1.73965e-11	1.71152e-09	1	2	2
chr1:178733311-178735363,primed	0.00238981	0.0048201	0.99279	2	2		chr1:134188882-134189758,active	0.11757	0.538348	0.344082	1	0		chr1:178733311-178735363,primed	0.0263486	0.0112147	0.962437	2	2		chr1:134188882-134189758,active	0.345648	0.650168	0.00418439	1	0
chr1:64694851-64695477,primed	0.115927	0.0885484	0.795525	2	2		chr1:167059074-167060347,primed	0.0018757	0.00592982	0.992195	2	2		chr1:64694851-64695477,primed	0.2607	0.207035	0.532265	2	2		chr1:167059074-167060347,primed	0.0210912	0.0066501	0.972259	2	2
chr1:88865531-88865959,primed	0.135912	0.109042	0.755046	2	2		chr1:34140731-34141046,active	0.192566	0.161221	0.646213	2	0		chr1:88865531-88865959,primed	0.421701	0.297592	0.280708	0	2		chr1:34140731-34141046,active	0.753295	0.226947	0.0197583	0	0
chr1:86492013-86492613,active	0.971487	0.0283439	0.00016921	0	0		chr1:57613251-57613634,active	0.105503	0.196865	0.697632	2	0		chr1:86492013-86492613,active	0.0140179	0.0688049	0.917177	2	0		chr1:57613251-57613634,active	0.506207	0.474836	0.0189571	0	0
chr1:82820240-82820543,active	0.781155	0.214146	0.00469954	0	0		chr1:13132070-13132523,active	0.145439	0.112375	0.742187	2	0		chr1:82820240-82820543,active	0.0700858	0.55223	0.377684	1	0		chr1:13132070-13132523,active	0.742615	0.207202	0.0501836	0	0
chr1:153032072-153032369,active	0.761443	0.216769	0.0217878	0	0		chr1:180175425-180175980,primed	0.0299951	0.0443469	0.925658	2	2		chr1:153032072-153032369,active	0.551599	0.339933	0.108469	0	0		chr1:180175425-180175980,primed	0.212331	0.1695	0.618169	2	2
chr1:152024710-152025410,primed	0.180359	0.121956	0.697685	2	2		chr1:132921023-132921279,active	0.137486	0.300369	0.562145	2	0		chr1:152024710-152025410,primed	0.231224	0.176149	0.592628	2	2		chr1:132921023-132921279,active	0.5387	0.45188	0.00941957	0	0
chr1:179205423-179205852,primed	0.274454	0.140167	0.585379	2	2		chr1:133052555-133055347,primed	0.00167913	0.00787291	0.990448	2	2		chr1:179205423-179205852,primed	0.311625	0.198587	0.489789	2	2		chr1:133052555-133055347,primed	4.7787e-05	2.73326e-05	0.999925	2	2
chr1:119867244-119869876,primed	0.00634044	0.0112272	0.982432	2	2		chr1:136165091-136167596,primed	0.00033487	0.00150421	0.998161	2	2		chr1:119867244-119869876,primed	0.00181328	0.00600853	0.992178	2	2		chr1:136165091-136167596,primed	0.000214611	4.19592e-05	0.999743	2	2
chr1:135933852-135934816,primed	0.018911	0.0456185	0.93547	2	2		chr1:135603145-135603444,primed	0.0145455	0.0208113	0.964643	2	2		chr1:135933852-135934816,primed	0.200941	0.209046	0.590013	2	2		chr1:135603145-135603444,primed	0.12994	0.107621	0.762439	2	2
chr1:20908605-20909054,active	0.883132	0.112157	0.00471127	0	0		chr1:140428850-140429189,primed	0.134947	0.118387	0.746666	2	2		chr1:20908605-20909054,active	0.129874	0.142449	0.727677	2	0		chr1:140428850-140429189,primed	0.732307	0.226751	0.0409417	0	2
chr1:135723900-135724712,active	0.70087	0.226618	0.0725119	0	0		chr1:172510223-172516829,primed	0.0861349	0.248489	0.665376	2	2		chr1:135723900-135724712,active	0.568595	0.286662	0.144744	0	0		chr1:172510223-172516829,primed	6.23938e-05	0.00715119	0.992786	2	2
chr1:161269604-161271895,primed	0.145084	0.0835367	0.771379	2	2		chr1:72955637-72957576,primed	0.00137374	0.00432906	0.994297	2	2		chr1:161269604-161271895,primed	0.129793	0.125234	0.744973	2	2		chr1:72955637-72957576,primed	0.0509413	0.00899802	0.940061	2	2
chr1:164376882-164377583,active	0.883637	0.1144	0.00196316	0	0		chr1:105522421-105522677,active	0.268539	0.169871	0.561589	2	0		chr1:164376882-164377583,active	0.00380716	0.013146	0.983047	2	0		chr1:105522421-105522677,active	0.757684	0.209562	0.0327541	0	0
chr1:156393181-156394468,primed	0.0738096	0.0760656	0.850125	2	2		chr1:180307500-180309134,primed	0.000991912	0.00339621	0.995612	2	2		chr1:156393181-156394468,primed	0.227495	0.16246	0.610045	2	2		chr1:180307500-180309134,primed	0.0080845	0.000906157	0.991009	2	2
chr1:131715058-131715570,primed	0.1194	0.12251	0.75809	2	2		chr1:86497970-86498474,active	0.104464	0.131313	0.764223	2	0		chr1:131715058-131715570,primed	0.361403	0.305359	0.333238	0	2		chr1:86497970-86498474,active	0.688869	0.288053	0.0230782	0	0
chr1:36089635-36089971,active	0.850475	0.145052	0.00447307	0	0		chr1:191536065-191537940,primed	0.00213864	0.00581751	0.992044	2	2		chr1:36089635-36089971,active	0.115133	0.145564	0.739303	2	0		chr1:191536065-191537940,primed	0.0796072	0.017411	0.902982	2	2
chr1:127437283-127437544,primed	0.412392	0.333023	0.254584	0	2		chr1:131849574-131850319,primed	0.0109196	0.0157399	0.973341	2	2		chr1:127437283-127437544,primed	0.699486	0.275758	0.0247562	0	2		chr1:131849574-131850319,primed	0.1032	0.0685603	0.82824	2	2
chr1:119537699-119538096,active	0.662089	0.29539	0.0425206	0	0		chr1:133060080-133061250,primed	0.00457764	0.0104847	0.984938	2	2		chr1:119537699-119538096,active	0.643606	0.321534	0.0348598	0	0		chr1:133060080-133061250,primed	0.0333955	0.0119259	0.954679	2	2
chr1:133500475-133501240,primed	0.337955	0.226046	0.435999	2	2		chr1:59613158-59614872,primed	0.00484626	0.016654	0.9785	2	2		chr1:133500475-133501240,primed	0.404052	0.367126	0.228822	0	2		chr1:59613158-59614872,primed	0.0025731	0.00405314	0.993374	2	2
chr1:93377133-93377896,primed	0.176605	0.204788	0.618607	2	2		chr1:135544491-135546365,primed	0.00999533	0.0270711	0.962934	2	2		chr1:93377133-93377896,primed	0.440751	0.354219	0.20503	0	2		chr1:135544491-135546365,primed	0.00853488	0.00774484	0.98372	2	2
chr1:133732198-133733363,primed	0.0927195	0.101512	0.805769	2	2		chr1:55162303-55164833,primed	0.0321551	0.0961914	0.871654	2	2		chr1:133732198-133733363,primed	1.57543e-05	0.000202608	0.999782	2	2		chr1:55162303-55164833,primed	0.0642364	0.0764375	0.859326	2	2
chr1:62767297-62768552,active	0.925652	0.0581907	0.0161572	0	0		chr1:180547827-180548198,active	0.165377	0.249595	0.585028	2	0		chr1:62767297-62768552,active	0.000806394	0.997053	0.00214042	1	0		chr1:180547827-180548198,active	0.484126	0.511619	0.00425441	1	0
chr1:74024301-74029330,primed	1.84119e-07	1.46762e-06	0.999998	2	2		chr1:190007131-190007546,primed	0.0143666	0.0251887	0.960445	2	2		chr1:74024301-74029330,primed	6.47853e-09	1.49756e-07	1	2	2		chr1:190007131-190007546,primed	0.116652	0.114959	0.768389	2	2
chr1:133434151-133434817,active	0.903162	0.0962906	0.000547591	0	0		chr1:133215145-133216526,primed	0.000512466	0.00206208	0.997425	2	2		chr1:133434151-133434817,active	0.0402461	0.888596	0.0711581	1	0		chr1:133215145-133216526,primed	0.00632297	0.000228704	0.993448	2	2
chr1:93227378-93227662,active	0.714031	0.262526	0.0234427	0	0		chr1:58501295-58501772,primed	0.07464	0.0566633	0.868697	2	2		chr1:93227378-93227662,active	0.606575	0.326114	0.0673105	0	0		chr1:58501295-58501772,primed	0.139466	0.0951022	0.765432	2	2
chr1:157448823-157449875,primed	0.0116609	0.0148218	0.973517	2	2		chr1:119902311-119903454,primed	0.00067864	0.00265612	0.996665	2	2		chr1:157448823-157449875,primed	0.0243892	0.029724	0.945887	2	2		chr1:119902311-119903454,primed	0.0468828	0.00442903	0.948688	2	2
chr1:73862536-73863186,active	0.295092	0.576879	0.128029	1	0		chr1:74851088-74851697,active	0.208292	0.283209	0.508499	2	0		chr1:73862536-73863186,active	0.189537	0.653972	0.15649	1	0		chr1:74851088-74851697,active	0.618787	0.375811	0.00540248	0	0
chr1:153312791-153330595,primed	1.21756e-10	7.17432e-10	1	2	2		chr1:164020864-164021436,active	0.124737	0.163119	0.712144	2	0		chr1:153312791-153330595,primed	3.79588e-09	4.74424e-08	1	2	2		chr1:164020864-164021436,active	0.625262	0.365255	0.0094831	0	0
chr1:86007204-86007613,primed	0.0999576	0.0888116	0.811231	2	2		chr1:71568751-71569006,primed	0.0407429	0.0403471	0.91891	2	2		chr1:86007204-86007613,primed	0.518361	0.254017	0.227622	0	2		chr1:71568751-71569006,primed	0.11796	0.115278	0.766762	2	2
chr1:152576686-152577067,primed	0.27075	0.189142	0.540108	2	2		chr1:85783909-85784428,primed	0.139794	0.110366	0.749841	2	2		chr1:152576686-152577067,primed	0.508313	0.307852	0.183835	0	2		chr1:85783909-85784428,primed	0.717562	0.215724	0.0667145	0	2
chr1:189012869-189013116,active	0.627872	0.362258	0.00986932	0	0		chr1:89024616-89026285,primed	0.0028136	0.00868066	0.988506	2	2		chr1:189012869-189013116,active	0.277928	0.382162	0.33991	1	0		chr1:89024616-89026285,primed	0.0453971	0.0132577	0.941345	2	2
chr1:71672412-71672703,active	0.88156	0.113964	0.00447679	0	0		chr1:176620481-176620963,primed	0.0309186	0.0329033	0.936178	2	2		chr1:71672412-71672703,active	0.00244234	0.00553005	0.992028	2	0		chr1:176620481-176620963,primed	0.101185	0.0974853	0.80133	2	2
chr1:133049014-133050980,primed	0.362862	0.212191	0.424947	2	2		chr1:75026974-75027579,active	0.125861	0.102948	0.771191	2	0		chr1:133049014-133050980,primed	5.47033e-05	0.000608276	0.999337	2	2		chr1:75026974-75027579,active	0.708905	0.220377	0.0707188	0	0
chr1:93583656-93585118,primed	0.0270495	0.033716	0.939235	2	2		chr1:13133651-13133885,active	0.0893501	0.0796742	0.830976	2	0		chr1:93583656-93585118,primed	0.360256	0.302473	0.337271	0	2		chr1:13133651-13133885,active	0.450776	0.225509	0.323714	0	0
chr1:33902839-33903259,primed	0.487843	0.17153	0.340627	0	2		chr1:45882213-45883059,primed	0.058385	0.0591297	0.882485	2	2		chr1:33902839-33903259,primed	0.229558	0.180021	0.590421	2	2		chr1:45882213-45883059,primed	0.356319	0.212368	0.431313	2	2
chr1:87728093-87728360,active	0.367196	0.206634	0.42617	2	0		chr1:74307251-74307555,active	0.177521	0.118345	0.704135	2	0		chr1:87728093-87728360,active	0.62711	0.243802	0.129089	0	0		chr1:74307251-74307555,active	0.720193	0.198896	0.0809115	0	0
chr1:62827849-62828662,primed	0.138765	0.122387	0.738849	2	2		chr1:63667222-63668821,primed	0.0151665	0.0451716	0.939662	2	2		chr1:62827849-62828662,primed	0.368217	0.267501	0.364282	0	2		chr1:63667222-63668821,primed	0.0130436	0.014441	0.972515	2	2
chr1:134082843-134086884,primed	0.000120932	5.42227e-05	0.999825	2	2		chr1:172061423-172061672,active	0.0442808	0.0435692	0.91215	2	0		chr1:134082843-134086884,primed	0.000480267	0.038807	0.960713	2	2		chr1:172061423-172061672,active	0.10393	0.0956022	0.800467	2	0
chr1:179598130-179599111,primed	0.183601	0.165284	0.651115	2	2		chr1:132285671-132293678,primed	2.4634e-05	7.90754e-05	0.999896	2	2		chr1:179598130-179599111,primed	0.33049	0.289599	0.379912	2	2		chr1:132285671-132293678,primed	6.66467e-07	3.01008e-07	0.999999	2	2
chr1:120643380-120646161,primed	0.0845837	0.518465	0.396951	1	2		chr1:53866516-53868438,primed	0.0258499	0.052184	0.921966	2	2		chr1:120643380-120646161,primed	0.000591007	0.993938	0.00547054	1	2		chr1:53866516-53868438,primed	0.127767	0.0693491	0.802884	2	2
chr1:131160962-131161529,active	0.950717	0.0490246	0.000258325	0	0		chr1:35841570-35842136,active	0.0820276	0.0798573	0.838115	2	0		chr1:131160962-131161529,active	0.0336581	0.941837	0.0245053	1	0		chr1:35841570-35842136,active	0.500726	0.248606	0.250668	0	0
chr1:157084476-157087429,primed	2.86417e-07	2.46466e-06	0.999997	2	2		chr1:178550577-178550862,primed	0.0837343	0.0647101	0.851556	2	2		chr1:157084476-157087429,primed	1.11716e-06	4.91884e-06	0.999994	2	2		chr1:178550577-178550862,primed	0.17843	0.111431	0.710139	2	2
chr1:39348819-39349717,primed	0.301122	0.222879	0.475999	2	2		chr1:135654530-135656514,primed	0.0136163	0.0220141	0.96437	2	2		chr1:39348819-39349717,primed	0.456939	0.378195	0.164866	0	2		chr1:135654530-135656514,primed	0.126647	0.0841774	0.789176	2	2
chr1:182139974-182140433,primed	0.19234	0.138331	0.669328	2	2		chr1:55107007-55107228,active	0.0808411	0.071353	0.847806	2	0		chr1:182139974-182140433,primed	0.378093	0.360014	0.261893	0	2		chr1:55107007-55107228,active	0.315132	0.191175	0.493693	2	0
chr1:180432633-180434911,primed	0.00012759	0.00232752	0.997545	2	2		chr1:43471411-43472398,primed	0.0145049	0.0215274	0.963968	2	2		chr1:180432633-180434911,primed	2.10651e-07	9.09339e-06	0.999991	2	2		chr1:43471411-43472398,primed	0.0998639	0.096003	0.804133	2	2
chr1:40056990-40057647,active	0.623772	0.270809	0.105419	0	0		chr1:48651464-48651708,active	0.148676	0.157797	0.693526	2	0		chr1:40056990-40057647,active	0.609413	0.350158	0.040429	0	0		chr1:48651464-48651708,active	0.689396	0.297932	0.0126715	0	0
chr1:39449613-39452230,primed	0.000817257	0.00195473	0.997228	2	2		chr1:15791523-15791983,active	0.268441	0.207351	0.524208	2	0		chr1:39449613-39452230,primed	3.25706e-06	2.61894e-05	0.999971	2	2		chr1:15791523-15791983,active	0.756078	0.230097	0.0138256	0	0
chr1:160309900-160310378,active	0.757533	0.239263	0.003204	0	0		chr1:63231025-63234398,primed	0.000655879	0.00246065	0.996883	2	2		chr1:160309900-160310378,active	0.0647775	0.415506	0.519716	2	0		chr1:63231025-63234398,primed	0.0272465	0.00100769	0.971746	2	2
chr1:63944303-63946051,primed	0.262813	0.142933	0.594253	2	2		chr1:93377133-93377896,primed	0.0273167	0.0451308	0.927552	2	2		chr1:63944303-63946051,primed	0.442383	0.283991	0.273626	0	2		chr1:93377133-93377896,primed	0.240605	0.198685	0.56071	2	2
chr1:180284060-180284527,active	0.3436	0.585617	0.0707833	1	0		chr1:36903678-36904087,active	0.0140458	0.0279417	0.958012	2	0		chr1:180284060-180284527,active	0.528435	0.43369	0.0378748	0	0		chr1:36903678-36904087,active	0.104346	0.0691659	0.826488	2	0
chr1:171373939-171374392,active	0.834468	0.161535	0.00399705	0	0		chr1:14688027-14688441,active	0.116461	0.0971519	0.786387	2	0		chr1:171373939-171374392,active	0.00414575	0.0138611	0.981993	2	0		chr1:14688027-14688441,active	0.611762	0.231188	0.157051	0	0
chr1:180987667-180988367,primed	0.169434	0.665514	0.165052	1	2		chr1:75845629-75847026,primed	0.00604521	0.0101311	0.983824	2	2		chr1:180987667-180988367,primed	0.570481	0.400256	0.0292629	0	2		chr1:75845629-75847026,primed	0.0953606	0.0556695	0.84897	2	2
chr1:180948424-180949912,primed	6.42367e-05	0.000285783	0.99965	2	2		chr1:156961553-156961853,active	0.177721	0.165401	0.656879	2	0		chr1:180948424-180949912,primed	0.000416126	0.000433046	0.999151	2	2		chr1:156961553-156961853,active	0.732226	0.253932	0.0138416	0	0
chr1:135812656-135813084,active	0.816758	0.152215	0.0310275	0	0		chr1:135740981-135741419,primed	0.0262478	0.0340951	0.939657	2	2		chr1:135812656-135813084,active	0.640902	0.241686	0.117412	0	0		chr1:135740981-135741419,primed	0.149135	0.114382	0.736483	2	2
chr1:128440840-128441640,primed	0.518855	0.279104	0.20204	0	2		chr1:86037543-86038643,primed	0.0234961	0.0294136	0.94709	2	2		chr1:128440840-128441640,primed	0.53223	0.371404	0.0963659	0	2		chr1:86037543-86038643,primed	0.122454	0.116322	0.761224	2	2
chr1:75398420-75403349,primed	2.44943e-07	1.13619e-06	0.999999	2	2		chr1:88956888-88957662,primed	0.0343045	0.0419998	0.923696	2	2		chr1:75398420-75403349,primed	8.89718e-07	4.10014e-05	0.999958	2	2		chr1:88956888-88957662,primed	0.285019	0.212482	0.502499	2	2
chr1:151545455-151545920,active	0.822906	0.164758	0.0123363	0	0		chr1:36961834-36963674,primed	0.000474741	0.00272796	0.996797	2	2		chr1:151545455-151545920,active	0.66557	0.255862	0.0785681	0	0		chr1:36961834-36963674,primed	0.00370921	0.000339342	0.995951	2	2
chr1:150395234-150396577,primed	0.0476538	0.0613581	0.890988	2	2		chr1:180420960-180423096,primed	0.000638767	0.00356209	0.995799	2	2		chr1:150395234-150396577,primed	0.426628	0.27046	0.302912	0	2		chr1:180420960-180423096,primed	2.1759e-06	8.62393e-06	0.999989	2	2
chr1:120263489-120263808,primed	0.132335	0.0869221	0.780743	2	2		chr1:128128165-128128935,primed	0.145446	0.138402	0.716152	2	2		chr1:120263489-120263808,primed	0.20447	0.157241	0.638289	2	2		chr1:128128165-128128935,primed	0.698957	0.260702	0.0403407	0	2
chr1:38291360-38291816,primed	0.234931	0.216627	0.548442	2	2		chr1:36857075-36857356,active	0.143849	0.178948	0.677204	2	0		chr1:38291360-38291816,primed	0.680076	0.276347	0.043577	0	2		chr1:36857075-36857356,active	0.680278	0.305943	0.0137787	0	0
chr1:119532281-119533743,primed	9.82124e-05	0.000748312	0.999153	2	2		chr1:60837157-60837528,primed	0.0694042	0.0691534	0.861442	2	2		chr1:119532281-119533743,primed	0.0063058	0.000654133	0.99304	2	2		chr1:60837157-60837528,primed	0.258368	0.163082	0.578551	2	2
chr1:59464185-59465261,primed	0.00681422	0.0181368	0.975049	2	2		chr1:176643999-176644891,active	0.139913	0.160918	0.699169	2	0		chr1:59464185-59465261,primed	0.105892	0.0650174	0.82909	2	2		chr1:176643999-176644891,active	0.711192	0.263572	0.0252365	0	0
chr1:75511385-75512358,active	0.93792	0.0616913	0.000389026	0	0		chr1:154819647-154820266,primed	0.0226951	0.0280389	0.949266	2	2		chr1:75511385-75512358,active	0.00765862	0.036272	0.956069	2	0		chr1:154819647-154820266,primed	0.115013	0.115495	0.769492	2	2
chr1:181234188-181234603,active	0.859407	0.136862	0.00373093	0	0		chr1:36609588-36609792,active	0.0832872	0.064395	0.852318	2	0		chr1:181234188-181234603,active	0.0518451	0.650755	0.2974	1	0		chr1:36609588-36609792,active	0.177532	0.111166	0.711302	2	0
chr1:179426099-179428110,primed	0.000414929	0.00421297	0.995372	2	2		chr1:133819040-133819435,primed	0.0592043	0.0627624	0.878033	2	2		chr1:179426099-179428110,primed	0.000750386	0.000986753	0.998263	2	2		chr1:133819040-133819435,primed	0.364458	0.223486	0.412056	2	2
chr1:187441691-187442125,active	0.660922	0.288992	0.0500858	0	0		chr1:191616367-191616689,active	0.109037	0.15908	0.731883	2	0		chr1:187441691-187442125,active	0.734604	0.244488	0.0209082	0	0		chr1:191616367-191616689,active	0.658306	0.326767	0.0149277	0	0
chr1:172155978-172158487,primed	0.0386659	0.0350105	0.926324	2	2		chr1:39621923-39623912,primed	0.00320362	0.0196588	0.977138	2	2		chr1:172155978-172158487,primed	0.156721	0.11378	0.729499	2	2		chr1:39621923-39623912,primed	5.90878e-05	0.000342727	0.999598	2	2
chr1:13259732-13260629,primed	0.0654418	0.0727015	0.861857	2	2		chr1:133643423-133643743,primed	0.0127724	0.018139	0.969089	2	2		chr1:13259732-13260629,primed	0.232286	0.199034	0.568679	2	2		chr1:133643423-133643743,primed	0.0887849	0.0508459	0.860369	2	2
chr1:33555647-33555894,active	0.856409	0.132126	0.0114652	0	0		chr1:52429476-52430777,primed	0.00107667	0.00349944	0.995424	2	2		chr1:33555647-33555894,active	0.726357	0.223095	0.0505476	0	0		chr1:52429476-52430777,primed	0.0671192	0.00810702	0.924774	2	2
chr1:132435212-132435458,primed	0.0509519	0.0529507	0.896097	2	2		chr1:193510032-193510471,active	0.132334	0.168886	0.698779	2	0		chr1:132435212-132435458,primed	0.14378	0.130731	0.725488	2	2		chr1:193510032-193510471,active	0.656196	0.325185	0.0186188	0	0
chr1:182162789-182163413,active	0.955709	0.0440312	0.000259421	0	0		chr1:156663336-156663690,active	0.277383	0.196786	0.525831	2	0		chr1:182162789-182163413,active	0.0620003	0.509495	0.428505	1	0		chr1:156663336-156663690,active	0.743252	0.232462	0.0242864	0	0
chr1:118954478-118956753,primed	0.000714769	0.00325644	0.996029	2	2		chr1:87313818-87314038,active	0.247278	0.143986	0.608736	2	0		chr1:118954478-118956753,primed	0.0163043	0.000993611	0.982702	2	2		chr1:87313818-87314038,active	0.728129	0.198269	0.0736016	0	0
chr1:167274076-167275021,active	0.938009	0.0604388	0.00155216	0	0		chr1:135571903-135572458,primed	0.0476702	0.047438	0.904892	2	2		chr1:167274076-167275021,active	0.0494531	0.7416	0.208947	1	0		chr1:135571903-135572458,primed	0.17919	0.13951	0.681299	2	2
chr1:86037543-86038643,primed	0.3432	0.15234	0.50446	2	2		chr1:180380568-180386682,primed	0.000990478	0.00550066	0.993509	2	2		chr1:86037543-86038643,primed	0.301854	0.198171	0.499974	2	2		chr1:180380568-180386682,primed	4.17328e-09	1.81902e-07	1	2	2
chr1:172466045-172468675,primed	0.000230044	0.000793997	0.998976	2	2		chr1:153493407-153493764,active	0.153746	0.140683	0.705571	2	0		chr1:172466045-172468675,primed	3.15462e-07	4.05646e-06	0.999996	2	2		chr1:153493407-153493764,active	0.748353	0.236518	0.0151297	0	0
chr1:87347877-87349568,primed	0.0180104	0.0165738	0.965416	2	2		chr1:156089391-156090516,primed	0.00316793	0.00960686	0.987225	2	2		chr1:87347877-87349568,primed	0.0947904	0.0871157	0.818094	2	2		chr1:156089391-156090516,primed	0.0318484	0.00694613	0.961205	2	2
chr1:45913377-45915029,primed	0.128759	0.14222	0.729021	2	2		chr1:120758025-120764359,primed	0.000980706	0.00431178	0.994707	2	2		chr1:45913377-45915029,primed	0.301443	0.226646	0.471911	2	2		chr1:120758025-120764359,primed	1.10912e-10	1.25288e-08	1	2	2
chr1:63467506-63468798,primed	0.00394142	0.00666591	0.989393	2	2		chr1:131514235-131514507,active	0.184565	0.123076	0.692359	2	0		chr1:63467506-63468798,primed	0.0702277	0.0452657	0.884507	2	2		chr1:131514235-131514507,active	0.732326	0.19736	0.0703146	0	0
chr1:179212371-179212706,primed	0.0358022	0.0455711	0.918627	2	2		chr1:137005535-137007321,primed	0.0399408	0.0499133	0.910146	2	2		chr1:179212371-179212706,primed	0.162593	0.113038	0.72437	2	2		chr1:137005535-137007321,primed	0.298893	0.232496	0.46861	2	2
chr1:133693667-133695292,active	0.911226	0.0875653	0.00120849	0	0		chr1:93486400-93488756,primed	0.00186285	0.00549252	0.992645	2	2		chr1:133693667-133695292,active	0.0525794	0.836491	0.11093	1	0		chr1:93486400-93488756,primed	0.0428029	0.00537759	0.951819	2	2
chr1:179616908-179619803,primed	0.00015918	0.0012071	0.998634	2	2		chr1:84636853-84637216,active	0.0734693	0.0983761	0.828155	2	0		chr1:179616908-179619803,primed	0.00433472	0.000326894	0.995338	2	2		chr1:84636853-84637216,active	0.529471	0.300056	0.170473	0	0
chr1:71608653-71611635,primed	4.47175e-05	0.00109667	0.998859	2	2		chr1:136680217-136680554,active	0.14255	0.13237	0.72508	2	0		chr1:71608653-71611635,primed	3.12094e-08	2.91134e-06	0.999997	2	2		chr1:136680217-136680554,active	0.740236	0.23075	0.0290142	0	0
chr1:151178543-151178820,active	0.833715	0.130724	0.0355616	0	0		chr1:153216693-153216915,active	0.197451	0.140076	0.662473	2	0		chr1:151178543-151178820,active	0.699524	0.199757	0.100719	0	0		chr1:153216693-153216915,active	0.756993	0.207093	0.0359132	0	0
chr1:59602480-59605312,primed	0.000186044	0.0011661	0.998648	2	2		chr1:88809830-88810140,active	0.227006	0.161265	0.61173	2	0		chr1:59602480-59605312,primed	9.78307e-08	9.05191e-06	0.999991	2	2		chr1:88809830-88810140,active	0.754391	0.211342	0.0342669	0	0
chr1:191737381-191739045,primed	0.0473936	0.0615845	0.891022	2	2		chr1:131891324-131891810,active	0.16011	0.184679	0.655211	2	0		chr1:191737381-191739045,primed	0.155368	0.160759	0.683872	2	2		chr1:131891324-131891810,active	0.641782	0.351165	0.00705239	0	0
chr1:84805813-84809040,primed	0.259053	0.175912	0.565034	2	2		chr1:37899939-37900207,primed	0.0956075	0.0948862	0.809506	2	2		chr1:84805813-84809040,primed	0.418182	0.298505	0.283312	0	2		chr1:37899939-37900207,primed	0.572981	0.245936	0.181083	0	2
chr1:182137592-182138255,primed	0.00583706	0.00964505	0.984518	2	2		chr1:168197457-168197842,primed	0.0917057	0.0817751	0.826519	2	2		chr1:182137592-182138255,primed	0.0521059	0.0215351	0.926359	2	2		chr1:168197457-168197842,primed	0.550946	0.22708	0.221974	0	2
chr1:188998694-188999150,active	0.498546	0.310852	0.190602	0	0		chr1:33989694-33990279,primed	0.03854	0.0730632	0.888397	2	2		chr1:188998694-188999150,active	0.668828	0.282369	0.0488026	0	0		chr1:33989694-33990279,primed	0.398674	0.422355	0.178972	1	2
chr1:159419215-159420430,primed	0.493641	0.427229	0.07913	0	2		chr1:47826460-47827541,primed	0.0099663	0.0183752	0.971659	2	2		chr1:159419215-159420430,primed	0.323314	0.393261	0.283425	1	2		chr1:47826460-47827541,primed	0.0645728	0.058382	0.877045	2	2
chr1:179476374-179477571,primed	0.621134	0.15982	0.219046	0	2		chr1:177321661-177322256,poised	0.130391	0.143153	0.726456	2	1		chr1:179476374-179477571,primed	0.563999	0.200996	0.235005	0	2		chr1:177321661-177322256,poised	0.690289	0.290331	0.0193791	0	1
chr1:191375023-191375638,primed	0.0235796	0.0318259	0.944594	2	2		chr1:135933852-135934816,primed	0.000803534	0.0027791	0.996417	2	2		chr1:191375023-191375638,primed	0.12024	0.0904263	0.789333	2	2		chr1:135933852-135934816,primed	0.00601337	0.000537776	0.993449	2	2
chr1:179503244-179509062,primed	0.000271874	0.00304985	0.996678	2	2		chr1:73824398-73824772,primed	0.0469469	0.0443368	0.908716	2	2		chr1:179503244-179509062,primed	7.77226e-06	6.26268e-05	0.99993	2	2		chr1:73824398-73824772,primed	0.11265	0.106987	0.780363	2	2
chr1:131945119-131947304,primed	0.00250708	0.00249243	0.995	2	2		chr1:162831963-162832486,primed	0.173437	0.152829	0.673733	2	2		chr1:131945119-131947304,primed	0.00416845	0.00327627	0.992555	2	2		chr1:162831963-162832486,primed	0.747066	0.229994	0.02294	0	2
chr1:62783250-62784322,active	0.870106	0.125556	0.00433804	0	0		chr1:184835937-184838868,primed	0.000399369	0.00233208	0.997269	2	2		chr1:62783250-62784322,active	0.00109635	0.99704	0.00186322	1	0		chr1:184835937-184838868,primed	1.86731e-06	1.83902e-06	0.999996	2	2
chr1:132885790-132886495,active	0.754665	0.167302	0.078033	0	0		chr1:193106158-193106652,primed	0.00388334	0.00911811	0.986998	2	2		chr1:132885790-132886495,active	0.000982737	0.00243549	0.996582	2	0		chr1:193106158-193106652,primed	0.0783575	0.0227142	0.898928	2	2
chr1:63080060-63081271,primed	0.046723	0.0417311	0.911546	2	2		chr1:180284060-180284527,active	0.0579532	0.111161	0.830886	2	0		chr1:63080060-63081271,primed	0.178619	0.192783	0.628597	2	2		chr1:180284060-180284527,active	0.527939	0.410757	0.0613047	0	0
chr1:186233917-186237403,primed	0.000274418	0.000366575	0.999359	2	2		chr1:118647856-118648752,active	0.182747	0.225727	0.591525	2	0		chr1:186233917-186237403,primed	0.000238574	0.00349322	0.996268	2	2		chr1:118647856-118648752,active	0.586662	0.408231	0.00510687	0	0
chr1:88774787-88775478,primed	0.0708611	0.0510648	0.878074	2	2		chr1:84359074-84359380,primed	0.0843741	0.0775352	0.838091	2	2		chr1:88774787-88775478,primed	0.116419	0.119922	0.763659	2	2		chr1:84359074-84359380,primed	0.383261	0.177155	0.439584	2	2
chr1:156089391-156090516,primed	0.0182248	0.0252638	0.956511	2	2		chr1:89191085-89191617,active	0.162526	0.427306	0.410169	1	0		chr1:156089391-156090516,primed	0.123815	0.122761	0.753425	2	2		chr1:89191085-89191617,active	0.495083	0.500298	0.00461899	1	0
chr1:77407743-77408084,primed	0.642228	0.175589	0.182183	0	2		chr1:165771561-165771924,active	0.204321	0.581225	0.214454	1	0		chr1:77407743-77408084,primed	0.68905	0.202668	0.108282	0	2		chr1:165771561-165771924,active	0.344965	0.653703	0.00133177	1	0
chr1:42436724-42437282,primed	0.127978	0.0725416	0.799481	2	2		chr1:62724236-62725149,primed	0.0087538	0.0162043	0.975042	2	2		chr1:42436724-42437282,primed	0.18322	0.114011	0.702769	2	2		chr1:62724236-62725149,primed	0.0742578	0.0731836	0.852558	2	2
chr1:182506549-182506966,active	0.825525	0.165286	0.00918957	0	0		chr1:183210194-183211722,primed	0.000626764	0.00266928	0.996704	2	2		chr1:182506549-182506966,active	0.00486271	0.0128852	0.982252	2	0		chr1:183210194-183211722,primed	0.00252754	0.00015797	0.997314	2	2
chr1:135654530-135656514,primed	0.1684	0.130909	0.700691	2	2		chr1:53581312-53581827,active	0.199385	0.173821	0.626794	2	0		chr1:135654530-135656514,primed	0.316902	0.289992	0.393106	2	2		chr1:53581312-53581827,active	0.748138	0.231789	0.0200731	0	0
chr1:75239133-75241390,primed	1.78474e-05	0.000420562	0.999562	2	2		chr1:71035600-71035921,active	0.208579	0.131262	0.66016	2	0		chr1:75239133-75241390,primed	6.67881e-06	4.73239e-05	0.999946	2	2		chr1:71035600-71035921,active	0.727976	0.198101	0.0739232	0	0
chr1:74730717-74731051,primed	0.40159	0.302587	0.295823	0	2		chr1:153588134-153588422,primed	0.0825814	0.0745369	0.842882	2	2		chr1:74730717-74731051,primed	0.745643	0.239195	0.0151618	0	2		chr1:153588134-153588422,primed	0.403872	0.214475	0.381653	0	2
chr1:135571903-135572458,primed	0.225302	0.114641	0.660057	2	2		chr1:118689755-118690429,active	0.0581307	0.0807512	0.861118	2	0		chr1:135571903-135572458,primed	0.210083	0.164116	0.625801	2	2		chr1:118689755-118690429,active	0.519116	0.297263	0.183621	0	0
chr1:167299450-167300974,primed	0.449346	0.158119	0.392535	0	2		chr1:161139614-161140668,primed	0.0377239	0.0527787	0.909497	2	2		chr1:167299450-167300974,primed	0.234299	0.170021	0.59568	2	2		chr1:161139614-161140668,primed	0.284798	0.223361	0.491842	2	2
chr1:21252464-21253868,primed	0.0185966	0.0175169	0.963886	2	2		chr1:131454485-131454734,primed	0.0604	0.0570541	0.882546	2	2		chr1:21252464-21253868,primed	0.145868	0.156634	0.697499	2	2		chr1:131454485-131454734,primed	0.207563	0.149564	0.642873	2	2
chr1:34106888-34108035,active	0.906312	0.0932744	0.000413443	0	0		chr1:132659719-132659980,active	0.118597	0.104924	0.776479	2	0		chr1:34106888-34108035,active	0.0193498	0.950285	0.0303651	1	0		chr1:132659719-132659980,active	0.709172	0.230135	0.0606929	0	0
chr1:153458623-153459652,primed	0.0445877	0.046637	0.908775	2	2		chr1:37694111-37695133,primed	0.00519781	0.0141825	0.98062	2	2		chr1:153458623-153459652,primed	0.267431	0.215781	0.516789	2	2		chr1:37694111-37695133,primed	0.0226614	0.0143362	0.963002	2	2
chr1:127755782-127757553,primed	0.0311438	0.0687925	0.900064	2	2		chr1:132373899-132378042,primed	0.000996753	0.00650805	0.992495	2	2		chr1:127755782-127757553,primed	0.346166	0.3082	0.345633	0	2		chr1:132373899-132378042,primed	7.06614e-05	0.000219561	0.99971	2	2
chr1:153219476-153219929,active	0.734882	0.235338	0.02978	0	0		chr1:60852233-60853106,active	0.120601	0.245113	0.634286	2	0		chr1:153219476-153219929,active	0.0181481	0.487179	0.494673	2	0		chr1:60852233-60853106,active	0.595439	0.375557	0.0290046	0	0
chr1:60778104-60779688,primed	0.0422559	0.0651055	0.892639	2	2		chr1:120588106-120589049,primed	0.0116073	0.018766	0.969627	2	2		chr1:60778104-60779688,primed	0.105564	0.0931144	0.801322	2	2		chr1:120588106-120589049,primed	0.0896088	0.0495438	0.860847	2	2
chr1:186515287-186515596,active	0.547955	0.233588	0.218457	0	0		chr1:164005901-164006323,primed	0.0333054	0.0398588	0.926836	2	2		chr1:186515287-186515596,active	0.573128	0.273016	0.153856	0	0		chr1:164005901-164006323,primed	0.177319	0.183408	0.639273	2	2
chr1:34140153-34140543,active	0.980534	0.0193532	0.000113042	0	0		chr1:193587775-193590133,primed	0.0139419	0.060245	0.925813	2	2		chr1:34140153-34140543,active	0.0385802	0.247808	0.713612	2	0		chr1:193587775-193590133,primed	0.00885512	0.0177131	0.973432	2	2
chr1:136695855-136696441,active	0.928305	0.0714047	0.00029017	0	0		chr1:39508788-39510386,primed	0.00576942	0.0155565	0.978674	2	2		chr1:136695855-136696441,active	0.00150433	0.998233	0.000262407	1	0		chr1:39508788-39510386,primed	0.0693075	0.0254951	0.905197	2	2
chr1:88678389-88679168,primed	0.0753165	0.0741523	0.850531	2	2		chr1:119082069-119082918,active	0.0926426	0.162951	0.744407	2	0		chr1:88678389-88679168,primed	0.19093	0.126064	0.683006	2	2		chr1:119082069-119082918,active	0.577982	0.387094	0.0349247	0	0
chr1:84964244-84964816,primed	0.0221716	0.030323	0.947505	2	2		chr1:63484661-63484995,active	0.0220289	0.0279373	0.950034	2	0		chr1:84964244-84964816,primed	0.147046	0.10683	0.746124	2	2		chr1:63484661-63484995,active	0.0904682	0.083241	0.826291	2	0
chr1:25006721-25007080,primed	0.787262	0.152303	0.0604346	0	2		chr1:86236157-86236916,active	0.0892595	0.604972	0.305768	1	0		chr1:25006721-25007080,primed	0.714255	0.199454	0.0862908	0	2		chr1:86236157-86236916,active	0.314468	0.681609	0.00392281	1	0
chr1:38886773-38888199,primed	0.12482	0.103919	0.77126	2	2		chr1:139494528-139495123,active	0.259563	0.210645	0.529792	2	0		chr1:38886773-38888199,primed	0.154073	0.195877	0.65005	2	2		chr1:139494528-139495123,active	0.743055	0.235789	0.021156	0	0
chr1:136158287-136158795,primed	0.192675	0.124634	0.682691	2	2		chr1:151234165-151234487,primed	0.110532	0.0973775	0.79209	2	2		chr1:136158287-136158795,primed	0.35643	0.23095	0.41262	2	2		chr1:151234165-151234487,primed	0.498901	0.231131	0.269968	0	2
chr1:186510497-186510878,active	0.752623	0.200268	0.0471086	0	0		chr1:89908739-89909916,primed	0.00922446	0.022321	0.968455	2	2		chr1:186510497-186510878,active	0.737507	0.218838	0.0436543	0	0		chr1:89908739-89909916,primed	0.125828	0.0670322	0.807139	2	2
chr1:21247932-21249073,primed	0.172884	0.124803	0.702313	2	2		chr1:160274847-160275550,primed	0.0553652	0.0507465	0.893888	2	2		chr1:21247932-21249073,primed	0.208019	0.231639	0.560342	2	2		chr1:160274847-160275550,primed	0.150139	0.128609	0.721253	2	2
chr1:187233280-187233603,primed	0.139183	0.07922	0.781597	2	2		chr1:189755131-189755395,active	0.068313	0.0963964	0.835291	2	0		chr1:187233280-187233603,primed	0.242386	0.134949	0.622665	2	2		chr1:189755131-189755395,active	0.604324	0.342548	0.0531286	0	0
chr1:189760115-189762556,primed	0.0727349	0.0181282	0.909137	2	2		chr1:77972359-77972875,primed	0.0972884	0.177354	0.725358	2	2		chr1:189760115-189762556,primed	1.92419e-05	0.00100789	0.998973	2	2		chr1:77972359-77972875,primed	0.613464	0.332425	0.0541117	0	2
chr1:74030350-74032120,primed	0.164193	0.0752317	0.760575	2	2		chr1:33604391-33605506,primed	0.00166739	0.00646204	0.991871	2	2		chr1:74030350-74032120,primed	0.166781	0.155499	0.67772	2	2		chr1:33604391-33605506,primed	0.0700096	0.00643323	0.923557	2	2
chr1:136607146-136608802,primed	0.0131823	0.0123157	0.974502	2	2		chr1:86456824-86457213,active	0.172872	0.387289	0.439839	2	0		chr1:136607146-136608802,primed	0.0675483	0.0585932	0.873858	2	2		chr1:86456824-86457213,active	0.490882	0.504996	0.00412166	1	0
chr1:164001366-164004133,primed	0.00365637	0.00717318	0.98917	2	2		chr1:180454201-180455458,primed	0.0116796	0.0228897	0.965431	2	2		chr1:164001366-164004133,primed	3.13135e-05	0.000200934	0.999768	2	2		chr1:180454201-180455458,primed	0.102969	0.0659724	0.831059	2	2
chr1:192515304-192516072,active	0.797937	0.187782	0.0142807	0	0		chr1:39923718-39924041,active	0.253347	0.178838	0.567815	2	0		chr1:192515304-192516072,active	0.506016	0.350892	0.143093	0	0		chr1:39923718-39924041,active	0.764309	0.221497	0.014194	0	0
chr1:127234621-127240503,primed	6.8315e-05	0.000516258	0.999416	2	2		chr1:8557618-8558950,primed	0.0278586	0.0479529	0.924189	2	2		chr1:127234621-127240503,primed	1.5112e-08	7.51309e-07	0.999999	2	2		chr1:8557618-8558950,primed	0.262835	0.214795	0.52237	2	2
chr1:9236664-9236981,primed	0.0899881	0.0714813	0.838531	2	2		chr1:157070070-157070488,primed	0.0237113	0.0275715	0.948717	2	2		chr1:9236664-9236981,primed	0.192562	0.118204	0.689234	2	2		chr1:157070070-157070488,primed	0.155976	0.153691	0.690333	2	2
chr1:133599229-133600297,primed	0.137112	0.0810566	0.781832	2	2		chr1:182090335-182090646,active	0.190086	0.186945	0.622969	2	0		chr1:133599229-133600297,primed	0.146083	0.132214	0.721702	2	2		chr1:182090335-182090646,active	0.721771	0.261855	0.016374	0	0
chr1:34139476-34139898,active	0.875708	0.117112	0.00718089	0	0		chr1:146322873-146323383,active	0.164406	0.114054	0.721541	2	0		chr1:34139476-34139898,active	0.0409229	0.620139	0.338938	1	0		chr1:146322873-146323383,active	0.722034	0.198472	0.0794942	0	0
chr1:184016871-184019946,primed	0.724142	0.119712	0.156146	0	2		chr1:180924525-180925441,active	0.178494	0.364705	0.456801	2	0		chr1:184016871-184019946,primed	0.00066418	0.00358995	0.995746	2	2		chr1:180924525-180925441,active	0.522161	0.473024	0.00481492	0	0
chr1:40906733-40908745,primed	0.190109	0.30863	0.501261	2	2		chr1:165882419-165882675,primed	0.0371629	0.0390948	0.923742	2	2		chr1:40906733-40908745,primed	0.556417	0.353896	0.0896868	0	2		chr1:165882419-165882675,primed	0.15544	0.139391	0.705169	2	2
chr1:189142043-189143196,primed	0.00217332	0.0127694	0.985057	2	2		chr1:182070958-182072987,primed	0.000507422	0.00285087	0.996642	2	2		chr1:189142043-189143196,primed	0.00180145	0.00614793	0.992051	2	2		chr1:182070958-182072987,primed	0.00012607	1.34487e-05	0.99986	2	2
chr1:179087501-179087985,active	0.792422	0.152224	0.0553544	0	0		chr1:86282372-86286981,primed	0.00365258	0.0181556	0.978192	2	2		chr1:179087501-179087985,active	0.705937	0.19689	0.097173	0	0		chr1:86282372-86286981,primed	6.06254e-05	0.000226176	0.999713	2	2
chr1:68779923-68780404,primed	0.701829	0.172428	0.125743	0	2		chr1:170520524-170523123,primed	0.00312324	0.0104636	0.986413	2	2		chr1:68779923-68780404,primed	0.703932	0.201279	0.0947885	0	2		chr1:170520524-170523123,primed	0.000264251	0.000133767	0.999602	2	2
chr1:136601438-136606005,primed	3.24332e-05	0.000382887	0.999585	2	2		chr1:141853850-141854152,active	0.118594	0.0859325	0.795474	2	0		chr1:136601438-136606005,primed	9.09647e-06	8.25538e-05	0.999908	2	2		chr1:141853850-141854152,active	0.529536	0.196655	0.273809	0	0
chr1:105522421-105522677,active	0.785175	0.155133	0.0596923	0	0		chr1:35850686-35851178,active	0.0591487	0.0821272	0.858724	2	0		chr1:105522421-105522677,active	0.710562	0.197603	0.0918358	0	0		chr1:35850686-35851178,active	0.533478	0.316117	0.150404	0	0
chr1:132221411-132223069,primed	0.00853826	0.0149609	0.976501	2	2		chr1:16824171-16824446,active	0.276329	0.184224	0.539447	2	0		chr1:132221411-132223069,primed	0.0213589	0.01645	0.962191	2	2		chr1:16824171-16824446,active	0.763647	0.208704	0.0276482	0	0
chr1:59697621-59698288,active	0.782834	0.15605	0.0611161	0	0		chr1:12886064-12886505,primed	0.0510997	0.047198	0.901702	2	2		chr1:59697621-59698288,active	0.711954	0.19774	0.090306	0	0		chr1:12886064-12886505,primed	0.106832	0.0948241	0.798344	2	2
chr1:91038498-91040611,primed	0.0583258	0.11155	0.830125	2	2		chr1:120077787-120078051,active	0.184217	0.179641	0.636141	2	0		chr1:91038498-91040611,primed	0.294639	0.27802	0.427341	2	2		chr1:120077787-120078051,active	0.734	0.255369	0.0106308	0	0
chr1:182090335-182090646,active	0.89089	0.107819	0.00129033	0	0		chr1:178357822-178358749,active	0.109441	0.248118	0.642441	2	0		chr1:182090335-182090646,active	0.0160403	0.0695825	0.914377	2	0		chr1:178357822-178358749,active	0.483549	0.506155	0.0102959	1	0
chr1:156615818-156616054,active	0.949625	0.0501221	0.000252831	0	0		chr1:36528448-36528875,active	0.0964823	0.0832093	0.820308	2	0		chr1:156615818-156616054,active	0.0477926	0.266956	0.685252	2	0		chr1:36528448-36528875,active	0.485603	0.224282	0.290115	0	0
chr1:77453758-77454299,active	0.845653	0.148263	0.0060841	0	0		chr1:193730705-193734540,primed	0.00353048	0.0115568	0.984913	2	2		chr1:77453758-77454299,active	0.025759	0.0403723	0.933869	2	0		chr1:193730705-193734540,primed	0.00509162	0.0028663	0.992042	2	2
chr1:190483366-190483763,poised	0.196346	0.164719	0.638935	2	1		chr1:127575801-127577258,primed	0.00652261	0.0245219	0.968955	2	2		chr1:190483366-190483763,poised	0.475422	0.329048	0.19553	0	1		chr1:127575801-127577258,primed	0.00278166	0.000914504	0.996304	2	2
chr1:183095369-183095828,active	0.200696	0.18027	0.619034	2	0		chr1:133438038-133438757,primed	0.00714633	0.017489	0.975365	2	2		chr1:183095369-183095828,active	0.635683	0.27607	0.0882467	0	0		chr1:133438038-133438757,primed	0.143724	0.141101	0.715176	2	2
chr1:59607489-59610183,primed	0.00318398	0.00201293	0.994803	2	2		chr1:119467078-119467431,primed	0.0160024	0.0234924	0.960505	2	2		chr1:59607489-59610183,primed	1.38033e-05	0.000448461	0.999538	2	2		chr1:119467078-119467431,primed	0.129007	0.0920527	0.77894	2	2
chr1:118756314-118758733,primed	0.0128722	0.0350219	0.952106	2	2		chr1:43881825-43882407,primed	0.00998331	0.0144514	0.975565	2	2		chr1:118756314-118758733,primed	0.0729325	0.0286825	0.898385	2	2		chr1:43881825-43882407,primed	0.0957584	0.0707761	0.833466	2	2
chr1:84225734-84226068,primed	0.0129183	0.0157093	0.971372	2	2		chr1:53837895-53838141,primed	0.0789096	0.0587284	0.862362	2	2		chr1:84225734-84226068,primed	0.118669	0.0933907	0.78794	2	2		chr1:53837895-53838141,primed	0.145532	0.0979351	0.756533	2	2
chr1:170476482-170478479,primed	0.00206126	0.0081268	0.989812	2	2		chr1:60432510-60432920,active	0.267902	0.153246	0.578852	2	0		chr1:170476482-170478479,primed	5.3627e-05	0.000417435	0.999529	2	2		chr1:60432510-60432920,active	0.739606	0.196699	0.0636946	0	0
chr1:170694999-170695315,active	0.435796	0.289405	0.274799	0	0		chr1:71673332-71673948,active	0.144281	0.154673	0.701046	2	0		chr1:170694999-170695315,active	0.669663	0.28234	0.0479967	0	0		chr1:71673332-71673948,active	0.731028	0.240926	0.0280452	0	0
chr1:152916967-152917308,active	0.829447	0.159074	0.0114791	0	0		chr1:161269604-161271895,primed	0.0206221	0.0378416	0.941536	2	2		chr1:152916967-152917308,active	0.615047	0.25914	0.125814	0	0		chr1:161269604-161271895,primed	0.137175	0.155001	0.707825	2	2
chr1:153071644-153071890,poised	0.594833	0.397048	0.0081183	0	1		chr1:92233114-92233602,primed	0.0242495	0.0250794	0.950671	2	2		chr1:153071644-153071890,poised	0.0964905	0.665784	0.237726	1	1		chr1:92233114-92233602,primed	0.0806536	0.0756743	0.843672	2	2
chr1:58188200-58189186,primed	0.0874688	0.0567733	0.855758	2	2		chr1:178665045-178665385,active	0.0851673	0.0613003	0.853532	2	0		chr1:58188200-58189186,primed	0.199564	0.215461	0.584975	2	2		chr1:178665045-178665385,active	0.152277	0.101259	0.746464	2	0
chr1:59613158-59614872,primed	0.00488438	0.00256445	0.992551	2	2		chr1:87245193-87246643,primed	0.0213515	0.0602166	0.918432	2	2		chr1:59613158-59614872,primed	1.1568e-05	0.000132296	0.999856	2	2		chr1:87245193-87246643,primed	0.0159549	0.0288654	0.95518	2	2
chr1:75289898-75290430,primed	0.0252647	0.0221757	0.95256	2	2		chr1:63139661-63139917,active	0.142934	0.156007	0.701059	2	0		chr1:75289898-75290430,primed	0.136875	0.139434	0.723691	2	2		chr1:63139661-63139917,active	0.655853	0.336725	0.00742203	0	0
chr1:166142732-166143164,primed	0.684776	0.181483	0.133741	0	2		chr1:127313800-127315060,primed	0.00689423	0.018648	0.974458	2	2		chr1:166142732-166143164,primed	0.00179905	0.00550098	0.9927	2	2		chr1:127313800-127315060,primed	0.0869498	0.0252704	0.88778	2	2
chr1:13598585-13600776,primed	0.00160554	0.00436612	0.994028	2	2		chr1:93671451-93673181,primed	0.0144782	0.0357459	0.949776	2	2		chr1:13598585-13600776,primed	0.051525	0.0221977	0.926277	2	2		chr1:93671451-93673181,primed	0.0901606	0.0977523	0.812087	2	2
chr1:86548916-86550972,primed	0.0303115	0.0270485	0.94264	2	2		chr1:179462391-179462885,active	0.165905	0.223977	0.610118	2	0		chr1:86548916-86550972,primed	0.0402863	0.029012	0.930702	2	2		chr1:179462391-179462885,active	0.637971	0.353934	0.0080957	0	0
chr1:38903722-38904191,primed	0.0608681	0.0473825	0.891749	2	2		chr1:7671394-7672396,active	0.141615	0.168912	0.689473	2	0		chr1:38903722-38904191,primed	0.177782	0.195486	0.626732	2	2		chr1:7671394-7672396,active	0.657953	0.331649	0.0103985	0	0
chr1:132702483-132708006,primed	2.05956e-08	7.85051e-08	1	2	2		chr1:134540600-134540991,active	0.0367834	0.0489773	0.914239	2	0		chr1:132702483-132708006,primed	5.47657e-09	1.43592e-07	1	2	2		chr1:134540600-134540991,active	0.290052	0.170643	0.539305	2	0
chr1:193477492-193479076,primed	0.018535	0.0205041	0.960961	2	2		chr1:88601686-88603020,primed	0.000478255	0.00168439	0.997837	2	2		chr1:193477492-193479076,primed	0.0884044	0.0873252	0.82427	2	2		chr1:88601686-88603020,primed	0.0100061	0.000367672	0.989626	2	2
chr1:180307500-180309134,primed	0.00164839	0.00369549	0.994656	2	2		chr1:136158287-136158795,primed	0.0137073	0.0248118	0.961481	2	2		chr1:180307500-180309134,primed	0.0353275	0.0177416	0.946931	2	2		chr1:136158287-136158795,primed	0.11723	0.0666027	0.816167	2	2
chr1:72943828-72946933,primed	0.0350799	0.075111	0.889809	2	2		chr1:184042228-184042746,primed	0.0354554	0.0408545	0.92369	2	2		chr1:72943828-72946933,primed	0.000530364	0.998657	0.000812575	1	2		chr1:184042228-184042746,primed	0.150439	0.146029	0.703532	2	2
chr1:189916388-189917284,active	0.891826	0.107741	0.000432957	0	0		chr1:39955116-39961125,primed	0.001048	0.00504079	0.993911	2	2		chr1:189916388-189917284,active	0.018722	0.959672	0.0216064	1	0		chr1:39955116-39961125,primed	8.55201e-11	1.56107e-08	1	2	2
chr1:132251671-132254082,primed	0.019732	0.0202175	0.96005	2	2		chr1:78612878-78615409,primed	0.0137398	0.0668758	0.919384	2	2		chr1:132251671-132254082,primed	0.24578	0.230219	0.524001	2	2		chr1:78612878-78615409,primed	0.000280858	0.003813	0.995906	2	2
chr1:59727930-59730092,primed	0.0410396	0.0264403	0.93252	2	2		chr1:153661524-153661770,primed	0.0488003	0.061837	0.889363	2	2		chr1:59727930-59730092,primed	3.99303e-05	0.000347265	0.999613	2	2		chr1:153661524-153661770,primed	0.335332	0.219594	0.445074	2	2
chr1:118588806-118590229,primed	0.00627134	0.011421	0.982308	2	2		chr1:153045673-153050049,primed	0.0104057	0.0357706	0.953824	2	2		chr1:118588806-118590229,primed	0.0807885	0.0565937	0.862618	2	2		chr1:153045673-153050049,primed	1.43876e-05	8.35659e-05	0.999902	2	2
chr1:133125966-133126342,active	0.199138	0.164386	0.636475	2	0		chr1:74024301-74029330,primed	0.000228994	0.0014766	0.998294	2	2		chr1:133125966-133126342,active	0.538477	0.30573	0.155793	0	0		chr1:74024301-74029330,primed	3.84693e-11	2.12866e-09	1	2	2
chr1:86473420-86473689,active	0.810485	0.16598	0.0235344	0	0		chr1:119451141-119454844,primed	0.0032082	0.0215037	0.975288	2	2		chr1:86473420-86473689,active	0.725168	0.220246	0.0545853	0	0		chr1:119451141-119454844,primed	2.13949e-07	3.67874e-06	0.999996	2	2
chr1:41131170-41131810,active	0.265514	0.726829	0.00765764	1	0		chr1:172754904-172755794,primed	0.12304	0.17053	0.70643	2	2		chr1:41131170-41131810,active	0.0170372	0.746876	0.236087	1	0		chr1:172754904-172755794,primed	0.612315	0.373889	0.0137966	0	2
chr1:168341452-168342177,primed	0.0384899	0.0511502	0.91036	2	2		chr1:152992254-152992627,active	0.178654	0.115442	0.705904	2	0		chr1:168341452-168342177,primed	0.0103796	0.0224946	0.967126	2	2		chr1:152992254-152992627,active	0.692072	0.20168	0.106249	0	0
chr1:88462080-88468345,primed	2.17303e-05	3.16851e-05	0.999947	2	2		chr1:42878255-42878555,primed	0.0520043	0.0517346	0.896261	2	2		chr1:88462080-88468345,primed	4.46988e-06	7.83496e-05	0.999917	2	2		chr1:42878255-42878555,primed	0.184036	0.158101	0.657863	2	2
chr1:154080460-154081626,active	0.821421	0.178058	0.000521188	0	0		chr1:181937116-181938504,primed	0.0179354	0.0274161	0.954648	2	2		chr1:154080460-154081626,active	0.00315651	0.995599	0.00124405	1	0		chr1:181937116-181938504,primed	0.162331	0.0989023	0.738767	2	2
chr1:172024089-172024670,active	0.878572	0.117177	0.00425152	0	0		chr1:180432633-180434911,primed	0.0106776	0.0596869	0.929635	2	2		chr1:172024089-172024670,active	0.0495969	0.297179	0.653224	2	0		chr1:180432633-180434911,primed	8.07297e-06	0.000115789	0.999876	2	2
chr1:36249682-36252666,primed	0.015017	0.0099154	0.975068	2	2		chr1:132919281-132919657,active	0.0283397	0.043703	0.927957	2	0		chr1:36249682-36252666,primed	0.000283214	0.00319507	0.996522	2	2		chr1:132919281-132919657,active	0.288355	0.22688	0.484765	2	0
chr1:63110532-63110872,active	0.793169	0.202218	0.00461316	0	0		chr1:11012379-11013382,primed	0.043713	0.0510273	0.90526	2	2		chr1:63110532-63110872,active	0.0177223	0.0575204	0.924757	2	0		chr1:11012379-11013382,primed	0.285692	0.213138	0.501171	2	2
chr1:34127190-34128670,primed	0.0502224	0.034395	0.915383	2	2		chr1:38121388-38125002,primed	0.00040718	0.00155386	0.998039	2	2		chr1:34127190-34128670,primed	0.016489	0.0206016	0.962909	2	2		chr1:38121388-38125002,primed	0.0101677	0.000231821	0.989601	2	2
chr1:120741706-120742268,poised	0.00680591	0.0145747	0.978619	2	1		chr1:180479649-180480324,primed	0.0495349	0.0482493	0.902216	2	2		chr1:120741706-120742268,poised	0.113803	0.0562443	0.829952	2	1		chr1:180479649-180480324,primed	0.140986	0.126948	0.732065	2	2
chr1:86501478-86501765,active	0.966274	0.0330935	0.000632043	0	0		chr1:132187608-132187832,poised	0.0854156	0.063767	0.850817	2	1		chr1:86501478-86501765,active	0.628401	0.193913	0.177686	0	0		chr1:132187608-132187832,poised	0.179479	0.112191	0.70833	2	1
chr1:193510032-193510471,active	0.899367	0.0991879	0.00144546	0	0		chr1:136586979-136589271,primed	0.00337487	0.0173377	0.979288	2	2		chr1:193510032-193510471,active	0.0515238	0.354603	0.593874	2	0		chr1:136586979-136589271,primed	0.00070258	0.00257934	0.996718	2	2
chr1:88433138-88434017,primed	0.159851	0.141879	0.69827	2	2		chr1:172356121-172357333,primed	0.0163305	0.0361819	0.947488	2	2		chr1:88433138-88434017,primed	0.421143	0.253934	0.324924	0	2		chr1:172356121-172357333,primed	0.0431867	0.0166133	0.9402	2	2
chr1:11096778-11097965,primed	0.763119	0.154779	0.0821013	0	2		chr1:151680072-151680668,primed	0.0271405	0.0322222	0.940637	2	2		chr1:11096778-11097965,primed	0.0677277	0.0561075	0.876165	2	2		chr1:151680072-151680668,primed	0.139147	0.151352	0.709501	2	2
chr1:131858111-131859251,primed	0.286217	0.148727	0.565056	2	2		chr1:156586446-156592712,primed	0.00184699	0.0108521	0.987301	2	2		chr1:131858111-131859251,primed	0.356859	0.263404	0.379736	2	2		chr1:156586446-156592712,primed	0.000418603	0.000236159	0.999345	2	2
chr1:119398237-119399356,active	0.942457	0.0573084	0.000234408	0	0		chr1:58725573-58726145,primed	0.0114399	0.0171865	0.971374	2	2		chr1:119398237-119399356,active	0.0632156	0.387841	0.548943	2	0		chr1:58725573-58726145,primed	0.119223	0.0825125	0.798264	2	2
chr1:133252951-133256368,primed	5.50677e-05	0.000326518	0.999618	2	2		chr1:156920529-156924013,primed	0.00356923	0.0286952	0.967736	2	2		chr1:133252951-133256368,primed	9.42307e-09	2.72343e-07	1	2	2		chr1:156920529-156924013,primed	0.00134278	0.00307117	0.995586	2	2
chr1:139496291-139496557,active	0.832537	0.160479	0.00698411	0	0		chr1:80235228-80240397,primed	0.00239353	0.0161045	0.981502	2	2		chr1:139496291-139496557,active	0.150743	0.139542	0.709715	2	0		chr1:80235228-80240397,primed	8.71939e-09	2.25796e-07	1	2	2
chr1:46894406-46894932,active	0.816338	0.141802	0.0418598	0	0		chr1:74897990-74898281,poised	0.166021	0.150617	0.683361	2	1		chr1:46894406-46894932,active	0.62967	0.188464	0.181866	0	0		chr1:74897990-74898281,poised	0.73801	0.246566	0.0154239	0	1
chr1:180806505-180810748,primed	7.93038e-05	0.000359023	0.999562	2	2		chr1:180987667-180988367,primed	0.131726	0.364546	0.503728	2	2		chr1:180806505-180810748,primed	0.000197627	3.82366e-05	0.999764	2	2		chr1:180987667-180988367,primed	0.513009	0.476411	0.0105799	0	2
chr1:39005366-39007305,primed	0.149522	0.0688483	0.78163	2	2		chr1:35858463-35858748,primed	0.0772177	0.0841466	0.838636	2	2		chr1:39005366-39007305,primed	0.000178635	0.000617462	0.999204	2	2		chr1:35858463-35858748,primed	0.599041	0.255583	0.145377	0	2
chr1:13650323-13654085,primed	0.0572705	0.0641462	0.878583	2	2		chr1:133852142-133852521,poised	0.0118941	0.0172544	0.970852	2	1		chr1:13650323-13654085,primed	0.0758197	0.0214865	0.902694	2	2		chr1:133852142-133852521,poised	0.103124	0.0754257	0.821451	2	1
chr1:136120547-136121292,primed	0.0139777	0.0164689	0.969554	2	2		chr1:133521456-133521710,primed	0.027247	0.0350263	0.937727	2	2		chr1:136120547-136121292,primed	0.193008	0.169337	0.637655	2	2		chr1:133521456-133521710,primed	0.17709	0.18168	0.64123	2	2
chr1:96880173-96881027,primed	0.0408927	0.0361715	0.922936	2	2		chr1:91919540-91922867,primed	0.0209957	0.111248	0.867757	2	2		chr1:96880173-96881027,primed	0.0905178	0.0886444	0.820838	2	2		chr1:91919540-91922867,primed	2.54091e-05	0.00124018	0.998734	2	2
chr1:53822896-53824467,primed	0.0640391	0.0468429	0.889118	2	2		chr1:132325638-132326003,active	0.0302584	0.0409463	0.928795	2	0		chr1:53822896-53824467,primed	2.63919e-05	0.000386151	0.999587	2	2		chr1:132325638-132326003,active	0.336081	0.277014	0.386906	2	0
chr1:36239929-36240976,active	0.785926	0.187676	0.0263988	0	0		chr1:13114249-13120209,primed	0.000111486	0.000764056	0.999124	2	2		chr1:36239929-36240976,active	0.658612	0.313422	0.0279664	0	0		chr1:13114249-13120209,primed	1.30107e-10	8.02006e-09	1	2	2
chr1:135714903-135715544,active	0.951563	0.0477559	0.000681154	0	0		chr1:136698486-136699202,active	0.235337	0.316599	0.448063	2	0		chr1:135714903-135715544,active	0.536205	0.222134	0.241661	0	0		chr1:136698486-136699202,active	0.481561	0.516402	0.00203678	1	0
chr1:6458072-6458352,active	0.805701	0.172892	0.021407	0	0		chr1:135632186-135632721,active	0.167506	0.173204	0.65929	2	0		chr1:6458072-6458352,active	0.589131	0.230173	0.180696	0	0		chr1:135632186-135632721,active	0.737955	0.237251	0.0247935	0	0
chr1:36298140-36299510,primed	0.0012275	0.00406966	0.994703	2	2		chr1:94080921-94082180,primed	0.0118743	0.0643255	0.9238	2	2		chr1:36298140-36299510,primed	0.0234851	0.00254799	0.973967	2	2		chr1:94080921-94082180,primed	0.00855745	0.0164503	0.974992	2	2
chr1:181987206-181993290,primed	0.0484085	0.0749498	0.876642	2	2		chr1:26339977-26340220,active	0.0931247	0.0840709	0.822804	2	0		chr1:181987206-181993290,primed	0.000163777	0.00072811	0.999108	2	2		chr1:26339977-26340220,active	0.426545	0.222072	0.351382	0	0
chr1:131889768-131891067,active	0.846668	0.150723	0.00260881	0	0		chr1:120529625-120530251,primed	0.182771	0.136738	0.680491	2	2		chr1:131889768-131891067,active	0.00500983	0.0178787	0.977111	2	0		chr1:120529625-120530251,primed	0.735702	0.216097	0.0482014	0	2
chr1:167379594-167384928,primed	0.000781164	0.00534151	0.993877	2	2		chr1:189692500-189692750,active	0.218269	0.164624	0.617107	2	0		chr1:167379594-167384928,primed	0.000129137	0.000538064	0.999333	2	2		chr1:189692500-189692750,active	0.764271	0.22022	0.0155094	0	0
chr1:159293546-159294031,primed	0.103403	0.0802096	0.816387	2	2		chr1:87347877-87349568,primed	0.00662242	0.0122864	0.981091	2	2		chr1:159293546-159294031,primed	0.40039	0.176213	0.423396	2	2		chr1:87347877-87349568,primed	0.0854961	0.0399143	0.87459	2	2
chr1:135759762-135760150,active	0.180901	0.0872135	0.731886	2	0		chr1:126752686-126754397,primed	0.0269767	0.0528854	0.920138	2	2		chr1:135759762-135760150,active	0.227614	0.222597	0.549789	2	0		chr1:126752686-126754397,primed	0.437506	0.401482	0.161012	0	2
chr1:59314345-59316754,primed	0.00273317	0.00128792	0.995979	2	2		chr1:54246922-54247179,primed	0.0439665	0.0456231	0.91041	2	2		chr1:59314345-59316754,primed	0.000135864	0.0041068	0.995757	2	2		chr1:54246922-54247179,primed	0.128137	0.10147	0.770392	2	2
chr1:119167403-119167952,active	0.70398	0.260429	0.035591	0	0		chr1:62766850-62767178,active	0.239367	0.199175	0.561458	2	0		chr1:119167403-119167952,active	0.238137	0.245602	0.516261	2	0		chr1:62766850-62767178,active	0.731803	0.256365	0.0118321	0	0
chr1:155281098-155281654,primed	0.0107123	0.017916	0.971372	2	2		chr1:87297365-87297843,active	0.0542577	0.0798715	0.865871	2	0		chr1:155281098-155281654,primed	0.0358597	0.0304428	0.933697	2	2		chr1:87297365-87297843,active	0.509379	0.338647	0.151974	0	0
chr1:75242977-75248507,primed	3.97001e-05	1.23953e-05	0.999948	2	2		chr1:134570048-134571025,active	0.116633	0.595761	0.287606	1	0		chr1:75242977-75248507,primed	1.45722e-08	1.85231e-07	1	2	2		chr1:134570048-134571025,active	0.341303	0.655797	0.00289941	1	0
chr1:132765185-132766480,primed	0.00011126	0.000774766	0.999114	2	2		chr1:132322668-132323265,active	0.217626	0.529098	0.253276	1	0		chr1:132765185-132766480,primed	0.00592686	0.000441362	0.993632	2	2		chr1:132322668-132323265,active	0.484707	0.512445	0.00284856	1	0
chr1:133222653-133223781,primed	0.00208783	0.00467009	0.993242	2	2		chr1:171459926-171461854,primed	0.0168175	0.153475	0.829707	2	2		chr1:133222653-133223781,primed	0.033578	0.0098021	0.95662	2	2		chr1:171459926-171461854,primed	1.62262e-05	0.000264278	0.999719	2	2
chr1:182063729-182064135,active	0.930331	0.0688199	0.000848946	0	0		chr1:84225734-84226068,primed	0.0100009	0.0164991	0.9735	2	2		chr1:182063729-182064135,active	0.0505188	0.80745	0.142031	1	0		chr1:84225734-84226068,primed	0.109687	0.0685346	0.821779	2	2
chr1:119333326-119336000,primed	0.812038	0.121207	0.0667554	0	2		chr1:59448322-59449430,active	0.133593	0.438334	0.428072	1	0		chr1:119333326-119336000,primed	0.000690024	0.0060021	0.993308	2	2		chr1:59448322-59449430,active	0.365782	0.629953	0.00426468	1	0
chr1:132113355-132117231,primed	3.00883e-05	0.000320719	0.999649	2	2		chr1:133225743-133228297,primed	0.00410539	0.0214295	0.974465	2	2		chr1:132113355-132117231,primed	4.5595e-07	3.47466e-06	0.999996	2	2		chr1:133225743-133228297,primed	0.0076684	0.00851416	0.983817	2	2
chr1:182271524-182272081,active	0.72188	0.270294	0.00782528	0	0		chr1:119299900-119300367,active	0.137431	0.266432	0.596136	2	0		chr1:182271524-182272081,active	0.0571576	0.41588	0.526963	2	0		chr1:119299900-119300367,active	0.572117	0.419859	0.00802451	0	0
chr1:165292722-165293109,primed	0.127976	0.103649	0.768375	2	2		chr1:132331213-132331714,active	0.0677344	0.283721	0.648545	2	0		chr1:165292722-165293109,primed	0.430901	0.24608	0.323019	0	2		chr1:132331213-132331714,active	0.430078	0.478905	0.0910172	1	0
chr1:180070204-180070721,primed	0.0636618	0.0604751	0.875863	2	2		chr1:75887590-75889067,primed	0.0544952	0.0944658	0.851039	2	2		chr1:180070204-180070721,primed	0.148429	0.132299	0.719273	2	2		chr1:75887590-75889067,primed	0.207533	0.214529	0.577938	2	2
chr1:51891976-51894014,primed	0.000844956	0.00382469	0.99533	2	2		chr1:156997915-156998341,active	0.104073	0.125964	0.769963	2	0		chr1:51891976-51894014,primed	0.00144079	0.000105835	0.998453	2	2		chr1:156997915-156998341,active	0.667619	0.296297	0.0360844	0	0
chr1:98086938-98087863,primed	0.205367	0.135513	0.65912	2	2		chr1:92316384-92316604,poised	0.0805254	0.0908791	0.828596	2	1		chr1:98086938-98087863,primed	0.0815827	0.134996	0.783421	2	2		chr1:92316384-92316604,poised	0.658216	0.247713	0.0940709	0	1
chr1:133141131-133143222,primed	0.0721054	0.0709541	0.856941	2	2		chr1:93875363-93877044,primed	0.0787386	0.0828855	0.838376	2	2		chr1:133141131-133143222,primed	0.225704	0.207334	0.566963	2	2		chr1:93875363-93877044,primed	0.447894	0.201733	0.350373	0	2
chr1:132371156-132372332,primed	0.287868	0.169242	0.54289	2	2		chr1:136173952-136174627,active	0.128755	0.738082	0.133164	1	0		chr1:132371156-132372332,primed	0.362454	0.336304	0.301242	0	2		chr1:136173952-136174627,active	0.23909	0.76019	0.000719777	1	0
chr1:132908283-132910425,primed	0.0441317	0.0431353	0.912733	2	2		chr1:160808803-160809880,primed	0.00240653	0.00705217	0.990541	2	2		chr1:132908283-132910425,primed	0.266462	0.22493	0.508608	2	2		chr1:160808803-160809880,primed	0.0322625	0.0163203	0.951417	2	2
chr1:62180538-62182774,primed	0.114375	0.0437853	0.84184	2	2		chr1:36608381-36608585,active	0.0611864	0.0635659	0.875248	2	0		chr1:62180538-62182774,primed	0.000216641	0.00379174	0.995992	2	2		chr1:36608381-36608585,active	0.369714	0.233402	0.396884	2	0
chr1:36982512-36983003,active	0.93198	0.0676313	0.000388857	0	0		chr1:136543168-136543770,primed	0.00929585	0.014767	0.975937	2	2		chr1:36982512-36983003,active	0.0436962	0.244365	0.711939	2	0		chr1:136543168-136543770,primed	0.0812423	0.0503819	0.868376	2	2
chr1:72755563-72756415,primed	0.00760433	0.0115971	0.980799	2	2		chr1:58188200-58189186,primed	0.020293	0.0351667	0.94454	2	2		chr1:72755563-72756415,primed	0.104086	0.0697633	0.82615	2	2		chr1:58188200-58189186,primed	0.154794	0.162252	0.682954	2	2
chr1:121087032-121087900,active	0.533918	0.45926	0.00682206	0	0		chr1:179198704-179199328,active	0.138242	0.26934	0.592419	2	0		chr1:121087032-121087900,active	0.132081	0.632482	0.235437	1	0		chr1:179198704-179199328,active	0.55268	0.439608	0.00771167	0	0
chr1:155110125-155110329,active	0.215077	0.442153	0.34277	1	0		chr1:164537627-164538934,primed	0.00896589	0.0174088	0.973625	2	2		chr1:155110125-155110329,active	0.612521	0.372184	0.0152943	0	0		chr1:164537627-164538934,primed	0.102201	0.0520707	0.845728	2	2
chr1:20802117-20808888,primed	0.000781651	0.00687773	0.992341	2	2		chr1:164482069-164482341,active	0.131274	0.135201	0.733526	2	0		chr1:20802117-20808888,primed	2.17548e-07	5.15634e-06	0.999995	2	2		chr1:164482069-164482341,active	0.677492	0.267917	0.0545906	0	0
chr1:34103168-34104453,active	0.955251	0.0443458	0.000403437	0	0		chr1:135553436-135554023,active	0.268523	0.27712	0.454357	2	0		chr1:34103168-34104453,active	0.0474649	0.784427	0.168108	1	0		chr1:135553436-135554023,active	0.628508	0.36609	0.0054017	0	0
chr1:34547323-34548515,primed	0.54296	0.202201	0.25484	0	2		chr1:132312982-132313228,primed	0.0557371	0.0546171	0.889646	2	2		chr1:34547323-34548515,primed	0.514759	0.263165	0.222076	0	2		chr1:132312982-132313228,primed	0.214996	0.161504	0.6235	2	2
chr1:193542279-193542596,active	0.688652	0.30491	0.00643733	0	0		chr1:93703972-93706209,primed	0.00018687	0.00113855	0.998675	2	2		chr1:193542279-193542596,active	0.0670975	0.438387	0.494515	2	0		chr1:93703972-93706209,primed	0.000604637	1.97044e-05	0.999376	2	2
chr1:43881825-43882407,primed	0.00729882	0.00885011	0.983851	2	2		chr1:60853231-60853845,active	0.137864	0.120983	0.741152	2	0		chr1:43881825-43882407,primed	0.0777174	0.0639802	0.858302	2	2		chr1:60853231-60853845,active	0.733335	0.215567	0.051098	0	0
chr1:84900303-84901098,primed	0.0315855	0.0406747	0.92774	2	2		chr1:178360217-178360969,active	0.183719	0.517155	0.299126	1	0		chr1:84900303-84901098,primed	0.21633	0.110599	0.673071	2	2		chr1:178360217-178360969,active	0.303456	0.695264	0.00127993	1	0
chr1:172281618-172281864,primed	0.0679317	0.0620979	0.86997	2	2		chr1:133208091-133209702,primed	0.00664086	0.0230751	0.970284	2	2		chr1:172281618-172281864,primed	0.225989	0.231508	0.542503	2	2		chr1:133208091-133209702,primed	0.00210589	0.00231848	0.995576	2	2
chr1:181215858-181217013,primed	0.0114974	0.0181841	0.970318	2	2		chr1:92119157-92119898,active	0.152309	0.211374	0.636317	2	0		chr1:181215858-181217013,primed	0.0642024	0.0625955	0.873202	2	2		chr1:92119157-92119898,active	0.586847	0.407694	0.00545964	0	0
chr1:171946388-171947017,primed	0.186905	0.127864	0.685231	2	2		chr1:36062917-36063543,active	0.0339194	0.053479	0.912602	2	0		chr1:171946388-171947017,primed	0.523854	0.253076	0.223071	0	2		chr1:36062917-36063543,active	0.409236	0.308211	0.282553	0	0
chr1:43898831-43900425,primed	0.000148804	0.000365975	0.999485	2	2		chr1:91537793-91538117,active	0.227555	0.308337	0.464108	2	0		chr1:43898831-43900425,primed	1.08269e-05	0.000772241	0.999217	2	2		chr1:91537793-91538117,active	0.505547	0.492264	0.0021886	0	0
chr1:24042769-24043353,primed	0.613429	0.246482	0.14009	0	2		chr1:46921525-46922337,primed	0.169711	0.143221	0.687068	2	2		chr1:24042769-24043353,primed	0.758841	0.213405	0.0277547	0	2		chr1:46921525-46922337,primed	0.747894	0.22759	0.0245165	0	2
chr1:7206204-7206872,active	0.096589	0.165605	0.737806	2	0		chr1:64916005-64919586,primed	0.0015926	0.0101241	0.988283	2	2		chr1:7206204-7206872,active	0.401725	0.412708	0.185567	1	0		chr1:64916005-64919586,primed	0.000131344	0.000448341	0.99942	2	2
chr1:133885621-133893784,primed	1.00712e-07	3.21733e-07	1	2	2		chr1:165186876-165193205,primed	7.17073e-05	0.000293175	0.999635	2	2		chr1:133885621-133893784,primed	9.93183e-07	9.33941e-06	0.99999	2	2		chr1:165186876-165193205,primed	1.88259e-10	4.6516e-09	1	2	2
chr1:189845309-189846892,primed	0.00918322	0.0126724	0.978144	2	2		chr1:11395318-11396347,active	0.239012	0.296253	0.464735	2	0		chr1:189845309-189846892,primed	0.000312425	0.000920224	0.998767	2	2		chr1:11395318-11396347,active	0.663933	0.327575	0.00849182	0	0
chr1:13142684-13143290,primed	0.331148	0.225724	0.443127	2	2		chr1:13621814-13622086,primed	0.0174699	0.0310332	0.951497	2	2		chr1:13142684-13143290,primed	0.00130454	0.0059745	0.992721	2	2		chr1:13621814-13622086,primed	0.166626	0.155171	0.678203	2	2
chr1:172012323-172020875,primed	3.13752e-05	0.000426239	0.999542	2	2		chr1:85029441-85031162,primed	0.000808398	0.00252394	0.996668	2	2		chr1:172012323-172020875,primed	1.68482e-06	0.000278369	0.99972	2	2		chr1:85029441-85031162,primed	0.00328597	0.000278164	0.996436	2	2
chr1:119010036-119012936,primed	0.000223295	0.000333883	0.999443	2	2		chr1:153697679-153697945,primed	0.0155375	0.0254571	0.959005	2	2		chr1:119010036-119012936,primed	5.23657e-05	0.000173684	0.999774	2	2		chr1:153697679-153697945,primed	0.163674	0.141858	0.694468	2	2
chr1:171452187-171453447,primed	0.40202	0.144177	0.453803	2	2		chr1:156667567-156667879,active	0.169043	0.194882	0.636075	2	0		chr1:171452187-171453447,primed	0.462823	0.296146	0.241032	0	2		chr1:156667567-156667879,active	0.674737	0.318006	0.00725665	0	0
chr1:132125942-132126688,primed	0.0133137	0.0130172	0.973669	2	2		chr1:157036363-157036959,primed	0.0128799	0.0212922	0.965828	2	2		chr1:132125942-132126688,primed	0.101203	0.097885	0.800912	2	2		chr1:157036363-157036959,primed	0.120164	0.0874557	0.792381	2	2
chr1:119046398-119046676,active	0.805624	0.187371	0.00700454	0	0		chr1:59422847-59424007,active	0.0694604	0.84662	0.0839195	1	0		chr1:119046398-119046676,active	0.0670969	0.141958	0.790945	2	0		chr1:59422847-59424007,active	0.183168	0.814898	0.00193446	1	0
chr1:58951126-58952535,primed	0.167887	0.111207	0.720906	2	2		chr1:130513443-130513791,primed	0.173483	0.113997	0.71252	2	2		chr1:58951126-58952535,primed	0.336533	0.272649	0.390818	2	2		chr1:130513443-130513791,primed	0.696016	0.201311	0.102673	0	2
chr1:172274018-172275099,primed	0.0635136	0.0934248	0.843062	2	2		chr1:51271495-51272125,primed	0.016503	0.0253584	0.958139	2	2		chr1:172274018-172275099,primed	0.30088	0.303472	0.395647	2	2		chr1:51271495-51272125,primed	0.110599	0.0967943	0.792606	2	2
chr1:80151039-80152084,primed	0.0237359	0.0331761	0.943088	2	2		chr1:167021181-167022260,active	0.0119242	0.0272441	0.960832	2	0		chr1:80151039-80152084,primed	0.140227	0.114924	0.744849	2	2		chr1:167021181-167022260,active	0.132478	0.123063	0.744459	2	0
chr1:131820278-131820779,active	0.910247	0.0872149	0.00253811	0	0		chr1:171454883-171458200,primed	0.00306089	0.0180833	0.978856	2	2		chr1:131820278-131820779,active	0.0185247	0.0231933	0.958282	2	0		chr1:171454883-171458200,primed	4.78132e-06	6.64202e-05	0.999929	2	2
chr1:42636329-42636709,primed	0.0820628	0.0730197	0.844918	2	2		chr1:156956327-156956842,active	0.113501	0.41896	0.467539	2	0		chr1:42636329-42636709,primed	0.238472	0.159331	0.602197	2	2		chr1:156956327-156956842,active	0.445215	0.548298	0.00648704	1	0
chr1:165627998-165633076,primed	0.00010963	0.00219673	0.997694	2	2		chr1:172274018-172275099,primed	0.0169081	0.0322158	0.950876	2	2		chr1:165627998-165633076,primed	2.62313e-09	4.53356e-07	1	2	2		chr1:172274018-172275099,primed	0.275352	0.246549	0.478099	2	2
chr1:91042964-91044768,primed	0.00898794	0.0191325	0.97188	2	2		chr1:156967025-156972101,primed	0.000596699	0.00238028	0.997023	2	2		chr1:91042964-91044768,primed	4.43587e-06	5.0385e-05	0.999945	2	2		chr1:156967025-156972101,primed	3.13297e-08	7.51341e-07	0.999999	2	2
chr1:152915820-152916359,active	0.9636	0.0362661	0.00013356	0	0		chr1:55020173-55024242,primed	0.00178026	0.00466962	0.99355	2	2		chr1:152915820-152916359,active	0.0200786	0.0970739	0.882848	2	0		chr1:55020173-55024242,primed	0.0071862	0.000801744	0.992012	2	2
chr1:36608381-36608585,active	0.878558	0.108717	0.0127245	0	0		chr1:119049933-119050474,active	0.172129	0.267888	0.559983	2	0		chr1:36608381-36608585,active	0.53482	0.275155	0.190026	0	0		chr1:119049933-119050474,active	0.567763	0.427605	0.00463147	0	0
chr1:165941228-165941702,primed	0.200048	0.0911195	0.708833	2	2		chr1:170850064-170851603,primed	0.000128384	0.000763325	0.999108	2	2		chr1:165941228-165941702,primed	0.183417	0.115039	0.701544	2	2		chr1:170850064-170851603,primed	0.00125188	2.11979e-05	0.998727	2	2
chr1:133060080-133061250,primed	0.00697949	0.0108568	0.982164	2	2		chr1:78601666-78602436,active	0.240879	0.290561	0.46856	2	0		chr1:133060080-133061250,primed	0.120862	0.10586	0.773278	2	2		chr1:78601666-78602436,active	0.655766	0.338819	0.00541522	0	0
chr1:36580437-36581017,active	0.93319	0.0663925	0.000417675	0	0		chr1:135615462-135616626,primed	0.0247789	0.0974072	0.877814	2	2		chr1:36580437-36581017,active	0.00127848	0.998526	0.000195346	1	0		chr1:135615462-135616626,primed	0.0111875	0.0241892	0.964623	2	2
chr1:13084539-13085720,active	0.981272	0.0186218	0.000106674	0	0		chr1:71559725-71560349,primed	0.0224383	0.0276739	0.949888	2	2		chr1:13084539-13085720,active	0.0177935	0.088926	0.89328	2	0		chr1:71559725-71560349,primed	0.107009	0.0893976	0.803594	2	2
chr1:132652855-132656570,primed	6.69843e-06	0.000110277	0.999883	2	2		chr1:180607355-180607579,active	0.0932819	0.0841433	0.822575	2	0		chr1:132652855-132656570,primed	8.47267e-08	1.12659e-06	0.999999	2	2		chr1:180607355-180607579,active	0.483864	0.222719	0.293417	0	0
chr1:190447903-190448703,active	0.11962	0.873921	0.00645937	1	0		chr1:180873912-180875961,primed	0.00663143	0.0221658	0.971203	2	2		chr1:190447903-190448703,active	0.22691	0.724475	0.0486155	1	0		chr1:180873912-180875961,primed	0.00473313	0.00143062	0.993836	2	2
chr1:171477902-171478479,active	0.947808	0.0519454	0.000246292	0	0		chr1:36986807-36988363,active	0.114077	0.616518	0.269405	1	0		chr1:171477902-171478479,active	0.00171501	0.99781	0.00047523	1	0		chr1:36986807-36988363,active	0.196179	0.802581	0.00123992	1	0
chr1:92371571-92372232,primed	0.00788492	0.016295	0.97582	2	2		chr1:167274076-167275021,active	0.125896	0.300523	0.57358	2	0		chr1:92371571-92372232,primed	0.112706	0.0450819	0.842212	2	2		chr1:167274076-167275021,active	0.506265	0.48527	0.00846524	0	0
chr1:151964712-151966599,primed	0.00718371	0.015327	0.977489	2	2		chr1:132200643-132201263,active	0.218197	0.248664	0.533139	2	0		chr1:151964712-151966599,primed	0.117954	0.0765138	0.805532	2	2		chr1:132200643-132201263,active	0.554432	0.441837	0.00373126	0	0
chr1:82872452-82873805,primed	0.0226892	0.0247148	0.952596	2	2		chr1:179598130-179599111,primed	0.00213284	0.00555293	0.992314	2	2		chr1:82872452-82873805,primed	0.115612	0.131348	0.75304	2	2		chr1:179598130-179599111,primed	0.00897398	0.000920096	0.990106	2	2
chr1:36857075-36857356,active	0.969454	0.0301747	0.000371119	0	0		chr1:133190245-133191098,primed	0.0147573	0.0359351	0.949308	2	2		chr1:36857075-36857356,active	0.0324805	0.178352	0.789167	2	0		chr1:133190245-133191098,primed	0.134373	0.174056	0.691571	2	2
chr1:13111507-13112568,primed	0.298321	0.156999	0.54468	2	2		chr1:64078407-64080195,primed	0.000738755	0.00521262	0.994049	2	2		chr1:13111507-13112568,primed	0.0417353	0.0721155	0.886149	2	2		chr1:64078407-64080195,primed	6.88258e-05	1.73856e-05	0.999914	2	2
chr1:93115150-93115407,poised	0.583614	0.412162	0.00422404	0	1		chr1:63204299-63204649,active	0.127177	0.121923	0.7509	2	0		chr1:93115150-93115407,poised	0.0690267	0.71571	0.215264	1	1		chr1:63204299-63204649,active	0.735403	0.230919	0.0336785	0	0
chr1:156925329-156927264,primed	0.00506375	0.00822768	0.986709	2	2		chr1:132012441-132012992,primed	0.0100299	0.0152107	0.974759	2	2		chr1:156925329-156927264,primed	0.0726767	0.0459447	0.881379	2	2		chr1:132012441-132012992,primed	0.0896288	0.0526229	0.857748	2	2
chr1:60000135-60000406,primed	0.512958	0.179107	0.307935	0	2		chr1:151517658-151518180,active	0.115062	0.157242	0.727696	2	0		chr1:60000135-60000406,primed	0.685235	0.20245	0.112315	0	2		chr1:151517658-151518180,active	0.621888	0.353191	0.024921	0	0
chr1:118945987-118949612,primed	2.09845e-05	0.000147398	0.999832	2	2		chr1:13307936-13309059,primed	0.00264581	0.006913	0.990441	2	2		chr1:118945987-118949612,primed	0.00446249	6.23196e-05	0.995475	2	2		chr1:13307936-13309059,primed	0.0367787	0.0102902	0.952931	2	2
chr1:93703972-93706209,primed	4.1091e-05	0.000242505	0.999716	2	2		chr1:16130033-16130630,active	0.27743	0.292877	0.429693	2	0		chr1:93703972-93706209,primed	0.00113112	0.000262328	0.998607	2	2		chr1:16130033-16130630,active	0.655493	0.339279	0.00522833	0	0
chr1:135530952-135532390,primed	0.00093297	0.0026009	0.996466	2	2		chr1:134910154-134910497,primed	0.0719988	0.0715134	0.856488	2	2		chr1:135530952-135532390,primed	0.00100016	0.00254591	0.996454	2	2		chr1:134910154-134910497,primed	0.479678	0.250378	0.269944	0	2
chr1:35982423-35985219,primed	0.0106067	0.0179507	0.971443	2	2		chr1:165651799-165655117,primed	0.0023557	0.0134766	0.984168	2	2		chr1:35982423-35985219,primed	0.0874005	0.0518344	0.860765	2	2		chr1:165651799-165655117,primed	2.89404e-05	8.94836e-05	0.999882	2	2
chr1:132488518-132490703,primed	1.17545e-05	8.8985e-05	0.999899	2	2		chr1:93275402-93275995,active	0.0257882	0.0351214	0.93909	2	0		chr1:132488518-132490703,primed	0.0152096	0.000569663	0.984221	2	2		chr1:93275402-93275995,active	0.232141	0.203514	0.564345	2	0
chr1:151880672-151881073,active	0.880059	0.116817	0.00312322	0	0		chr1:134518879-134519513,primed	0.0196754	0.0345087	0.945816	2	2		chr1:151880672-151881073,active	0.00266104	0.0104509	0.986888	2	0		chr1:134518879-134519513,primed	0.109212	0.0486739	0.842115	2	2
chr1:132917912-132918627,active	0.685167	0.216898	0.097935	0	0		chr1:52051682-52052103,primed	0.0461964	0.0494685	0.904335	2	2		chr1:132917912-132918627,active	0.0866294	0.125805	0.787566	2	0		chr1:52051682-52052103,primed	0.275749	0.198905	0.525345	2	2
chr1:172211859-172215147,primed	0.0182246	0.00735058	0.974425	2	2		chr1:170962947-170963737,active	0.0551219	0.100829	0.84405	2	0		chr1:172211859-172215147,primed	0.000730605	0.89902	0.100249	1	2		chr1:170962947-170963737,active	0.543752	0.375537	0.0807109	0	0
chr1:178357822-178358749,active	0.857312	0.141045	0.00164309	0	0		chr1:17207369-17207976,active	0.224955	0.217591	0.557454	2	0		chr1:178357822-178358749,active	0.0441585	0.767089	0.188753	1	0		chr1:17207369-17207976,active	0.722265	0.265389	0.0123459	0	0
chr1:153532351-153532751,active	0.66259	0.333972	0.00343782	0	0		chr1:132917912-132918627,active	0.0641753	0.119787	0.816038	2	0		chr1:153532351-153532751,active	0.0574696	0.757435	0.185096	1	0		chr1:132917912-132918627,active	0.578807	0.348384	0.072809	0	0
chr1:84549857-84550194,primed	0.265734	0.152587	0.581679	2	2		chr1:78542614-78543066,primed	0.0690978	0.0720996	0.858803	2	2		chr1:84549857-84550194,primed	0.427899	0.228369	0.343732	0	2		chr1:78542614-78543066,primed	0.397808	0.233327	0.368865	0	2
chr1:93176458-93176715,poised	0.46554	0.533147	0.00131257	1	1		chr1:74041120-74043957,primed	0.000250248	0.00124921	0.998501	2	2		chr1:93176458-93176715,poised	0.00154305	0.998053	0.000403981	1	1		chr1:74041120-74043957,primed	0.00172856	5.92415e-05	0.998212	2	2
chr1:63210075-63210539,active	0.963199	0.0366151	0.000186166	0	0		chr1:13573811-13574186,primed	0.0109451	0.0165562	0.972499	2	2		chr1:63210075-63210539,active	0.000791268	0.00374514	0.995464	2	0		chr1:13573811-13574186,primed	0.0944146	0.0620631	0.843522	2	2
chr1:156266455-156269594,primed	0.00677182	0.0125944	0.980634	2	2		chr1:36255534-36256172,primed	0.00379798	0.0107908	0.985411	2	2		chr1:156266455-156269594,primed	0.00944338	0.0150059	0.975551	2	2		chr1:36255534-36256172,primed	0.0073259	0.00366625	0.989008	2	2
chr1:39923718-39924041,active	0.934155	0.0654241	0.000420995	0	0		chr1:132353004-132355938,primed	0.000160454	0.00120469	0.998635	2	2		chr1:39923718-39924041,active	0.0043717	0.0192434	0.976385	2	0		chr1:132353004-132355938,primed	5.44663e-05	4.78174e-06	0.999941	2	2
chr1:4849622-4850621,primed	0.0252489	0.0216157	0.953135	2	2		chr1:170871268-170871791,active	0.23149	0.296048	0.472461	2	0		chr1:4849622-4850621,primed	0.191748	0.191106	0.617146	2	2		chr1:170871268-170871791,active	0.625086	0.368809	0.00610462	0	0
chr1:78560167-78560431,primed	0.617403	0.248775	0.133822	0	2		chr1:13259732-13260629,primed	0.0140423	0.0235339	0.962424	2	2		chr1:78560167-78560431,primed	0.744032	0.219032	0.036936	0	2		chr1:13259732-13260629,primed	0.138953	0.0574693	0.803577	2	2
chr1:21255930-21257204,active	0.794714	0.194686	0.0105995	0	0		chr1:171137591-171138126,active	0.096275	0.111227	0.792498	2	0		chr1:21255930-21257204,active	0.0501994	0.127577	0.822223	2	0		chr1:171137591-171138126,active	0.675079	0.295282	0.0296385	0	0
chr1:84871947-84872723,active	0.971763	0.0280685	0.000168346	0	0		chr1:59519357-59524886,primed	0.00264292	0.0114424	0.985915	2	2		chr1:84871947-84872723,active	0.0701024	0.627731	0.302167	1	0		chr1:59519357-59524886,primed	6.71109e-05	0.000343385	0.99959	2	2
chr1:132341864-132342432,active	0.959767	0.039818	0.000415334	0	0		chr1:171477902-171478479,active	0.0465058	0.916507	0.036987	1	0		chr1:132341864-132342432,active	0.0361076	0.199409	0.764484	2	0		chr1:171477902-171478479,active	0.203009	0.794272	0.00271945	1	0
chr1:132850641-132851770,active	0.253045	0.168201	0.578754	2	0		chr1:62767297-62768552,active	0.0939378	0.594171	0.311891	1	0		chr1:132850641-132851770,active	0.00562833	0.0211769	0.973195	2	0		chr1:62767297-62768552,active	0.189963	0.799073	0.0109636	1	0
chr1:153302876-153306508,primed	2.07304e-06	7.27166e-05	0.999925	2	2		chr1:132850641-132851770,active	0.0549661	0.140325	0.804709	2	0		chr1:153302876-153306508,primed	1.59493e-07	1.20278e-06	0.999999	2	2		chr1:132850641-132851770,active	0.270487	0.191878	0.537635	2	0
chr1:152917635-152917941,active	0.980312	0.0196288	5.90294e-05	0	0		chr1:136677106-136677508,active	0.090756	0.114923	0.794321	2	0		chr1:152917635-152917941,active	0.000754452	0.00359004	0.995656	2	0		chr1:136677106-136677508,active	0.670993	0.288198	0.040809	0	0
chr1:136177306-136179292,primed	7.27951e-05	0.000827572	0.9991	2	2		chr1:172662484-172662846,primed	0.0594615	0.0720338	0.868505	2	2		chr1:136177306-136179292,primed	0.00514084	0.000941957	0.993917	2	2		chr1:172662484-172662846,primed	0.453655	0.276339	0.270006	0	2
chr1:151308288-151311473,primed	1.83075e-05	5.39837e-05	0.999928	2	2		chr1:93176458-93176715,poised	0.132746	0.700924	0.166331	1	1		chr1:151308288-151311473,primed	4.97174e-05	9.3544e-05	0.999857	2	2		chr1:93176458-93176715,poised	0.191785	0.807592	0.000622978	1	1
chr1:157415779-157415993,active	0.752269	0.194346	0.053385	0	0		chr1:6282401-6282812,active	0.160278	0.351899	0.487823	2	0		chr1:157415779-157415993,active	0.637324	0.266903	0.095773	0	0		chr1:6282401-6282812,active	0.48065	0.514145	0.00520496	1	0
chr1:13081905-13082238,active	0.942147	0.0572551	0.000598445	0	0		chr1:185388575-185388903,primed	0.0386855	0.0377648	0.92355	2	2		chr1:13081905-13082238,active	0.000644078	0.00279556	0.99656	2	0		chr1:185388575-185388903,primed	0.0891521	0.0878817	0.822966	2	2
chr1:133264741-133268079,primed	3.79324e-06	3.16406e-05	0.999965	2	2		chr1:120741706-120742268,poised	0.00147354	0.00563761	0.992889	2	1		chr1:133264741-133268079,primed	6.45167e-08	3.67792e-06	0.999996	2	2		chr1:120741706-120742268,poised	0.0480385	0.00606501	0.945896	2	1
chr1:33963491-33963755,active	0.722925	0.205742	0.0713327	0	0		chr1:16824726-16825084,active	0.325173	0.251336	0.423491	2	0		chr1:33963491-33963755,active	0.70596	0.229768	0.0642725	0	0		chr1:16824726-16825084,active	0.750483	0.235218	0.0142991	0	0
chr1:193101695-193103496,primed	0.00431982	0.00852539	0.987155	2	2		chr1:168209301-168211298,primed	0.00554737	0.0190681	0.975385	2	2		chr1:193101695-193103496,primed	0.0550974	0.0196285	0.925274	2	2		chr1:168209301-168211298,primed	0.0181431	0.00556298	0.976294	2	2
chr1:153661524-153661770,primed	0.32248	0.224407	0.453114	2	2		chr1:65038992-65041607,primed	0.000901057	0.00398087	0.995118	2	2		chr1:153661524-153661770,primed	0.483218	0.297076	0.219707	0	2		chr1:65038992-65041607,primed	0.00883787	0.000449405	0.990713	2	2
chr1:119388711-119389345,active	0.506014	0.493722	0.000263877	0	0		chr1:36930984-36936255,primed	0.000381084	0.00253852	0.99708	2	2		chr1:119388711-119389345,active	0.0010417	0.998712	0.000246727	1	0		chr1:36930984-36936255,primed	8.50183e-09	1.26274e-07	1	2	2
chr1:181163578-181163981,active	0.740443	0.254674	0.00488287	0	0		chr1:171465721-171466024,active	0.0717359	0.0789028	0.849361	2	0		chr1:181163578-181163981,active	0.0776195	0.410561	0.511819	2	0		chr1:171465721-171466024,active	0.498057	0.275718	0.226225	0	0
chr1:135790058-135793701,primed	3.51711e-05	1.05759e-05	0.999954	2	2		chr1:156615818-156616054,active	0.268267	0.303076	0.428657	2	0		chr1:135790058-135793701,primed	3.1116e-06	3.87719e-05	0.999958	2	2		chr1:156615818-156616054,active	0.655939	0.338928	0.00513285	0	0
chr1:93671451-93673181,primed	0.0828638	0.0806117	0.836524	2	2		chr1:59268710-59270748,primed	0.00095072	0.00602624	0.993023	2	2		chr1:93671451-93673181,primed	0.0847095	0.108778	0.806513	2	2		chr1:59268710-59270748,primed	4.55129e-05	0.000207421	0.999747	2	2
chr1:160734598-160735190,active	0.823452	0.137143	0.0394056	0	0		chr1:132819999-132821299,primed	0.000623255	0.00275502	0.996622	2	2		chr1:160734598-160735190,active	0.697705	0.197444	0.104851	0	0		chr1:132819999-132821299,primed	0.0371262	0.00272695	0.960147	2	2
chr1:89750227-89751425,primed	0.000415201	0.00251858	0.997066	2	2		chr1:88638539-88640239,primed	0.00113426	0.00390058	0.994965	2	2		chr1:89750227-89751425,primed	2.90833e-05	0.000360244	0.999611	2	2		chr1:88638539-88640239,primed	0.00984602	0.00118813	0.988966	2	2
chr1:180945761-180945987,active	0.967878	0.0320198	0.00010186	0	0		chr1:110774845-110775344,active	0.114836	0.097173	0.787991	2	0		chr1:180945761-180945987,active	0.023745	0.116244	0.860011	2	0		chr1:110774845-110775344,active	0.573218	0.233399	0.193384	0	0
chr1:88760641-88761252,active	0.42992	0.194554	0.375527	0	0		chr1:51758699-51759095,active	0.124308	0.14169	0.734002	2	0		chr1:88760641-88761252,active	0.542599	0.240943	0.216457	0	0		chr1:51758699-51759095,active	0.670452	0.312693	0.0168548	0	0
chr1:36335396-36335747,primed	0.0214225	0.0223448	0.956233	2	2		chr1:86249362-86250849,primed	7.79806e-05	0.000504727	0.999417	2	2		chr1:36335396-36335747,primed	0.0753336	0.0725635	0.852103	2	2		chr1:86249362-86250849,primed	0.00254127	4.35248e-05	0.997415	2	2
chr1:38008751-38012836,primed	0.0153963	0.0247762	0.959827	2	2		chr1:166124950-166125842,active	0.132981	0.35336	0.513659	2	0		chr1:38008751-38012836,primed	0.126807	0.0876674	0.785526	2	2		chr1:166124950-166125842,active	0.437953	0.557199	0.00484771	1	0
chr1:164552518-164553126,active	0.622803	0.303606	0.0735914	0	0		chr1:135663583-135673051,primed	0.00061908	0.00252692	0.996854	2	2		chr1:164552518-164553126,active	0.548541	0.34966	0.101799	0	0		chr1:135663583-135673051,primed	2.22356e-09	1.2288e-07	1	2	2
chr1:156572850-156583446,primed	0.000167015	0.00155756	0.998276	2	2		chr1:71648239-71648450,active	0.132942	0.129337	0.737721	2	0		chr1:156572850-156583446,primed	5.25118e-07	6.78434e-06	0.999993	2	2		chr1:71648239-71648450,active	0.729412	0.249054	0.0215345	0	0
chr1:80235228-80240397,primed	1.28084e-05	5.11548e-05	0.999936	2	2		chr1:180762108-180762498,poised	0.0685927	0.163748	0.76766	2	1		chr1:80235228-80240397,primed	6.77449e-06	0.000202056	0.999791	2	2		chr1:180762108-180762498,poised	0.526363	0.421423	0.0522142	0	1
chr1:36592278-36597472,primed	0.000371901	0.000633812	0.998994	2	2		chr1:191737381-191739045,primed	0.000651555	0.00228716	0.997061	2	2		chr1:36592278-36597472,primed	7.21429e-06	9.58994e-05	0.999897	2	2		chr1:191737381-191739045,primed	0.0113843	0.000602376	0.988013	2	2
chr1:136611647-136614960,primed	0.00100328	0.000686328	0.99831	2	2		chr1:179212371-179212706,primed	0.0112569	0.0183357	0.970407	2	2		chr1:136611647-136614960,primed	5.17521e-07	1.01739e-05	0.999989	2	2		chr1:179212371-179212706,primed	0.137316	0.107897	0.754787	2	2
chr1:74206836-74207701,primed	0.200774	0.130149	0.669077	2	2		chr1:172047243-172050009,primed	0.00670255	0.0176866	0.975611	2	2		chr1:74206836-74207701,primed	0.407633	0.255721	0.336646	0	2		chr1:172047243-172050009,primed	0.0010415	0.00232573	0.996633	2	2
chr1:84640452-84641103,active	0.69975	0.253695	0.0465548	0	0		chr1:167505558-167506696,primed	0.00549421	0.015831	0.978675	2	2		chr1:84640452-84641103,active	0.681458	0.273848	0.0446936	0	0		chr1:167505558-167506696,primed	0.0800262	0.0206646	0.899309	2	2
chr1:182268427-182268879,primed	0.727606	0.164409	0.107986	0	2		chr1:51573117-51573321,active	0.185703	0.166256	0.648041	2	0		chr1:182268427-182268879,primed	0.696765	0.202185	0.10105	0	2		chr1:51573117-51573321,active	0.735565	0.252955	0.0114802	0	0
chr1:193354446-193355133,primed	0.0455334	0.0457921	0.908674	2	2		chr1:75447279-75447923,poised	0.172197	0.213813	0.61399	2	1		chr1:193354446-193355133,primed	0.0982688	0.0774308	0.8243	2	2		chr1:75447279-75447923,poised	0.617476	0.376532	0.00599151	0	1
chr1:92841098-92841947,primed	0.116017	0.144102	0.739882	2	2		chr1:89460015-89463155,primed	0.000178875	0.00173317	0.998088	2	2		chr1:92841098-92841947,primed	0.661255	0.271922	0.0668223	0	2		chr1:89460015-89463155,primed	0.000119169	2.04787e-05	0.99986	2	2
chr1:165772114-165772386,active	0.640153	0.327432	0.0324152	0	0		chr1:72854238-72854983,primed	0.00841974	0.0149481	0.976632	2	2		chr1:165772114-165772386,active	0.645443	0.334544	0.0200137	0	0		chr1:72854238-72854983,primed	0.100498	0.0775806	0.821921	2	2
chr1:39865655-39869749,primed	0.00281027	0.00605652	0.991133	2	2		chr1:153032987-153033496,active	0.0887979	0.119029	0.792174	2	0		chr1:39865655-39869749,primed	1.64216e-05	6.34194e-05	0.99992	2	2		chr1:153032987-153033496,active	0.636201	0.343213	0.0205863	0	0
chr1:136553243-136556558,primed	1.43126e-05	8.19679e-05	0.999904	2	2		chr1:153091876-153092830,active	0.194432	0.446678	0.358889	1	0		chr1:136553243-136556558,primed	6.20555e-09	8.38915e-08	1	2	2		chr1:153091876-153092830,active	0.515798	0.479931	0.00427161	0	0
chr1:9742877-9743563,primed	0.0262414	0.0294185	0.94434	2	2		chr1:133695887-133696327,active	0.0979078	0.157086	0.745007	2	0		chr1:9742877-9743563,primed	0.11011	0.108721	0.781169	2	2		chr1:133695887-133696327,active	0.624422	0.352438	0.0231396	0	0
chr1:14312654-14312928,active	0.515631	0.39115	0.0932192	0	0		chr1:127755782-127757553,primed	0.00548668	0.0133728	0.981141	2	2		chr1:14312654-14312928,active	0.710328	0.271558	0.0181138	0	0		chr1:127755782-127757553,primed	0.0597749	0.0270585	0.913167	2	2
chr1:132331213-132331714,active	0.874235	0.108378	0.0173866	0	0		chr1:57612001-57612768,active	0.117599	0.218869	0.663533	2	0		chr1:132331213-132331714,active	0.00333761	0.988123	0.00853916	1	0		chr1:57612001-57612768,active	0.569676	0.409342	0.0209816	0	0
chr1:5022859-5023240,poised	0.0508981	0.899832	0.0492694	1	1		chr1:134082843-134086884,primed	0.0004909	0.00297457	0.996535	2	2		chr1:5022859-5023240,poised	0.314639	0.666424	0.018937	1	1		chr1:134082843-134086884,primed	5.01433e-09	2.90843e-07	1	2	2
chr1:156072055-156072638,active	0.891197	0.089294	0.0195093	0	0		chr1:42392100-42392453,primed	0.177495	0.116271	0.706234	2	2		chr1:156072055-156072638,active	0.297246	0.237783	0.46497	2	0		chr1:42392100-42392453,primed	0.70271	0.200741	0.0965492	0	2
chr1:183212763-183213263,primed	0.0166933	0.0265746	0.956732	2	2		chr1:51742620-51742988,active	0.109877	0.0826226	0.807501	2	0		chr1:183212763-183213263,primed	0.168829	0.165947	0.665224	2	2		chr1:51742620-51742988,active	0.452148	0.185292	0.362561	0	0
chr1:151304873-151305377,active	0.92848	0.0700073	0.00151245	0	0		chr1:136138907-136139382,active	0.127143	0.103912	0.768945	2	0		chr1:151304873-151305377,active	0.00697129	0.0108754	0.982153	2	0		chr1:136138907-136139382,active	0.655362	0.226017	0.118621	0	0
chr1:89935653-89936327,poised	0.72435	0.275399	0.000251106	0	1		chr1:64305455-64306060,active	0.164454	0.434048	0.401498	1	0		chr1:89935653-89936327,poised	0.000605812	0.999343	5.12123e-05	1	1		chr1:64305455-64306060,active	0.42313	0.572954	0.00391628	1	0
chr1:132263315-132264251,active	0.854445	0.139282	0.00627336	0	0		chr1:151079380-151080923,primed	0.00413938	0.0150254	0.980835	2	2		chr1:132263315-132264251,active	0.197228	0.247409	0.555363	2	0		chr1:151079380-151080923,primed	0.0139878	0.0119776	0.974035	2	2
chr1:18269466-18270301,primed	0.769037	0.157323	0.0736402	0	2		chr1:12711269-12711580,active	0.106937	0.122772	0.770291	2	0		chr1:18269466-18270301,primed	0.708301	0.200261	0.0914377	0	2		chr1:12711269-12711580,active	0.687978	0.295837	0.0161849	0	0
chr1:133190245-133191098,primed	0.528761	0.256404	0.214835	0	2		chr1:75242977-75248507,primed	0.000282395	0.00133134	0.998386	2	2		chr1:133190245-133191098,primed	0.00424318	0.0142106	0.981546	2	2		chr1:75242977-75248507,primed	1.34042e-09	4.12654e-08	1	2	2
chr1:191429981-191430901,primed	8.87922e-05	0.000450765	0.999461	2	2		chr1:36298140-36299510,primed	0.000119023	0.000628882	0.999252	2	2		chr1:191429981-191430901,primed	0.0182566	0.00130141	0.980442	2	2		chr1:36298140-36299510,primed	0.00400497	9.54113e-05	0.9959	2	2
chr1:136677106-136677508,active	0.93781	0.0613234	0.000866996	0	0		chr1:193354446-193355133,primed	0.00640186	0.0121271	0.981471	2	2		chr1:136677106-136677508,active	0.0376818	0.198002	0.764317	2	0		chr1:193354446-193355133,primed	0.0980111	0.0585083	0.843481	2	2
chr1:182509510-182514054,primed	4.91647e-07	2.44432e-06	0.999997	2	2		chr1:118945987-118949612,primed	0.000129944	0.00107471	0.998795	2	2		chr1:182509510-182514054,primed	5.80106e-09	1.46078e-07	1	2	2		chr1:118945987-118949612,primed	0.000263243	1.43125e-05	0.999722	2	2
chr1:42392100-42392453,primed	0.433034	0.18575	0.381216	0	2		chr1:53745856-53746484,active	0.0276719	0.0383957	0.933933	2	0		chr1:42392100-42392453,primed	0.716532	0.199558	0.0839094	0	2		chr1:53745856-53746484,active	0.167937	0.149134	0.682929	2	0
chr1:119156866-119157823,primed	0.141731	0.131298	0.726971	2	2		chr1:176982984-176984283,primed	0.000348332	0.00111296	0.998539	2	2		chr1:119156866-119157823,primed	0.461138	0.286507	0.252355	0	2		chr1:176982984-176984283,primed	0.00901136	0.000289861	0.990699	2	2
chr1:35884321-35884578,primed	0.412028	0.14918	0.438792	2	2		chr1:159650280-159650811,active	0.0625762	0.0682036	0.86922	2	0		chr1:35884321-35884578,primed	0.470906	0.18963	0.339463	0	2		chr1:159650280-159650811,active	0.428316	0.27697	0.294714	0	0
chr1:38058445-38058813,active	0.733571	0.260952	0.00547692	0	0		chr1:60818464-60818868,active	0.118705	0.116391	0.764905	2	0		chr1:38058445-38058813,active	0.0959443	0.350798	0.553257	2	0		chr1:60818464-60818868,active	0.712733	0.228724	0.0585427	0	0
chr1:167270389-167271665,active	0.904562	0.0953037	0.000134417	0	0		chr1:172010285-172011025,primed	0.00237467	0.00677419	0.990851	2	2		chr1:167270389-167271665,active	0.00045135	0.999522	2.68845e-05	1	0		chr1:172010285-172011025,primed	0.0387259	0.00633793	0.954936	2	2
chr1:181256354-181257355,active	0.328152	0.604998	0.0668501	1	0		chr1:112779961-112780298,active	0.0847574	0.0655722	0.84967	2	0		chr1:181256354-181257355,active	0.000259298	0.999637	0.000103845	1	0		chr1:112779961-112780298,active	0.177337	0.111196	0.711467	2	0
chr1:132947350-132948665,primed	0.00429177	0.00956642	0.986142	2	2		chr1:51844874-51846275,primed	0.00945591	0.0189899	0.971554	2	2		chr1:132947350-132948665,primed	0.0123184	0.00506771	0.982614	2	2		chr1:51844874-51846275,primed	0.0981041	0.0586264	0.84327	2	2
chr1:134304242-134304807,primed	0.00351124	0.00623543	0.990253	2	2		chr1:89015378-89015759,active	0.130882	0.340539	0.52858	2	0		chr1:134304242-134304807,primed	0.0884551	0.0494226	0.862122	2	2		chr1:89015378-89015759,active	0.529007	0.458002	0.012991	0	0
chr1:160974036-160974734,primed	0.149386	0.0960269	0.754587	2	2		chr1:119404764-119405207,active	0.116824	0.108161	0.775015	2	0		chr1:160974036-160974734,primed	0.295177	0.224083	0.48074	2	2		chr1:119404764-119405207,active	0.713536	0.24059	0.0458742	0	0
chr1:136727697-136728414,active	0.915057	0.0843868	0.000556684	0	0		chr1:74858221-74858656,poised	0.0858851	0.847499	0.0666157	1	1		chr1:136727697-136728414,active	0.0746671	0.630513	0.29482	1	0		chr1:74858221-74858656,poised	0.137976	0.861522	0.000502075	1	1
chr1:36102395-36106820,primed	1.50954e-07	5.21682e-07	0.999999	2	2		chr1:36943596-36944047,active	0.114446	0.130471	0.755083	2	0		chr1:36102395-36106820,primed	4.99288e-07	1.70428e-05	0.999982	2	2		chr1:36943596-36944047,active	0.669978	0.313984	0.0160383	0	0
chr1:72230059-72230480,active	0.805249	0.164658	0.0300932	0	0		chr1:152916967-152917308,active	0.192811	0.226081	0.581108	2	0		chr1:72230059-72230480,active	0.630304	0.316424	0.0532724	0	0		chr1:152916967-152917308,active	0.669612	0.322404	0.00798351	0	0
chr1:191623415-191626102,primed	4.68375e-05	0.000373601	0.99958	2	2		chr1:77453758-77454299,active	0.0935136	0.0930678	0.813419	2	0		chr1:191623415-191626102,primed	0.00215482	0.000306344	0.997539	2	2		chr1:77453758-77454299,active	0.627766	0.238186	0.134047	0	0
chr1:135563865-135564159,active	0.866496	0.127568	0.00593578	0	0		chr1:135344015-135344382,active	0.0925965	0.0911591	0.816244	2	0		chr1:135563865-135564159,active	0.0119418	0.050743	0.937315	2	0		chr1:135344015-135344382,active	0.450087	0.234289	0.315624	0	0
chr1:132928870-132929299,primed	0.304789	0.188029	0.507182	2	2		chr1:153495979-153496233,active	0.173613	0.133161	0.693226	2	0		chr1:132928870-132929299,primed	0.421379	0.282099	0.296522	0	2		chr1:153495979-153496233,active	0.759802	0.206926	0.0332718	0	0
chr1:73362220-73364905,primed	0.00206986	0.00898211	0.988948	2	2		chr1:30937659-30938128,primed	0.0517057	0.0760351	0.872259	2	2		chr1:73362220-73364905,primed	0.00424887	0.00215768	0.993593	2	2		chr1:30937659-30938128,primed	0.370579	0.286013	0.343408	0	2
chr1:172356121-172357333,primed	0.0749636	0.0641848	0.860852	2	2		chr1:55186957-55187161,active	0.143495	0.153364	0.703142	2	0		chr1:172356121-172357333,primed	0.128931	0.107643	0.763425	2	2		chr1:55186957-55187161,active	0.707842	0.276996	0.0151611	0	0
chr1:155030658-155031626,primed	0.177191	0.164233	0.658575	2	2		chr1:193504552-193505066,active	0.204663	0.165963	0.629375	2	0		chr1:155030658-155031626,primed	0.184452	0.176494	0.639054	2	2		chr1:193504552-193505066,active	0.757904	0.22591	0.0161853	0	0
chr1:136580331-136580686,primed	0.283669	0.136526	0.579804	2	2		chr1:171373939-171374392,active	0.235421	0.189214	0.575366	2	0		chr1:136580331-136580686,primed	0.304041	0.289174	0.406785	2	2		chr1:171373939-171374392,active	0.742088	0.249459	0.00845297	0	0
chr1:138956783-138957556,primed	0.759129	0.154076	0.0867954	0	2		chr1:136456791-136458044,primed	0.000193194	0.000832932	0.998974	2	2		chr1:138956783-138957556,primed	0.682587	0.203032	0.114381	0	2		chr1:136456791-136458044,primed	0.0037089	8.66388e-05	0.996204	2	2
chr1:171229934-171230880,primed	0.398522	0.194111	0.407367	2	2		chr1:16649036-16651509,primed	0.00181041	0.00612992	0.99206	2	2		chr1:171229934-171230880,primed	0.263025	0.224323	0.512652	2	2		chr1:16649036-16651509,primed	0.0154936	0.0019032	0.982603	2	2
chr1:74805345-74805785,poised	0.8211	0.16494	0.0139592	0	1		chr1:92317101-92317521,poised	0.0605752	0.0783858	0.861039	2	1		chr1:74805345-74805785,poised	0.712997	0.244934	0.0420697	0	1		chr1:92317101-92317521,poised	0.545471	0.299318	0.155211	0	1
chr1:132736369-132736574,active	0.333998	0.224462	0.44154	2	0		chr1:184046884-184047740,primed	0.00534223	0.0110501	0.983608	2	2		chr1:132736369-132736574,active	0.70932	0.246899	0.0437811	0	0		chr1:184046884-184047740,primed	0.0842602	0.0273212	0.888419	2	2
chr1:35877370-35882707,primed	0.00312067	0.00837526	0.988504	2	2		chr1:74970952-74971848,primed	0.0346974	0.0404787	0.924824	2	2		chr1:35877370-35882707,primed	0.0231849	0.0102341	0.966581	2	2		chr1:74970952-74971848,primed	0.177891	0.176834	0.645274	2	2
chr1:180249390-180251842,primed	3.50267e-05	0.000112871	0.999852	2	2		chr1:170972012-170972996,primed	0.00445187	0.0103848	0.985163	2	2		chr1:180249390-180251842,primed	5.44538e-07	9.86415e-06	0.99999	2	2		chr1:170972012-170972996,primed	0.0424994	0.0107748	0.946726	2	2
chr1:136565084-136565376,active	0.975567	0.0242104	0.000222082	0	0		chr1:177623284-177623672,primed	0.0530853	0.057389	0.889526	2	2		chr1:136565084-136565376,active	6.31589e-05	0.000300663	0.999636	2	0		chr1:177623284-177623672,primed	0.338535	0.252754	0.408711	2	2
chr1:86313415-86313985,active	0.755761	0.243616	0.000623323	0	0		chr1:182487634-182490794,primed	0.000440686	0.00249864	0.997061	2	2		chr1:86313415-86313985,active	0.00053526	0.999408	5.72468e-05	1	0		chr1:182487634-182490794,primed	4.20192e-09	3.02254e-07	1	2	2
chr1:153524339-153525491,primed	0.00424851	0.0144146	0.981337	2	2		chr1:77436338-77437202,primed	0.0375923	0.0463886	0.916019	2	2		chr1:153524339-153525491,primed	0.051493	0.0192032	0.929304	2	2		chr1:77436338-77437202,primed	0.239718	0.204707	0.555575	2	2
chr1:193513867-193514130,active	0.871239	0.120866	0.00789485	0	0		chr1:193672482-193673268,primed	0.0370295	0.0518427	0.911128	2	2		chr1:193513867-193514130,active	0.00228286	0.00862191	0.989095	2	0		chr1:193672482-193673268,primed	0.399846	0.251931	0.348222	0	2
chr1:36785273-36786374,primed	0.182366	0.159489	0.658145	2	2		chr1:7206204-7206872,active	0.0368118	0.0941088	0.869079	2	0		chr1:36785273-36786374,primed	0.167659	0.537371	0.29497	1	2		chr1:7206204-7206872,active	0.461519	0.440557	0.0979242	0	0
chr1:132281744-132282367,active	0.9584	0.0413728	0.00022703	0	0		chr1:98083321-98083700,primed	0.104132	0.0762301	0.819638	2	2		chr1:132281744-132282367,active	0.0592139	0.81325	0.127536	1	0		chr1:98083321-98083700,primed	0.298814	0.151845	0.549341	2	2
chr1:180829339-180830420,primed	0.511446	0.387517	0.101037	0	2		chr1:90474523-90475713,primed	0.000540514	0.0021974	0.997262	2	2		chr1:180829339-180830420,primed	9.10174e-06	9.49465e-05	0.999896	2	2		chr1:90474523-90475713,primed	0.0175076	0.000792209	0.9817	2	2
chr1:119329126-119332114,primed	0.0858699	0.0709674	0.843163	2	2		chr1:119537699-119538096,active	0.0702363	0.0893799	0.840384	2	0		chr1:119329126-119332114,primed	0.00165706	0.00539832	0.992945	2	2		chr1:119537699-119538096,active	0.588575	0.299797	0.111628	0	0
chr1:92046422-92047930,primed	0.00145398	0.00475592	0.99379	2	2		chr1:133181295-133182052,poised	0.11272	0.803955	0.0833256	1	1		chr1:92046422-92047930,primed	0.0849707	0.0432984	0.871731	2	2		chr1:133181295-133182052,poised	0.127635	0.871694	0.000671646	1	1
chr1:36986807-36988363,active	0.952794	0.0468157	0.0003907	0	0		chr1:37883174-37885217,primed	0.000896279	0.00291616	0.996188	2	2		chr1:36986807-36988363,active	0.0601792	0.705414	0.234407	1	0		chr1:37883174-37885217,primed	0.00872447	0.00167613	0.989599	2	2
chr1:135544491-135546365,primed	0.00291836	0.00935234	0.987729	2	2		chr1:161914903-161916737,primed	0.00290932	0.00709821	0.989992	2	2		chr1:135544491-135546365,primed	0.0165893	0.00702678	0.976384	2	2		chr1:161914903-161916737,primed	0.022563	0.00677918	0.970658	2	2
chr1:6448840-6449351,active	0.774661	0.203765	0.0215745	0	0		chr1:36335396-36335747,primed	0.0164905	0.0226395	0.96087	2	2		chr1:6448840-6449351,active	0.587653	0.262453	0.149894	0	0		chr1:36335396-36335747,primed	0.0874255	0.0755883	0.836986	2	2
chr1:178665045-178665385,active	0.236368	0.133516	0.630116	2	0		chr1:89922636-89923164,poised	0.126326	0.645593	0.228081	1	1		chr1:178665045-178665385,active	0.695789	0.20185	0.102362	0	0		chr1:89922636-89923164,poised	0.155674	0.842996	0.00133003	1	1
chr1:72854238-72854983,primed	0.0186781	0.0214224	0.959899	2	2		chr1:12771070-12773534,primed	0.000290693	0.00121469	0.998495	2	2		chr1:72854238-72854983,primed	0.126115	0.14553	0.728355	2	2		chr1:12771070-12773534,primed	0.00130399	4.21832e-05	0.998654	2	2
chr1:182082080-182082327,active	0.903892	0.0955829	0.000525596	0	0		chr1:132341864-132342432,active	0.196826	0.220176	0.582998	2	0		chr1:182082080-182082327,active	0.0615293	0.785248	0.153223	1	0		chr1:132341864-132342432,active	0.675127	0.311539	0.0133341	0	0
chr1:74178957-74180332,primed	0.530335	0.415119	0.0545465	0	2		chr1:55177294-55178373,primed	0.0279792	0.0512984	0.920722	2	2		chr1:74178957-74180332,primed	0.185648	0.313961	0.500391	2	2		chr1:55177294-55178373,primed	0.316943	0.334239	0.348818	2	2
chr1:39998922-40003027,primed	5.90078e-07	2.04707e-06	0.999997	2	2		chr1:88462080-88468345,primed	0.000527408	0.00224416	0.997228	2	2		chr1:39998922-40003027,primed	1.32438e-10	2.09361e-09	1	2	2		chr1:88462080-88468345,primed	2.79438e-06	2.08966e-05	0.999976	2	2
chr1:12886064-12886505,primed	0.157343	0.0929216	0.749735	2	2		chr1:39430109-39430862,active	0.0345006	0.0588733	0.906626	2	0		chr1:12886064-12886505,primed	0.411369	0.178929	0.409702	0	2		chr1:39430109-39430862,active	0.422301	0.301824	0.275875	0	0
chr1:74340410-74345173,primed	0.000118067	0.00155739	0.998325	2	2		chr1:182162789-182163413,active	0.23068	0.355752	0.413568	2	0		chr1:74340410-74345173,primed	4.24683e-06	2.23246e-06	0.999993	2	2		chr1:182162789-182163413,active	0.619971	0.373581	0.00644805	0	0
chr1:135603145-135603444,primed	0.00580994	0.00873872	0.985451	2	2		chr1:30817735-30817998,primed	0.00993427	0.0160797	0.973986	2	2		chr1:135603145-135603444,primed	0.0964642	0.0882872	0.815249	2	2		chr1:30817735-30817998,primed	0.08623	0.0620964	0.851674	2	2
chr1:58501295-58501772,primed	0.0838794	0.0568799	0.859241	2	2		chr1:72672276-72672610,active	0.207428	0.129485	0.663087	2	0		chr1:58501295-58501772,primed	0.142527	0.096734	0.760739	2	2		chr1:72672276-72672610,active	0.722526	0.198863	0.0786118	0	0
chr1:176620481-176620963,primed	0.0680422	0.0685563	0.863401	2	2		chr1:72229601-72229853,active	0.0223185	0.0363622	0.941319	2	0		chr1:176620481-176620963,primed	0.240988	0.18974	0.569272	2	2		chr1:72229601-72229853,active	0.286782	0.245761	0.467457	2	0
chr1:55209096-55211247,primed	0.0296523	0.0383913	0.931957	2	2		chr1:132263315-132264251,active	0.077492	0.110107	0.812401	2	0		chr1:55209096-55211247,primed	3.96263e-05	9.52998e-05	0.999865	2	2		chr1:132263315-132264251,active	0.614405	0.292779	0.0928162	0	0
chr1:181893682-181894108,primed	0.166332	0.121029	0.712638	2	2		chr1:5022859-5023240,poised	0.145286	0.510018	0.344696	1	1		chr1:181893682-181894108,primed	0.416538	0.239573	0.343889	0	2		chr1:5022859-5023240,poised	0.253803	0.744383	0.00181473	1	1
chr1:120077787-120078051,active	0.926716	0.0728644	0.000419983	0	0		chr1:33555647-33555894,active	0.150928	0.130641	0.718432	2	0		chr1:120077787-120078051,active	0.0158846	0.0727233	0.911392	2	0		chr1:33555647-33555894,active	0.740121	0.214344	0.0455351	0	0
chr1:131881774-131885123,primed	0.0901904	0.0690012	0.840808	2	2		chr1:165861249-165861487,active	0.117303	0.100153	0.782545	2	0		chr1:131881774-131885123,primed	0.0504427	0.067335	0.882222	2	2		chr1:165861249-165861487,active	0.638124	0.232508	0.129369	0	0
chr1:54585355-54585730,active	0.345585	0.524123	0.130292	1	0		chr1:71037100-71037318,active	0.0941661	0.123409	0.782425	2	0		chr1:54585355-54585730,active	0.619691	0.359722	0.020587	0	0		chr1:71037100-71037318,active	0.668762	0.298869	0.0323695	0	0
chr1:161907762-161908366,primed	0.0858899	0.0633215	0.850789	2	2		chr1:101756439-101757523,active	0.186783	0.440026	0.373191	1	0		chr1:161907762-161908366,primed	0.149026	0.129663	0.721311	2	2		chr1:101756439-101757523,active	0.506777	0.489411	0.00381211	0	0
chr1:74256906-74257169,active	0.944405	0.0551759	0.000419425	0	0		chr1:151545455-151545920,active	0.0572714	0.127477	0.815252	2	0		chr1:74256906-74257169,active	0.0128179	0.0570755	0.930107	2	0		chr1:151545455-151545920,active	0.539774	0.401581	0.0586454	0	0
chr1:89961269-89963548,primed	0.000139174	0.000554961	0.999306	2	2		chr1:187449006-187451404,primed	0.000188002	0.00143482	0.998377	2	2		chr1:89961269-89963548,primed	7.05736e-05	0.000478149	0.999451	2	2		chr1:187449006-187451404,primed	0.00127884	7.537e-05	0.998646	2	2
chr1:84622707-84624076,primed	0.00426916	0.0193019	0.976429	2	2		chr1:179603464-179605154,primed	0.00220169	0.00864477	0.989153	2	2		chr1:84622707-84624076,primed	0.0358494	0.0617345	0.902416	2	2		chr1:179603464-179605154,primed	0.00923677	0.00133506	0.989428	2	2
chr1:75512598-75512855,active	0.891358	0.0986419	0.0100004	0	0		chr1:192869878-192871193,primed	0.00631755	0.0140829	0.9796	2	2		chr1:75512598-75512855,active	0.176797	0.116245	0.706958	2	0		chr1:192869878-192871193,primed	0.0576427	0.0164812	0.925876	2	2
chr1:165311643-165314852,primed	1.23185e-08	2.22896e-07	1	2	2		chr1:136470584-136470847,active	0.206066	0.181499	0.612435	2	0		chr1:165311643-165314852,primed	1.30774e-06	2.25464e-06	0.999996	2	2		chr1:136470584-136470847,active	0.755059	0.229536	0.0154049	0	0
chr1:153502024-153502300,active	0.901186	0.0895211	0.00929338	0	0		chr1:187233280-187233603,primed	0.134726	0.0958853	0.769388	2	2		chr1:153502024-153502300,active	0.570021	0.18212	0.247859	0	0		chr1:187233280-187233603,primed	0.624193	0.20292	0.172887	0	2
chr1:39621923-39623912,primed	0.0106824	0.00811219	0.981205	2	2		chr1:132268557-132269022,active	0.141953	0.170467	0.687581	2	0		chr1:39621923-39623912,primed	0.000628838	0.057792	0.941579	2	2		chr1:132268557-132269022,active	0.650898	0.34084	0.00826243	0	0
chr1:57612001-57612768,active	0.724331	0.2457	0.0299689	0	0		chr1:43898831-43900425,primed	0.013805	0.0928646	0.89333	2	2		chr1:57612001-57612768,active	0.176809	0.318565	0.504626	2	0		chr1:43898831-43900425,primed	0.00011038	0.000810472	0.999079	2	2
chr1:119014041-119016244,primed	0.00127159	0.00245667	0.996272	2	2		chr1:89927237-89927599,poised	0.0875373	0.845583	0.0668799	1	1		chr1:119014041-119016244,primed	0.00940888	0.00271891	0.987872	2	2		chr1:89927237-89927599,poised	0.190042	0.809395	0.00056247	1	1
chr1:153280387-153283125,primed	0.00325265	0.00572671	0.991021	2	2		chr1:135563865-135564159,active	0.120911	0.132045	0.747044	2	0		chr1:153280387-153283125,primed	3.41397e-05	0.000199331	0.999767	2	2		chr1:135563865-135564159,active	0.681978	0.285134	0.0328888	0	0
chr1:11149215-11150520,primed	0.00678474	0.00812165	0.985094	2	2		chr1:64107248-64108017,primed	0.0131213	0.0192305	0.967648	2	2		chr1:11149215-11150520,primed	0.0713996	0.0618651	0.866735	2	2		chr1:64107248-64108017,primed	0.0907231	0.0400547	0.869222	2	2
chr1:89927237-89927599,poised	0.75083	0.24886	0.000309439	0	1		chr1:118969031-118969479,primed	0.0202116	0.0275127	0.952276	2	2		chr1:89927237-89927599,poised	0.000834875	0.999087	7.81086e-05	1	1		chr1:118969031-118969479,primed	0.101199	0.090935	0.807866	2	2
chr1:118407851-118412216,primed	0.00464654	0.0120267	0.983327	2	2		chr1:36017128-36017696,active	0.235371	0.349409	0.415219	2	0		chr1:118407851-118412216,primed	0.0547397	0.0259616	0.919299	2	2		chr1:36017128-36017696,active	0.538161	0.459138	0.00270139	0	0
chr1:181937116-181938504,primed	0.167855	0.115029	0.717115	2	2		chr1:119510556-119511367,primed	0.000720119	0.00254901	0.996731	2	2		chr1:181937116-181938504,primed	0.251977	0.219797	0.528226	2	2		chr1:119510556-119511367,primed	0.0275024	0.00237003	0.970128	2	2
chr1:176949094-176949342,primed	0.157814	0.0940673	0.748119	2	2		chr1:165941228-165941702,primed	0.0753776	0.0787887	0.845834	2	2		chr1:176949094-176949342,primed	0.438354	0.183928	0.377718	0	2		chr1:165941228-165941702,primed	0.490725	0.213887	0.295388	0	2
chr1:132664705-132665634,primed	0.0379452	0.074616	0.887439	2	2		chr1:90221702-90222808,primed	0.00565493	0.0345903	0.959755	2	2		chr1:132664705-132665634,primed	0.205541	0.182939	0.61152	2	2		chr1:90221702-90222808,primed	8.71519e-06	5.48156e-05	0.999936	2	2
chr1:79581457-79582020,primed	0.0939978	0.308339	0.597663	2	2		chr1:105523283-105523680,active	0.0921365	0.0676753	0.840188	2	0		chr1:79581457-79582020,primed	0.550326	0.384712	0.0649625	0	2		chr1:105523283-105523680,active	0.230834	0.130744	0.638422	2	0
chr1:20759193-20762394,primed	0.300908	0.513025	0.186066	1	2		chr1:167235252-167238543,primed	0.000578713	0.00350667	0.995915	2	2		chr1:20759193-20762394,primed	0.00479459	0.589641	0.405564	1	2		chr1:167235252-167238543,primed	9.52418e-08	1.65669e-06	0.999998	2	2
chr1:172300418-172300751,active	0.924429	0.0723944	0.00317651	0	0		chr1:184972088-184972674,active	0.109707	0.133204	0.757088	2	0		chr1:172300418-172300751,active	0.00545219	0.0148104	0.979737	2	0		chr1:184972088-184972674,active	0.660483	0.290474	0.0490427	0	0
chr1:74094641-74095179,poised	0.849143	0.14903	0.0018277	0	1		chr1:138559628-138559923,primed	0.0165053	0.0205807	0.962914	2	2		chr1:74094641-74095179,poised	0.0500655	0.239319	0.710616	2	1		chr1:138559628-138559923,primed	0.101641	0.0775407	0.820818	2	2
chr1:90526811-90529288,primed	0.0418723	0.0487477	0.90938	2	2		chr1:62783250-62784322,active	0.0747807	0.598645	0.326574	1	0		chr1:90526811-90529288,primed	1.1546e-05	0.000102646	0.999886	2	2		chr1:62783250-62784322,active	0.236937	0.753538	0.00952529	1	0
chr1:183358942-183359880,primed	0.220252	0.150181	0.629567	2	2		chr1:157415779-157415993,active	0.101192	0.0981932	0.800614	2	0		chr1:183358942-183359880,primed	0.300804	0.201341	0.497855	2	2		chr1:157415779-157415993,active	0.65488	0.249821	0.0952994	0	0
chr1:36573264-36577646,primed	2.32337e-05	0.000153014	0.999824	2	2		chr1:63057189-63057438,primed	0.0386788	0.0376344	0.923687	2	2		chr1:36573264-36577646,primed	2.40372e-08	5.74691e-07	0.999999	2	2		chr1:63057189-63057438,primed	0.0858304	0.0818185	0.832351	2	2
chr1:36565836-36570543,primed	3.92589e-07	3.88218e-06	0.999996	2	2		chr1:188853775-188855122,primed	0.0502822	0.118365	0.831353	2	2		chr1:36565836-36570543,primed	1.10005e-08	6.42679e-07	0.999999	2	2		chr1:188853775-188855122,primed	0.453382	0.392163	0.154455	0	2
chr1:157036363-157036959,primed	0.0591497	0.0638128	0.877038	2	2		chr1:38503578-38504224,primed	0.00464041	0.0111349	0.984225	2	2		chr1:157036363-157036959,primed	0.249887	0.20217	0.547943	2	2		chr1:38503578-38504224,primed	0.104613	0.0483995	0.846987	2	2
chr1:188660239-188662282,primed	0.276017	0.410442	0.313541	1	2		chr1:88616016-88616684,primed	0.0181821	0.0300776	0.95174	2	2		chr1:188660239-188662282,primed	0.0086772	0.904013	0.0873103	1	2		chr1:88616016-88616684,primed	0.189599	0.17743	0.632971	2	2
chr1:135484779-135486750,primed	0.00748544	0.00710266	0.985412	2	2		chr1:119449201-119449996,primed	0.0148371	0.0297662	0.955397	2	2		chr1:135484779-135486750,primed	0.000892012	0.00069723	0.998411	2	2		chr1:119449201-119449996,primed	0.150842	0.10828	0.740877	2	2
chr1:73389420-73391090,primed	0.0521901	0.142515	0.805295	2	2		chr1:118642251-118643300,active	0.0874041	0.16227	0.750326	2	0		chr1:73389420-73391090,primed	0.0410469	0.0411058	0.917847	2	2		chr1:118642251-118643300,active	0.583523	0.389237	0.0272408	0	0
chr1:86294593-86295279,active	0.930957	0.0670222	0.00202037	0	0		chr1:119147477-119147904,active	0.11024	0.0904839	0.799276	2	0		chr1:86294593-86295279,active	0.0313464	0.167374	0.80128	2	0		chr1:119147477-119147904,active	0.561107	0.224411	0.214481	0	0
chr1:72207272-72207625,active	0.679539	0.298428	0.0220329	0	0		chr1:53292760-53294134,primed	0.00951929	0.0143515	0.976129	2	2		chr1:72207272-72207625,active	0.416318	0.451689	0.131993	1	0		chr1:53292760-53294134,primed	0.0965143	0.0498042	0.853682	2	2
chr1:172525379-172525766,poised	0.786962	0.193723	0.0193152	0	1		chr1:35697212-35698567,primed	0.132422	0.49845	0.369128	1	2		chr1:172525379-172525766,poised	0.0937287	0.297885	0.608386	2	1		chr1:35697212-35698567,primed	0.299854	0.698363	0.00178268	1	2
chr1:59437530-59439266,primed	0.0017011	0.00402561	0.994273	2	2		chr1:59727930-59730092,primed	0.0213215	0.0797582	0.89892	2	2		chr1:59437530-59439266,primed	0.0347867	0.014032	0.951181	2	2		chr1:59727930-59730092,primed	4.64042e-05	0.000394041	0.99956	2	2
chr1:164494140-164494900,active	0.857967	0.140253	0.0017808	0	0		chr1:92348284-92349209,active	0.0965318	0.725121	0.178348	1	0		chr1:164494140-164494900,active	0.0433617	0.21045	0.746188	2	0		chr1:92348284-92349209,active	0.291837	0.705529	0.00263435	1	0
chr1:12721144-12725496,primed	0.000185622	0.000532215	0.999282	2	2		chr1:135530952-135532390,primed	0.00119756	0.0049536	0.993849	2	2		chr1:12721144-12725496,primed	0.000140659	0.000129013	0.99973	2	2		chr1:135530952-135532390,primed	0.00335997	0.00126275	0.995377	2	2
chr1:135855473-135857771,primed	1.08524e-05	4.6864e-05	0.999942	2	2		chr1:13080921-13081358,active	0.195168	0.159945	0.644887	2	0		chr1:135855473-135857771,primed	3.81021e-06	2.11755e-05	0.999975	2	2		chr1:13080921-13081358,active	0.74508	0.238978	0.0159416	0	0
chr1:37049166-37049548,active	0.809138	0.188058	0.00280419	0	0		chr1:181256354-181257355,active	0.0995465	0.742648	0.157806	1	0		chr1:37049166-37049548,active	0.0190545	0.0728204	0.908125	2	0		chr1:181256354-181257355,active	0.0603388	0.935281	0.00437977	1	0
chr1:181922102-181922376,active	0.859454	0.137738	0.00280847	0	0		chr1:16115759-16117061,primed	0.0708642	0.119395	0.809741	2	2		chr1:181922102-181922376,active	0.0445249	0.855886	0.0995888	1	0		chr1:16115759-16117061,primed	0.392978	0.324408	0.282614	0	2
chr1:86646042-86649128,primed	0.00072506	0.000869031	0.998406	2	2		chr1:17932040-17932512,active	0.324177	0.237231	0.438592	2	0		chr1:86646042-86649128,primed	1.19223e-06	1.83452e-05	0.99998	2	2		chr1:17932040-17932512,active	0.750502	0.234043	0.0154547	0	0
chr1:96876158-96876372,active	0.885352	0.102324	0.0123237	0	0		chr1:177987534-177988011,active	0.117441	0.0991363	0.783422	2	0		chr1:96876158-96876372,active	0.00123463	0.00230366	0.996462	2	0		chr1:177987534-177988011,active	0.439143	0.226146	0.334711	0	0
chr1:175029217-175031692,primed	0.413136	0.286068	0.300796	0	2		chr1:37527828-37528958,primed	0.0109497	0.0182935	0.970757	2	2		chr1:175029217-175031692,primed	0.124381	0.148049	0.72757	2	2		chr1:37527828-37528958,primed	0.0935417	0.058124	0.848334	2	2
chr1:172510223-172516829,primed	0.000436045	0.0062642	0.9933	2	2		chr1:73965906-73968707,primed	0.000443732	0.00218604	0.99737	2	2		chr1:172510223-172516829,primed	2.84214e-05	0.0021587	0.997813	2	2		chr1:73965906-73968707,primed	1.63257e-06	1.54287e-06	0.999997	2	2
chr1:75845629-75847026,primed	0.0474303	0.045623	0.906947	2	2		chr1:153535626-153535981,active	0.0492108	0.0656121	0.885177	2	0		chr1:75845629-75847026,primed	0.190902	0.201725	0.607373	2	2		chr1:153535626-153535981,active	0.459104	0.331455	0.20944	0	0
chr1:62724236-62725149,primed	0.0448922	0.0267286	0.928379	2	2		chr1:165174074-165174890,primed	0.0166635	0.0300476	0.953289	2	2		chr1:62724236-62725149,primed	0.0453136	0.0584452	0.896241	2	2		chr1:165174074-165174890,primed	0.129629	0.0961093	0.774261	2	2
chr1:179224073-179224319,primed	0.0913281	0.0587579	0.849914	2	2		chr1:153458623-153459652,primed	0.0166682	0.0249471	0.958385	2	2		chr1:179224073-179224319,primed	0.142326	0.0967943	0.76088	2	2		chr1:153458623-153459652,primed	0.101405	0.0558586	0.842737	2	2
chr1:64916005-64919586,primed	2.44856e-05	0.000170343	0.999805	2	2		chr1:37643811-37644784,primed	0.000719341	0.00264925	0.996631	2	2		chr1:64916005-64919586,primed	9.02183e-06	5.77365e-05	0.999933	2	2		chr1:37643811-37644784,primed	0.0366313	0.00138381	0.961985	2	2
chr1:64611301-64611727,primed	0.0200005	0.0275102	0.952489	2	2		chr1:13366509-13367432,primed	0.000483656	0.0022182	0.997298	2	2		chr1:64611301-64611727,primed	0.106304	0.107849	0.785847	2	2		chr1:13366509-13367432,primed	0.0468461	0.00362161	0.949532	2	2
chr1:89132985-89133790,active	0.683738	0.227484	0.0887781	0	0		chr1:153009308-153009914,active	0.153617	0.673698	0.172686	1	0		chr1:89132985-89133790,active	0.302347	0.280648	0.417005	2	0		chr1:153009308-153009914,active	0.434367	0.562501	0.00313142	1	0
chr1:12781788-12782865,primed	0.0653825	0.0471432	0.887474	2	2		chr1:6142552-6143799,primed	0.115028	0.134926	0.750046	2	2		chr1:12781788-12782865,primed	0.273149	0.238854	0.487997	2	2		chr1:6142552-6143799,primed	0.691778	0.268877	0.0393455	0	2
chr1:170410155-170410609,primed	0.227618	0.132326	0.640056	2	2		chr1:127226963-127229626,primed	0.000519525	0.00195827	0.997522	2	2		chr1:170410155-170410609,primed	0.6895	0.201832	0.108668	0	2		chr1:127226963-127229626,primed	0.00657476	0.000188324	0.993237	2	2
chr1:36588296-36589902,primed	0.000806674	0.00201053	0.997183	2	2		chr1:171946388-171947017,primed	0.0362069	0.0424892	0.921304	2	2		chr1:36588296-36589902,primed	0.000350475	0.000334607	0.999315	2	2		chr1:171946388-171947017,primed	0.180434	0.173887	0.645678	2	2
chr1:168197457-168197842,primed	0.473785	0.248895	0.27732	0	2		chr1:11149215-11150520,primed	0.00657791	0.011479	0.981943	2	2		chr1:168197457-168197842,primed	0.762414	0.211455	0.0261313	0	2		chr1:11149215-11150520,primed	0.0837487	0.0342621	0.881989	2	2
chr1:118413960-118417067,primed	0.00122578	0.00325712	0.995517	2	2		chr1:153493931-153494355,active	0.182289	0.186568	0.631143	2	0		chr1:118413960-118417067,primed	0.0134258	0.00120153	0.985373	2	2		chr1:153493931-153494355,active	0.639086	0.356413	0.00450014	0	0
chr1:153010589-153010971,active	0.955352	0.0442425	0.000405385	0	0		chr1:89750227-89751425,primed	0.0200641	0.0776236	0.902312	2	2		chr1:153010589-153010971,active	0.00221322	0.00928565	0.988501	2	0		chr1:89750227-89751425,primed	0.00038011	0.00545494	0.994165	2	2
chr1:155039363-155040171,primed	0.0101895	0.0170848	0.972726	2	2		chr1:180497018-180497715,primed	0.0106785	0.0190007	0.970321	2	2		chr1:155039363-155040171,primed	0.0933224	0.0525428	0.854135	2	2		chr1:180497018-180497715,primed	0.106063	0.0876406	0.806296	2	2
chr1:36985589-36986410,active	0.967859	0.0319567	0.000183973	0	0		chr1:153300865-153301125,primed	0.0415693	0.0412234	0.917207	2	2		chr1:36985589-36986410,active	0.0184612	0.952392	0.0291467	1	0		chr1:153300865-153301125,primed	0.0856156	0.0816485	0.832736	2	2
chr1:179462391-179462885,active	0.805839	0.14455	0.0496111	0	0		chr1:182868158-182869450,primed	0.000771139	0.0032628	0.995966	2	2		chr1:179462391-179462885,active	0.710096	0.200067	0.0898362	0	0		chr1:182868158-182869450,primed	0.00203491	0.000895104	0.99707	2	2
chr1:86143758-86144233,primed	0.00156459	0.0041122	0.994323	2	2		chr1:105672257-105673168,primed	0.0120445	0.0188643	0.969091	2	2		chr1:86143758-86144233,primed	0.0558754	0.0275361	0.916588	2	2		chr1:105672257-105673168,primed	0.0824387	0.0702882	0.847273	2	2
chr1:62708456-62708846,poised	0.730257	0.264969	0.00477379	0	1		chr1:193278516-193279489,primed	0.0233145	0.0344445	0.942241	2	2		chr1:62708456-62708846,poised	0.0627853	0.279081	0.658134	2	1		chr1:193278516-193279489,primed	0.17006	0.124346	0.705594	2	2
chr1:63207656-63207879,active	0.848248	0.134615	0.0171368	0	0		chr1:89848314-89849488,primed	0.00244931	0.0191376	0.978413	2	2		chr1:63207656-63207879,active	0.673523	0.232624	0.0938528	0	0		chr1:89848314-89849488,primed	0.00102421	0.00177296	0.997203	2	2
chr1:88452868-88457281,primed	0.000762726	0.000505455	0.998732	2	2		chr1:43481091-43484799,primed	0.000113668	0.00087967	0.999007	2	2		chr1:88452868-88457281,primed	3.13652e-05	0.00259283	0.997376	2	2		chr1:43481091-43484799,primed	0.000904301	4.95278e-05	0.999046	2	2
chr1:73913676-73914405,primed	0.0242113	0.0444254	0.931363	2	2		chr1:153532873-153533456,active	0.145729	0.136945	0.717326	2	0		chr1:73913676-73914405,primed	0.130119	0.197286	0.672595	2	2		chr1:153532873-153533456,active	0.741086	0.242912	0.0160021	0	0
chr1:133200634-133201779,primed	0.009455	0.0128376	0.977707	2	2		chr1:72755563-72756415,primed	0.0062358	0.0116878	0.982076	2	2		chr1:133200634-133201779,primed	0.0638534	0.0657492	0.870397	2	2		chr1:72755563-72756415,primed	0.0871898	0.0347973	0.878013	2	2
chr1:88921305-88925516,primed	0.00839503	0.0144898	0.977115	2	2		chr1:38291360-38291816,primed	0.0781832	0.085151	0.836666	2	2		chr1:88921305-88925516,primed	0.0318832	0.0436423	0.924475	2	2		chr1:38291360-38291816,primed	0.487666	0.280277	0.232057	0	2
chr1:105672257-105673168,primed	0.0399149	0.0356397	0.924445	2	2		chr1:181987206-181993290,primed	0.00473536	0.016446	0.978819	2	2		chr1:105672257-105673168,primed	0.112648	0.113112	0.774239	2	2		chr1:181987206-181993290,primed	0.00132692	0.00355535	0.995118	2	2
chr1:155077354-155078105,primed	0.257036	0.147854	0.59511	2	2		chr1:97760574-97761731,primed	0.0248428	0.0590757	0.916081	2	2		chr1:155077354-155078105,primed	0.245078	0.21871	0.536212	2	2		chr1:97760574-97761731,primed	0.182242	0.118217	0.699541	2	2
chr1:193124265-193129240,primed	0.000130596	0.000652158	0.999217	2	2		chr1:135790058-135793701,primed	0.00063939	0.00234006	0.99702	2	2		chr1:193124265-193129240,primed	0.00664589	0.000704027	0.99265	2	2		chr1:135790058-135793701,primed	0.00307897	0.000649461	0.996272	2	2
chr1:118662659-118663903,primed	0.535946	0.179424	0.284629	0	2		chr1:36988482-36988945,active	0.124511	0.219955	0.655534	2	0		chr1:118662659-118663903,primed	0.353766	0.190517	0.455717	2	2		chr1:36988482-36988945,active	0.576969	0.414797	0.00823388	0	0
chr1:176996827-176997304,primed	0.037375	0.0685381	0.894087	2	2		chr1:138956783-138957556,primed	0.0879304	0.103547	0.808523	2	2		chr1:176996827-176997304,primed	0.219697	0.242245	0.538058	2	2		chr1:138956783-138957556,primed	0.580305	0.280601	0.139094	0	2
chr1:87729013-87729566,active	0.769522	0.181693	0.048785	0	0		chr1:86257258-86258360,primed	0.000150351	0.000684873	0.999165	2	2		chr1:87729013-87729566,active	0.696042	0.230801	0.0731569	0	0		chr1:86257258-86258360,primed	0.00601268	0.000113473	0.993874	2	2
chr1:153692826-153693979,primed	0.0104061	0.0237813	0.965813	2	2		chr1:186976833-186977233,active	0.295938	0.160425	0.543637	2	0		chr1:153692826-153693979,primed	0.15216	0.0968883	0.750952	2	2		chr1:186976833-186977233,active	0.735135	0.197355	0.0675094	0	0
chr1:135172216-135172718,primed	0.252682	0.131608	0.61571	2	2		chr1:133693667-133695292,active	0.135021	0.427687	0.437292	2	0		chr1:135172216-135172718,primed	0.010695	0.0254336	0.963871	2	2		chr1:133693667-133695292,active	0.352821	0.643127	0.0040527	1	0
chr1:143731743-143732248,active	0.858465	0.13511	0.00642459	0	0		chr1:186756839-186757828,primed	0.00882747	0.0205887	0.970584	2	2		chr1:143731743-143732248,active	0.00141422	0.00421576	0.99437	2	0		chr1:186756839-186757828,primed	0.0294127	0.0145484	0.956039	2	2
chr1:36629436-36630668,primed	0.0927168	0.0662509	0.841032	2	2		chr1:180795492-180795759,primed	0.0365946	0.0363624	0.927043	2	2		chr1:36629436-36630668,primed	0.243178	0.223023	0.5338	2	2		chr1:180795492-180795759,primed	0.0965018	0.0916298	0.811868	2	2
chr1:34467902-34470267,primed	0.00998414	0.0144629	0.975553	2	2		chr1:33963491-33963755,active	0.132999	0.116553	0.750448	2	0		chr1:34467902-34470267,primed	2.05078e-07	4.81851e-06	0.999995	2	2		chr1:33963491-33963755,active	0.707501	0.224332	0.0681664	0	0
chr1:119082069-119082918,active	0.873545	0.0938134	0.0326417	0	0		chr1:72837028-72841510,primed	6.26908e-05	0.000667764	0.99927	2	2		chr1:119082069-119082918,active	0.00906621	0.109778	0.881156	2	0		chr1:72837028-72841510,primed	1.16254e-08	1.12382e-07	1	2	2
chr1:136557856-136560521,primed	0.000203541	0.000437528	0.999359	2	2		chr1:148823283-148823714,primed	0.244426	0.145686	0.609888	2	2		chr1:136557856-136560521,primed	2.6393e-06	9.68271e-06	0.999988	2	2		chr1:148823283-148823714,primed	0.739218	0.196698	0.0640848	0	2
chr1:119166134-119166780,active	0.276645	0.209606	0.513749	2	0		chr1:189867356-189868320,primed	0.000499127	0.00187588	0.997625	2	2		chr1:119166134-119166780,active	0.448928	0.397797	0.153275	0	0		chr1:189867356-189868320,primed	0.0102178	0.000805345	0.988977	2	2
chr1:87225806-87226969,active	0.735642	0.263184	0.00117388	0	0		chr1:119333326-119336000,primed	0.00127918	0.00444403	0.994277	2	2		chr1:87225806-87226969,active	0.002486	0.996951	0.000563159	1	0		chr1:119333326-119336000,primed	0.000406319	0.000339747	0.999254	2	2
chr1:191189506-191191400,primed	0.0322508	0.021664	0.946085	2	2		chr1:33830758-33831292,primed	0.100903	0.107457	0.791641	2	2		chr1:191189506-191191400,primed	0.000563357	0.00151077	0.997926	2	2		chr1:33830758-33831292,primed	0.579468	0.252253	0.168278	0	2
chr1:52598847-52600179,primed	0.053159	0.0488364	0.898005	2	2		chr1:188689385-188689806,primed	0.0433985	0.057617	0.898985	2	2		chr1:52598847-52600179,primed	0.149023	0.107943	0.743035	2	2		chr1:188689385-188689806,primed	0.488875	0.29833	0.212795	0	2
chr1:165667067-165668164,primed	0.00382515	0.00444327	0.991732	2	2		chr1:10877455-10877670,active	0.07746	0.0577777	0.864762	2	0		chr1:165667067-165668164,primed	0.00440302	0.00309915	0.992498	2	2		chr1:10877455-10877670,active	0.149691	0.099677	0.750632	2	0
chr1:181035227-181036492,primed	0.0289499	0.0326587	0.938391	2	2		chr1:118867957-118868967,primed	0.00109474	0.00292162	0.995984	2	2		chr1:181035227-181036492,primed	0.133351	0.111292	0.755357	2	2		chr1:118867957-118868967,primed	0.0212182	0.00194616	0.976836	2	2
chr1:93486400-93488756,primed	0.011881	0.0195133	0.968606	2	2		chr1:182092391-182092684,active	0.0758825	0.0979857	0.826132	2	0		chr1:93486400-93488756,primed	0.125603	0.104051	0.770345	2	2		chr1:182092391-182092684,active	0.633954	0.292182	0.0738646	0	0
chr1:156930310-156933963,primed	6.39386e-05	0.000746288	0.99919	2	2		chr1:172024089-172024670,active	0.12844	0.146189	0.725371	2	0		chr1:156930310-156933963,primed	0.000245393	2.65817e-05	0.999728	2	2		chr1:172024089-172024670,active	0.667412	0.31745	0.0151376	0	0
chr1:47006709-47007751,primed	0.583255	0.174269	0.242477	0	2		chr1:153453173-153453746,active	0.0633949	0.062256	0.874349	2	0		chr1:47006709-47007751,primed	0.660072	0.203651	0.136277	0	2		chr1:153453173-153453746,active	0.318804	0.193648	0.487548	2	0
chr1:35841570-35842136,active	0.760592	0.182156	0.057253	0	0		chr1:86509317-86509847,active	0.223716	0.386452	0.389832	2	0		chr1:35841570-35842136,active	0.625323	0.262278	0.112398	0	0		chr1:86509317-86509847,active	0.537445	0.459671	0.00288373	0	0
chr1:153126255-153127491,primed	0.0063433	0.0152402	0.978417	2	2		chr1:133503367-133505531,primed	0.00107392	0.00310782	0.995818	2	2		chr1:153126255-153127491,primed	0.00104119	0.00393014	0.995029	2	2		chr1:133503367-133505531,primed	0.00191616	0.000472772	0.997611	2	2
chr1:74243582-74247136,primed	0.00848534	0.00795249	0.983562	2	2		chr1:72812288-72813036,primed	0.0127294	0.020255	0.967016	2	2		chr1:74243582-74247136,primed	4.09509e-05	0.000245028	0.999714	2	2		chr1:72812288-72813036,primed	0.118776	0.0855524	0.795671	2	2
chr1:135488603-135496501,primed	1.79127e-07	5.15935e-07	0.999999	2	2		chr1:34139476-34139898,active	0.14456	0.215412	0.640028	2	0		chr1:135488603-135496501,primed	1.84255e-11	1.12978e-09	1	2	2		chr1:34139476-34139898,active	0.526081	0.46789	0.00602877	0	0
chr1:153032987-153033496,active	0.881109	0.11392	0.00497031	0	0		chr1:10878142-10878692,active	0.12209	0.0985909	0.779319	2	0		chr1:153032987-153033496,active	0.0302125	0.155323	0.814465	2	0		chr1:10878142-10878692,active	0.541713	0.229647	0.22864	0	0
chr1:88839485-88839947,active	0.863946	0.129531	0.00652251	0	0		chr1:86719330-86719718,active	0.0894632	0.0988515	0.811685	2	0		chr1:88839485-88839947,active	0.00119046	0.00351231	0.995297	2	0		chr1:86719330-86719718,active	0.586792	0.295332	0.117876	0	0
chr1:176982984-176984283,primed	0.00349279	0.00659433	0.989913	2	2		chr1:135779586-135781249,primed	0.00648548	0.0162106	0.977304	2	2		chr1:176982984-176984283,primed	0.0444058	0.00661827	0.948976	2	2		chr1:135779586-135781249,primed	0.00965963	0.00921641	0.981124	2	2
chr1:186609374-186609658,primed	0.133134	0.071337	0.795529	2	2		chr1:90543081-90545429,primed	0.0331337	0.103439	0.863428	2	2		chr1:186609374-186609658,primed	0.148116	0.10018	0.751704	2	2		chr1:90543081-90545429,primed	0.00205949	0.00648428	0.991456	2	2
chr1:92119157-92119898,active	0.836351	0.161977	0.00167192	0	0		chr1:51891976-51894014,primed	6.95576e-05	0.000797943	0.999133	2	2		chr1:92119157-92119898,active	0.0743448	0.540471	0.385184	1	0		chr1:51891976-51894014,primed	7.30341e-05	3.7746e-06	0.999923	2	2
chr1:182002499-182010772,primed	0.000530661	0.00241265	0.997057	2	2		chr1:89497195-89504166,primed	2.2976e-05	0.000289364	0.999688	2	2		chr1:182002499-182010772,primed	3.47559e-07	5.86494e-06	0.999994	2	2		chr1:89497195-89504166,primed	4.96346e-09	2.09388e-08	1	2	2
chr1:86449971-86450301,active	0.947523	0.0515204	0.000956865	0	0		chr1:87673830-87674533,active	0.141945	0.295344	0.56271	2	0		chr1:86449971-86450301,active	0.00239694	0.0118738	0.985729	2	0		chr1:87673830-87674533,active	0.553901	0.437547	0.00855215	0	0
chr1:92431031-92431301,active	0.88665	0.101636	0.0117142	0	0		chr1:131899963-131901372,primed	0.0400425	0.0553306	0.904627	2	2		chr1:92431031-92431301,active	0.000501073	0.00121628	0.998283	2	0		chr1:131899963-131901372,primed	0.296814	0.20467	0.498516	2	2
chr1:36013418-36014669,active	0.932049	0.0676145	0.000336595	0	0		chr1:21229544-21233671,primed	0.00163928	0.0103555	0.988005	2	2		chr1:36013418-36014669,active	0.0200684	0.0937615	0.88617	2	0		chr1:21229544-21233671,primed	0.00297809	0.000950526	0.996071	2	2
chr1:132800180-132800813,active	0.666692	0.328466	0.00484167	0	0		chr1:118662659-118663903,primed	0.0398398	0.0467129	0.913447	2	2		chr1:132800180-132800813,active	0.0414567	0.875287	0.0832562	1	0		chr1:118662659-118663903,primed	0.136356	0.108915	0.75473	2	2
chr1:88812974-88814009,primed	0.391752	0.213397	0.394851	2	2		chr1:155111429-155111853,active	0.10021	0.105742	0.794048	2	0		chr1:88812974-88814009,primed	0.432697	0.324436	0.242867	0	2		chr1:155111429-155111853,active	0.694839	0.281982	0.0231788	0	0
chr1:177804606-177806625,primed	0.29945	0.167423	0.533127	2	2		chr1:133500475-133501240,primed	0.0168333	0.0301022	0.953065	2	2		chr1:177804606-177806625,primed	0.453377	0.25354	0.293084	0	2		chr1:133500475-133501240,primed	0.1433	0.116682	0.740018	2	2
chr1:192763705-192765847,primed	0.00277199	0.00433683	0.992891	2	2		chr1:119156866-119157823,primed	0.0156932	0.0237981	0.960509	2	2		chr1:192763705-192765847,primed	0.00786702	0.0122444	0.979889	2	2		chr1:119156866-119157823,primed	0.141803	0.118434	0.739763	2	2
chr1:156647557-156651015,primed	0.00456535	0.00435471	0.99108	2	2		chr1:153524339-153525491,primed	0.0026971	0.0079821	0.989321	2	2		chr1:156647557-156651015,primed	2.41597e-07	4.71587e-06	0.999995	2	2		chr1:153524339-153525491,primed	0.00135153	0.00019607	0.998452	2	2
chr1:62743183-62743631,active	0.957697	0.0419698	0.00033317	0	0		chr1:156076255-156076956,active	0.0887155	0.102648	0.808636	2	0		chr1:62743183-62743631,active	0.0592932	0.74343	0.197277	1	0		chr1:156076255-156076956,active	0.640612	0.288875	0.070513	0	0
chr1:4829395-4829653,primed	0.0495421	0.0602954	0.890162	2	2		chr1:135172216-135172718,primed	0.0134678	0.0216362	0.964896	2	2		chr1:4829395-4829653,primed	0.270887	0.174587	0.554526	2	2		chr1:135172216-135172718,primed	0.169461	0.0945105	0.736028	2	2
chr1:88645421-88646764,primed	0.0325234	0.0280637	0.939413	2	2		chr1:72952762-72953748,primed	0.00338267	0.00870012	0.987917	2	2		chr1:88645421-88646764,primed	0.0971415	0.102358	0.800501	2	2		chr1:72952762-72953748,primed	0.0756562	0.0238835	0.90046	2	2
chr1:194613605-194614091,primed	0.0477048	0.0515573	0.900738	2	2		chr1:86761096-86762302,primed	0.0250392	0.0310478	0.943913	2	2		chr1:194613605-194614091,primed	0.166094	0.118862	0.715044	2	2		chr1:86761096-86762302,primed	0.118097	0.133246	0.748657	2	2
chr1:155153492-155154955,primed	0.300601	0.186441	0.512958	2	2		chr1:57342900-57346221,primed	0.00354368	0.0126373	0.983819	2	2		chr1:155153492-155154955,primed	0.00985979	0.0250247	0.965116	2	2		chr1:57342900-57346221,primed	0.00964286	0.00316189	0.987195	2	2
chr1:132203957-132208764,primed	3.93494e-08	1.10777e-07	1	2	2		chr1:119475150-119476684,primed	0.000296415	0.002522	0.997182	2	2		chr1:132203957-132208764,primed	5.20493e-08	1.29173e-06	0.999999	2	2		chr1:119475150-119476684,primed	1.96255e-05	4.1777e-06	0.999976	2	2
chr1:181933689-181934503,primed	0.00522619	0.0102447	0.984529	2	2		chr1:135631595-135631802,active	0.140612	0.130865	0.728522	2	0		chr1:181933689-181934503,primed	0.060229	0.0594496	0.880321	2	2		chr1:135631595-135631802,active	0.735593	0.227139	0.0372677	0	0
chr1:89888623-89896210,primed	0.000145753	0.000351029	0.999503	2	2		chr1:36845053-36845434,active	0.204355	0.279245	0.516399	2	0		chr1:89888623-89896210,primed	1.02114e-09	9.20974e-08	1	2	2		chr1:36845053-36845434,active	0.628336	0.364872	0.00679203	0	0
chr1:179975149-179978310,primed	0.00493279	0.00893822	0.986129	2	2		chr1:4150690-4151220,active	0.282677	0.187513	0.52981	2	0		chr1:179975149-179978310,primed	0.0189861	0.00311799	0.977896	2	2		chr1:4150690-4151220,active	0.762446	0.209748	0.0278059	0	0
chr1:63140140-63140505,active	0.794301	0.18002	0.0256788	0	0		chr1:72242483-72243027,active	0.180317	0.224498	0.595185	2	0		chr1:63140140-63140505,active	0.687626	0.225702	0.0866721	0	0		chr1:72242483-72243027,active	0.628994	0.365471	0.00553499	0	0
chr1:180924525-180925441,active	0.962902	0.0367833	0.000315111	0	0		chr1:13326706-13327174,primed	0.00973696	0.0161716	0.974091	2	2		chr1:180924525-180925441,active	0.0350956	0.931988	0.0329163	1	0		chr1:13326706-13327174,primed	0.11391	0.0889048	0.797185	2	2
chr1:136907968-136909799,primed	0.0770544	0.064447	0.858499	2	2		chr1:73905623-73906203,primed	0.0235995	0.0409722	0.935428	2	2		chr1:136907968-136909799,primed	0.18288	0.170623	0.646497	2	2		chr1:73905623-73906203,primed	0.334098	0.298486	0.367416	2	2
chr1:134423931-134424219,active	0.928958	0.070419	0.000623289	0	0		chr1:180606830-180607141,active	0.146235	0.144129	0.709636	2	0		chr1:134423931-134424219,active	0.0430976	0.239832	0.71707	2	0		chr1:180606830-180607141,active	0.719094	0.256093	0.0248129	0	0
chr1:185548074-185549031,primed	0.0551516	0.0937852	0.851063	2	2		chr1:118413960-118417067,primed	0.000466168	0.00510518	0.994429	2	2		chr1:185548074-185549031,primed	0.329667	0.314427	0.355906	2	2		chr1:118413960-118417067,primed	0.000497467	0.000439151	0.999063	2	2
chr1:84731483-84733750,primed	0.0037135	0.00417068	0.992116	2	2		chr1:119004916-119005120,active	0.207342	0.150563	0.642095	2	0		chr1:84731483-84733750,primed	8.74547e-06	6.37404e-05	0.999928	2	2		chr1:119004916-119005120,active	0.760102	0.208524	0.0313739	0	0
chr1:51875704-51877249,primed	0.000440899	0.00173008	0.997829	2	2		chr1:134563740-134564117,active	0.155406	0.137339	0.707255	2	0		chr1:51875704-51877249,primed	0.0202845	0.000670592	0.979045	2	2		chr1:134563740-134564117,active	0.744712	0.228597	0.0266905	0	0
chr1:181758603-181759002,primed	0.177712	0.132996	0.689292	2	2		chr1:180981284-180981713,active	0.216078	0.149448	0.634473	2	0		chr1:181758603-181759002,primed	0.523764	0.242837	0.233399	0	2		chr1:180981284-180981713,active	0.724699	0.219692	0.0556084	0	0
chr1:133819040-133819435,primed	0.124382	0.0709757	0.804642	2	2		chr1:133702126-133702650,primed	0.0438265	0.044762	0.911412	2	2		chr1:133819040-133819435,primed	0.170399	0.109142	0.720459	2	2		chr1:133702126-133702650,primed	0.127934	0.111238	0.760828	2	2
chr1:36062917-36063543,active	0.965567	0.0333501	0.00108298	0	0		chr1:185105052-185105526,active	0.156622	0.136327	0.707051	2	0		chr1:36062917-36063543,active	0.00910592	0.0465149	0.944379	2	0		chr1:185105052-185105526,active	0.736052	0.230324	0.0336238	0	0
chr1:170520524-170523123,primed	0.000139367	0.000151687	0.999709	2	2		chr1:132470131-132470410,active	0.18568	0.122041	0.692278	2	0		chr1:170520524-170523123,primed	4.74649e-07	8.27572e-06	0.999991	2	2		chr1:132470131-132470410,active	0.72152	0.198725	0.0797558	0	0
chr1:88800440-88801033,active	0.689223	0.241327	0.0694503	0	0		chr1:181165678-181166237,primed	0.00440833	0.0105693	0.985022	2	2		chr1:88800440-88801033,active	0.638318	0.30901	0.0526724	0	0		chr1:181165678-181166237,primed	0.0906735	0.0310194	0.878307	2	2
chr1:72779269-72779894,primed	0.540822	0.187808	0.27137	0	2		chr1:193514255-193514769,active	0.0823247	0.0994625	0.818213	2	0		chr1:72779269-72779894,primed	0.470223	0.264931	0.264846	0	2		chr1:193514255-193514769,active	0.58581	0.254625	0.159565	0	0
chr1:93730865-93733222,primed	0.00057745	0.00094183	0.998481	2	2		chr1:59602480-59605312,primed	0.00120353	0.0076571	0.991139	2	2		chr1:93730865-93733222,primed	0.00652189	0.00252587	0.990952	2	2		chr1:59602480-59605312,primed	2.71888e-05	0.000268852	0.999704	2	2
chr1:165613962-165614307,active	0.748401	0.241366	0.0102332	0	0		chr1:133378244-133389436,primed	0.00760033	0.0176717	0.974728	2	2		chr1:165613962-165614307,active	0.439216	0.310337	0.250447	0	0		chr1:133378244-133389436,primed	1.13296e-07	1.72633e-06	0.999998	2	2
chr1:92323751-92325727,primed	0.000494673	0.00087609	0.998629	2	2		chr1:136177306-136179292,primed	0.000212106	0.00141779	0.99837	2	2		chr1:92323751-92325727,primed	2.97922e-05	0.000222673	0.999748	2	2		chr1:136177306-136179292,primed	0.00615856	0.000563451	0.993278	2	2
chr1:162723870-162729739,primed	0.000409776	0.00173419	0.997856	2	2		chr1:92061388-92064747,primed	0.000209851	0.000961135	0.998829	2	2		chr1:162723870-162729739,primed	0.0332239	0.00471108	0.962065	2	2		chr1:92061388-92064747,primed	0.000272282	2.80308e-05	0.9997	2	2
chr1:193587775-193590133,primed	0.000563061	0.000585247	0.998852	2	2		chr1:10395225-10396223,primed	0.00917009	0.0174183	0.973412	2	2		chr1:193587775-193590133,primed	2.30662e-05	0.000818921	0.999158	2	2		chr1:10395225-10396223,primed	0.0902593	0.0401036	0.869637	2	2
chr1:184042228-184042746,primed	0.223376	0.0971616	0.679462	2	2		chr1:119826946-119827384,primed	0.0331484	0.035207	0.931645	2	2		chr1:184042228-184042746,primed	0.246201	0.235181	0.518618	2	2		chr1:119826946-119827384,primed	0.158875	0.143401	0.697725	2	2
chr1:73901861-73902811,primed	0.0765712	0.41599	0.507439	2	2		chr1:14231286-14232035,primed	0.000651276	0.00221409	0.997135	2	2		chr1:73901861-73902811,primed	0.362461	0.34594	0.291599	0	2		chr1:14231286-14232035,primed	0.0130874	0.000689668	0.986223	2	2
chr1:119467078-119467431,primed	0.09355	0.0737683	0.832682	2	2		chr1:176504802-176505103,active	0.0104691	0.0169933	0.972538	2	0		chr1:119467078-119467431,primed	0.192225	0.165735	0.64204	2	2		chr1:176504802-176505103,active	0.131238	0.0969341	0.771828	2	0
chr1:77485176-77485534,primed	0.318842	0.162737	0.518421	2	2		chr1:180855671-180856967,primed	0.00784555	0.0148593	0.977295	2	2		chr1:77485176-77485534,primed	0.39223	0.219775	0.387995	0	2		chr1:180855671-180856967,primed	0.0981971	0.0425013	0.859302	2	2
chr1:119449201-119449996,primed	0.15454	0.0808977	0.764562	2	2		chr1:135198385-135199875,active	0.0812801	0.849953	0.0687671	1	0		chr1:119449201-119449996,primed	0.199399	0.120302	0.680298	2	2		chr1:135198385-135199875,active	0.13008	0.868644	0.00127567	1	0
chr1:136165091-136167596,primed	4.27502e-05	0.000126695	0.99983	2	2		chr1:90404844-90406080,active	0.100714	0.15173	0.747557	2	0		chr1:136165091-136167596,primed	0.000212639	3.97872e-05	0.999748	2	2		chr1:90404844-90406080,active	0.609753	0.355989	0.034258	0	0
chr1:46921525-46922337,primed	0.628836	0.25849	0.112674	0	2		chr1:164552518-164553126,active	0.0958681	0.136167	0.767965	2	0		chr1:46921525-46922337,primed	0.722734	0.2422	0.0350659	0	2		chr1:164552518-164553126,active	0.623116	0.332885	0.043999	0	0
chr1:119207131-119211156,primed	0.00523855	0.0270561	0.967705	2	2		chr1:132281744-132282367,active	0.220616	0.402294	0.37709	1	0		chr1:119207131-119211156,primed	0.0197867	0.0199212	0.960292	2	2		chr1:132281744-132282367,active	0.53512	0.462077	0.00280297	0	0
chr1:128266728-128267916,primed	0.0602851	0.0497778	0.889937	2	2		chr1:87657391-87662154,primed	0.0170487	0.091849	0.891102	2	2		chr1:128266728-128267916,primed	0.125646	0.120018	0.754336	2	2		chr1:87657391-87662154,primed	0.000140574	0.00215822	0.997701	2	2
chr1:77436338-77437202,primed	0.375483	0.16886	0.455657	2	2		chr1:136553243-136556558,primed	7.6171e-05	0.000643117	0.999281	2	2		chr1:77436338-77437202,primed	0.404539	0.259274	0.336186	0	2		chr1:136553243-136556558,primed	2.68433e-05	3.38741e-06	0.99997	2	2
chr1:161769078-161771033,primed	0.0781877	0.0714786	0.850334	2	2		chr1:84805813-84809040,primed	0.0292378	0.0426774	0.928085	2	2		chr1:161769078-161771033,primed	0.268811	0.19065	0.540539	2	2		chr1:84805813-84809040,primed	0.189577	0.140343	0.670079	2	2
chr1:90543081-90545429,primed	0.0024212	0.00272821	0.994851	2	2		chr1:164470861-164471330,active	0.10197	0.115749	0.782281	2	0		chr1:90543081-90545429,primed	0.000472929	0.0316683	0.967859	2	2		chr1:164470861-164471330,active	0.67745	0.281312	0.0412381	0	0
chr1:165186876-165193205,primed	1.05751e-05	6.17063e-05	0.999928	2	2		chr1:78598921-78599454,primed	0.0492865	0.0546933	0.89602	2	2		chr1:165186876-165193205,primed	1.31124e-08	3.68011e-07	1	2	2		chr1:78598921-78599454,primed	0.201209	0.155443	0.643347	2	2
chr1:92130742-92132779,primed	0.00907039	0.0144275	0.976502	2	2		chr1:33584373-33585599,primed	0.00916776	0.0144579	0.976374	2	2		chr1:92130742-92132779,primed	0.0673571	0.0324778	0.900165	2	2		chr1:33584373-33585599,primed	0.102959	0.0628402	0.834201	2	2
chr1:38823299-38826114,primed	0.242893	0.116504	0.640604	2	2		chr1:88668804-88669527,active	0.210199	0.603656	0.186145	1	0		chr1:38823299-38826114,primed	0.198939	0.164562	0.636499	2	2		chr1:88668804-88669527,active	0.418209	0.579599	0.00219272	1	0
chr1:185105052-185105526,active	0.860163	0.112692	0.0271448	0	0		chr1:36013418-36014669,active	0.0540531	0.904107	0.0418397	1	0		chr1:185105052-185105526,active	0.667951	0.202958	0.129092	0	0		chr1:36013418-36014669,active	0.153712	0.845159	0.00112905	1	0
chr1:153670108-153670968,primed	0.0521749	0.0739861	0.873839	2	2		chr1:191623415-191626102,primed	0.000128567	0.000745846	0.999126	2	2		chr1:153670108-153670968,primed	0.366263	0.34562	0.288117	0	2		chr1:191623415-191626102,primed	0.000707926	2.94275e-05	0.999263	2	2
chr1:181246189-181247539,primed	0.00732346	0.0116433	0.981033	2	2		chr1:182034089-182034334,active	0.21866	0.162364	0.618976	2	0		chr1:181246189-181247539,primed	0.0702553	0.0328971	0.896848	2	2		chr1:182034089-182034334,active	0.758828	0.210352	0.0308202	0	0
chr1:170100911-170103357,primed	0.163766	0.144464	0.691769	2	2		chr1:136955465-136955741,active	0.106486	0.114193	0.779321	2	0		chr1:170100911-170103357,primed	0.415923	0.270819	0.313258	0	2		chr1:136955465-136955741,active	0.677091	0.281045	0.0418633	0	0
chr1:177716329-177719462,primed	0.0159783	0.0143654	0.969656	2	2		chr1:135639145-135639451,active	0.225207	0.136168	0.638625	2	0		chr1:177716329-177719462,primed	8.26919e-06	0.00028813	0.999704	2	2		chr1:135639145-135639451,active	0.725093	0.198588	0.0763189	0	0
chr1:160309022-160309461,active	0.548694	0.442493	0.00881324	0	0		chr1:72764350-72764808,primed	0.00849417	0.016485	0.975021	2	2		chr1:160309022-160309461,active	0.0532556	0.531976	0.414769	1	0		chr1:72764350-72764808,primed	0.0642421	0.0476756	0.888082	2	2
chr1:43171171-43172274,primed	0.00705658	0.0191252	0.973818	2	2		chr1:33944972-33945498,active	0.131511	0.465719	0.402771	1	0		chr1:43171171-43172274,primed	0.0264631	0.00873748	0.964799	2	2		chr1:33944972-33945498,active	0.440283	0.554009	0.00570837	1	0
chr1:187723838-187725597,primed	0.0262318	0.0424283	0.93134	2	2		chr1:62736493-62737118,active	0.207081	0.457804	0.335115	1	0		chr1:187723838-187725597,primed	0.442667	0.326078	0.231255	0	2		chr1:62736493-62737118,active	0.50941	0.486769	0.00382153	0	0
chr1:135460499-135461863,primed	0.000146711	0.000537467	0.999316	2	2		chr1:132851929-132852188,active	0.234217	0.133491	0.632292	2	0		chr1:135460499-135461863,primed	0.00998042	0.00226114	0.987758	2	2		chr1:132851929-132852188,active	0.695135	0.201776	0.103089	0	0
chr1:51879329-51879720,active	0.533268	0.456115	0.0106169	0	0		chr1:62966667-62967289,primed	0.0382729	0.0553368	0.90639	2	2		chr1:51879329-51879720,active	0.19085	0.598842	0.210308	1	0		chr1:62966667-62967289,primed	0.325421	0.265888	0.408691	2	2
chr1:63263111-63264528,primed	6.23226e-05	0.000612494	0.999325	2	2		chr1:73087663-73090167,primed	0.00334863	0.00769634	0.988955	2	2		chr1:63263111-63264528,primed	4.12102e-05	5.18339e-05	0.999907	2	2		chr1:73087663-73090167,primed	0.0778669	0.0211598	0.900973	2	2
chr1:80774908-80775530,primed	0.0779884	0.0662755	0.855736	2	2		chr1:166282500-166283327,primed	0.0500196	0.872675	0.0773052	1	2		chr1:80774908-80775530,primed	0.190165	0.125226	0.684609	2	2		chr1:166282500-166283327,primed	0.192338	0.804249	0.00341339	1	2
chr1:170967642-170968276,active	0.258387	0.208295	0.533318	2	0		chr1:167065410-167065663,primed	0.0332863	0.0346738	0.93204	2	2		chr1:170967642-170968276,active	0.478846	0.435062	0.0860925	0	0		chr1:167065410-167065663,primed	0.122371	0.123278	0.754351	2	2
chr1:178544220-178544939,active	0.443555	0.226333	0.330112	0	0		chr1:180979521-180980697,active	0.0269191	0.0732601	0.899821	2	0		chr1:178544220-178544939,active	0.560084	0.274415	0.165501	0	0		chr1:180979521-180980697,active	0.208908	0.316997	0.474096	2	0
chr1:89465417-89465949,active	0.896939	0.100755	0.00230671	0	0		chr1:11748415-11748658,active	0.13967	0.100043	0.760287	2	0		chr1:89465417-89465949,active	0.0282128	0.132578	0.839209	2	0		chr1:11748415-11748658,active	0.668914	0.202409	0.128677	0	0
chr1:77496686-77497276,active	0.878974	0.120046	0.000980344	0	0		chr1:176949094-176949342,primed	0.0404955	0.049037	0.910468	2	2		chr1:77496686-77497276,active	0.0378932	0.871342	0.0907648	1	0		chr1:176949094-176949342,primed	0.240073	0.201811	0.558116	2	2
chr1:167059074-167060347,primed	0.00253184	0.00456455	0.992904	2	2		chr1:155070925-155075189,primed	0.000262675	0.000847373	0.99889	2	2		chr1:167059074-167060347,primed	0.0526774	0.0546173	0.892705	2	2		chr1:155070925-155075189,primed	2.00024e-07	1.37617e-06	0.999998	2	2
chr1:187142929-187143347,primed	0.156786	0.134177	0.709037	2	2		chr1:86646042-86649128,primed	0.00153651	0.00695137	0.991512	2	2		chr1:187142929-187143347,primed	0.710785	0.269881	0.0193342	0	2		chr1:86646042-86649128,primed	0.0136679	0.00322382	0.983108	2	2
chr1:38074098-38074914,primed	0.311138	0.194271	0.494592	2	2		chr1:140225355-140225625,active	0.139194	0.110955	0.749851	2	0		chr1:38074098-38074914,primed	0.478499	0.275544	0.245957	0	2		chr1:140225355-140225625,active	0.734517	0.210259	0.0552248	0	0
chr1:191616367-191616689,active	0.721426	0.272372	0.00620226	0	0		chr1:36803992-36804695,active	0.155851	0.424365	0.419784	1	0		chr1:191616367-191616689,active	0.139052	0.26745	0.593498	2	0		chr1:36803992-36804695,active	0.352736	0.645049	0.00221519	1	0
chr1:43168030-43169109,primed	0.0319582	0.0368782	0.931164	2	2		chr1:132664705-132665634,primed	0.00260711	0.00789892	0.989494	2	2		chr1:43168030-43169109,primed	0.0422784	0.0487876	0.908934	2	2		chr1:132664705-132665634,primed	0.0751075	0.0150774	0.909815	2	2
chr1:77972359-77972875,primed	0.227055	0.234368	0.538577	2	2		chr1:182076064-182076618,primed	0.00232403	0.00619533	0.991481	2	2		chr1:77972359-77972875,primed	0.746371	0.234736	0.0188925	0	2		chr1:182076064-182076618,primed	0.0702197	0.0104037	0.919377	2	2
chr1:10255130-10257806,primed	0.00135054	0.00538573	0.993264	2	2		chr1:6458072-6458352,active	0.249813	0.170671	0.579516	2	0		chr1:10255130-10257806,primed	0.0573415	0.0170052	0.925653	2	2		chr1:6458072-6458352,active	0.750617	0.21337	0.0360127	0	0
chr1:36903678-36904087,active	0.757723	0.172509	0.069768	0	0		chr1:12807416-12807686,active	0.156523	0.174326	0.669151	2	0		chr1:36903678-36904087,active	0.331651	0.288249	0.3801	2	0		chr1:12807416-12807686,active	0.681837	0.305273	0.012889	0	0
chr1:57606409-57609900,primed	6.28868e-05	0.000217582	0.999719	2	2		chr1:118407851-118412216,primed	0.00302284	0.0249795	0.971998	2	2		chr1:57606409-57609900,primed	2.78588e-06	2.03351e-05	0.999977	2	2		chr1:118407851-118412216,primed	0.000394166	0.0010177	0.998588	2	2
chr1:84851562-84852191,active	0.955079	0.0445934	0.000327431	0	0		chr1:4819430-4819824,active	0.0728208	0.0822319	0.844947	2	0		chr1:84851562-84852191,active	0.0591741	0.757193	0.183632	1	0		chr1:4819430-4819824,active	0.651867	0.272791	0.0753422	0	0
chr1:92061388-92064747,primed	6.15066e-06	2.79575e-05	0.999966	2	2		chr1:135564827-135565197,active	0.0867796	0.106299	0.806921	2	0		chr1:92061388-92064747,primed	0.000306035	7.7621e-05	0.999616	2	2		chr1:135564827-135565197,active	0.618943	0.306164	0.0748927	0	0
chr1:153045673-153050049,primed	2.03756e-06	4.74586e-06	0.999993	2	2		chr1:167635271-167636101,poised	0.0328573	0.161532	0.805611	2	1		chr1:153045673-153050049,primed	9.30177e-07	1.50765e-05	0.999984	2	2		chr1:167635271-167636101,poised	0.184673	0.331274	0.484053	2	1
chr1:178664278-178664549,active	0.542559	0.247525	0.209916	0	0		chr1:133347056-133348075,primed	0.0415786	0.0726244	0.885797	2	2		chr1:178664278-178664549,active	0.746937	0.216271	0.0367923	0	0		chr1:133347056-133348075,primed	0.346802	0.296809	0.356388	2	2
chr1:136093710-136095059,primed	0.0647292	0.0995471	0.835724	2	2		chr1:84961393-84963106,primed	0.0990895	0.188711	0.712199	2	2		chr1:136093710-136095059,primed	0.107004	0.0540138	0.838982	2	2		chr1:84961393-84963106,primed	0.199743	0.148856	0.651401	2	2
chr1:74308027-74308796,active	0.960781	0.0388132	0.000406018	0	0		chr1:113957956-113958393,active	0.189847	0.138161	0.671993	2	0		chr1:74308027-74308796,active	0.000458559	0.00198623	0.997555	2	0		chr1:113957956-113958393,active	0.759961	0.206554	0.0334854	0	0
chr1:77499623-77501934,primed	0.00336838	0.0121255	0.984506	2	2		chr1:13052109-13052643,active	0.115099	0.210792	0.674109	2	0		chr1:77499623-77501934,primed	7.72988e-07	3.46141e-05	0.999965	2	2		chr1:13052109-13052643,active	0.592956	0.379898	0.0271462	0	0
chr1:136138907-136139382,active	0.95929	0.0402471	0.000463376	0	0		chr1:119470474-119472992,primed	0.0014907	0.0107281	0.987781	2	2		chr1:136138907-136139382,active	0.000398081	0.00154463	0.998057	2	0		chr1:119470474-119472992,primed	0.000117104	6.28964e-05	0.99982	2	2
chr1:133225743-133228297,primed	0.0115227	0.0192966	0.969181	2	2		chr1:172323185-172323718,poised	0.103844	0.154489	0.741668	2	1		chr1:133225743-133228297,primed	7.78226e-06	0.000168661	0.999824	2	2		chr1:172323185-172323718,poised	0.620426	0.367788	0.0117865	0	1
chr1:164537627-164538934,primed	0.022671	0.0409148	0.936414	2	2		chr1:132903746-132904948,primed	0.000516376	0.00206295	0.997421	2	2		chr1:164537627-164538934,primed	0.251126	0.323847	0.425027	2	2		chr1:132903746-132904948,primed	0.0269761	0.00148221	0.971542	2	2
chr1:58902735-58904139,primed	0.00180306	0.0153809	0.982816	2	2		chr1:72161983-72181027,primed	2.63171e-05	8.82356e-05	0.999885	2	2		chr1:58902735-58904139,primed	0.0624927	0.0771738	0.860334	2	2		chr1:72161983-72181027,primed	4.96957e-10	6.85664e-09	1	2	2
chr1:118974671-118977866,primed	0.000201658	0.000686309	0.999112	2	2		chr1:180268846-180269340,primed	0.337457	0.17142	0.491123	2	2		chr1:118974671-118977866,primed	0.00207293	0.000399741	0.997527	2	2		chr1:180268846-180269340,primed	0.737077	0.197144	0.0657787	0	2
chr1:192846441-192847918,primed	0.00178009	0.0104376	0.987782	2	2		chr1:167278985-167279780,active	0.126655	0.569948	0.303398	1	0		chr1:192846441-192847918,primed	0.0121439	0.00788463	0.979972	2	2		chr1:167278985-167279780,active	0.232658	0.76607	0.00127256	1	0
chr1:119451141-119454844,primed	0.000510239	0.00286255	0.996627	2	2		chr1:182983073-182983387,poised	0.12109	0.681372	0.197538	1	1		chr1:119451141-119454844,primed	5.67427e-08	4.33505e-06	0.999996	2	2		chr1:182983073-182983387,poised	0.359959	0.637096	0.00294423	1	1
chr1:62748320-62753679,primed	0.000376439	0.000373062	0.99925	2	2		chr1:36985589-36986410,active	0.138276	0.696274	0.16545	1	0		chr1:62748320-62753679,primed	5.08572e-09	1.24657e-07	1	2	2		chr1:36985589-36986410,active	0.259626	0.73957	0.000803673	1	0
chr1:192449796-192450301,active	0.496416	0.205731	0.297853	0	0		chr1:182493144-182497205,primed	2.71758e-05	0.000168002	0.999805	2	2		chr1:192449796-192450301,active	0.579878	0.241651	0.178471	0	0		chr1:182493144-182497205,primed	1.59085e-09	4.86125e-08	1	2	2
chr1:182638939-182639221,primed	0.14683	0.147032	0.706138	2	2		chr1:89917689-89918657,primed	0.028746	0.113757	0.857497	2	2		chr1:182638939-182639221,primed	0.565426	0.298847	0.135726	0	2		chr1:89917689-89918657,primed	0.0104883	0.0309249	0.958587	2	2
chr1:59922015-59924874,primed	0.0406263	0.0418272	0.917547	2	2		chr1:20912091-20914450,primed	0.00698687	0.0251001	0.967913	2	2		chr1:59922015-59924874,primed	0.224153	0.193227	0.58262	2	2		chr1:20912091-20914450,primed	6.97016e-05	0.000153018	0.999777	2	2
chr1:82947924-82949164,primed	0.198166	0.122838	0.678995	2	2		chr1:36015348-36015892,active	0.122104	0.181639	0.696258	2	0		chr1:82947924-82949164,primed	0.283901	0.185703	0.530396	2	2		chr1:36015348-36015892,active	0.623018	0.362755	0.0142271	0	0
chr1:156708313-156711455,primed	0.000428976	0.00144974	0.998121	2	2		chr1:73362220-73364905,primed	0.00162459	0.00720061	0.991175	2	2		chr1:156708313-156711455,primed	0.014369	0.00175655	0.983875	2	2		chr1:73362220-73364905,primed	0.000259841	9.41817e-05	0.999646	2	2
chr1:156956327-156956842,active	0.890499	0.108018	0.00148339	0	0		chr1:151466040-151467956,primed	0.00161731	0.0058203	0.992562	2	2		chr1:156956327-156956842,active	0.0126705	0.959579	0.0277507	1	0		chr1:151466040-151467956,primed	0.00876787	0.000697923	0.990534	2	2
chr1:135183048-135183887,active	0.927396	0.0640732	0.00853104	0	0		chr1:165198786-165199317,primed	0.110693	0.0790616	0.810246	2	2		chr1:135183048-135183887,active	0.00839697	0.0536956	0.937907	2	0		chr1:165198786-165199317,primed	0.402669	0.176342	0.420989	2	2
chr1:184628031-184629462,primed	0.101423	0.0836237	0.814953	2	2		chr1:119255838-119256432,primed	0.0402614	0.0490856	0.910653	2	2		chr1:184628031-184629462,primed	0.182505	0.176995	0.6405	2	2		chr1:119255838-119256432,primed	0.367541	0.250554	0.381906	2	2
chr1:77461679-77462224,active	0.823042	0.153603	0.0233556	0	0		chr1:127408898-127409144,primed	0.0334575	0.0392741	0.927268	2	2		chr1:77461679-77462224,active	0.699473	0.228058	0.0724688	0	0		chr1:127408898-127409144,primed	0.13831	0.141777	0.719913	2	2
chr1:60541308-60545012,primed	0.112683	0.0811419	0.806175	2	2		chr1:136573216-136578810,primed	0.0201224	0.0817782	0.898099	2	2		chr1:60541308-60545012,primed	0.0629259	0.0825956	0.854478	2	2		chr1:136573216-136578810,primed	1.0991e-08	5.17003e-07	1	2	2
chr1:158203063-158204871,primed	0.0201684	0.0373852	0.942447	2	2		chr1:190803396-190806812,primed	0.000437423	0.00343605	0.996126	2	2		chr1:158203063-158204871,primed	0.100603	0.030353	0.869044	2	2		chr1:190803396-190806812,primed	8.48952e-05	0.000106688	0.999808	2	2
chr1:180209955-180212497,primed	0.000304775	0.000253767	0.999441	2	2		chr1:119532281-119533743,primed	0.000207334	0.00136625	0.998426	2	2		chr1:180209955-180212497,primed	1.38907e-07	2.10461e-06	0.999998	2	2		chr1:119532281-119533743,primed	0.000595513	3.02944e-05	0.999374	2	2
chr1:73087663-73090167,primed	0.0149671	0.0233114	0.961721	2	2		chr1:132928870-132929299,primed	0.0566586	0.0642816	0.87906	2	2		chr1:73087663-73090167,primed	0.122378	0.104284	0.773338	2	2		chr1:132928870-132929299,primed	0.290401	0.209709	0.49989	2	2
chr1:191406546-191408881,primed	9.72288e-05	0.00257652	0.997326	2	2		chr1:26340426-26340951,active	0.0303233	0.0384762	0.931201	2	0		chr1:191406546-191408881,primed	1.13886e-06	2.08775e-05	0.999978	2	2		chr1:26340426-26340951,active	0.300472	0.226926	0.472602	2	0
chr1:136694867-136695505,active	0.951828	0.0478052	0.000366721	0	0		chr1:187142929-187143347,primed	0.0117946	0.0200612	0.968144	2	2		chr1:136694867-136695505,active	0.0447647	0.894812	0.0604233	1	0		chr1:187142929-187143347,primed	0.123705	0.0733993	0.802895	2	2
chr1:161237752-161238195,primed	0.738057	0.162351	0.0995919	0	2		chr1:59583975-59584758,primed	0.0668051	0.0765754	0.856619	2	2		chr1:161237752-161238195,primed	0.437093	0.219489	0.343418	0	2		chr1:59583975-59584758,primed	0.484187	0.255914	0.259899	0	2
chr1:118958097-118959888,primed	0.000878049	0.0028007	0.996321	2	2		chr1:172457710-172458366,primed	0.049666	0.09884	0.851494	2	2		chr1:118958097-118959888,primed	0.0491508	0.00963764	0.941212	2	2		chr1:172457710-172458366,primed	0.477837	0.427354	0.0948094	0	2
chr1:72244011-72244512,active	0.103041	0.89584	0.00111886	1	0		chr1:131981265-131981717,primed	0.00981156	0.0231681	0.96702	2	2		chr1:72244011-72244512,active	0.00173424	0.99792	0.000345461	1	0		chr1:131981265-131981717,primed	0.116728	0.0900789	0.793193	2	2
chr1:180775529-180776952,primed	0.031864	0.0265703	0.941566	2	2		chr1:119189897-119190448,primed	0.0266265	0.0290522	0.944321	2	2		chr1:180775529-180776952,primed	0.00139345	0.00151972	0.997087	2	2		chr1:119189897-119190448,primed	0.104173	0.0929164	0.80291	2	2
chr1:156660123-156661125,active	0.882568	0.109137	0.00829525	0	0		chr1:61417253-61418362,primed	0.00450446	0.0107312	0.984764	2	2		chr1:156660123-156661125,active	0.0112654	0.784405	0.20433	1	0		chr1:61417253-61418362,primed	0.0241367	0.00782085	0.968042	2	2
chr1:88638539-88640239,primed	0.0937259	0.0863068	0.819967	2	2		chr1:153670108-153670968,primed	0.00740611	0.0162769	0.976317	2	2		chr1:88638539-88640239,primed	0.177412	0.198309	0.624279	2	2		chr1:153670108-153670968,primed	0.110236	0.0789646	0.8108	2	2
chr1:131844463-131847452,primed	0.000433356	0.00309161	0.996475	2	2		chr1:179476374-179477571,primed	0.0336276	0.0488196	0.917553	2	2		chr1:131844463-131847452,primed	3.15429e-05	8.92562e-05	0.999879	2	2		chr1:179476374-179477571,primed	0.165494	0.142858	0.691648	2	2
chr1:176954552-176954861,primed	0.10161	0.0855855	0.812804	2	2		chr1:135406635-135407586,primed	0.00754236	0.0121349	0.980323	2	2		chr1:176954552-176954861,primed	0.212277	0.145007	0.642715	2	2		chr1:135406635-135407586,primed	0.0850436	0.0374451	0.877511	2	2
chr1:192869878-192871193,primed	0.141632	0.0971133	0.761255	2	2		chr1:132765185-132766480,primed	0.000160604	0.0012939	0.998546	2	2		chr1:192869878-192871193,primed	0.336622	0.253192	0.410186	2	2		chr1:132765185-132766480,primed	0.00456812	0.000347521	0.995084	2	2
chr1:136173952-136174627,active	0.886783	0.112853	0.00036345	0	0		chr1:179983981-179984458,primed	0.0446923	0.0526507	0.902657	2	2		chr1:136173952-136174627,active	0.0018259	0.997929	0.000244616	1	0		chr1:179983981-179984458,primed	0.288789	0.221683	0.489529	2	2
chr1:132919281-132919657,active	0.888472	0.0991228	0.0124048	0	0		chr1:133177309-133178766,primed	0.00107346	0.00286554	0.996061	2	2		chr1:132919281-132919657,active	0.596855	0.315396	0.0877491	0	0		chr1:133177309-133178766,primed	0.00284095	0.00039475	0.996764	2	2
chr1:120083146-120083499,active	0.921049	0.0783436	0.000607352	0	0		chr1:153219476-153219929,active	0.091335	0.217495	0.69117	2	0		chr1:120083146-120083499,active	0.0494132	0.273451	0.677136	2	0		chr1:153219476-153219929,active	0.498969	0.48059	0.0204408	0	0
chr1:133521456-133521710,primed	0.154379	0.0891814	0.756439	2	2		chr1:63207656-63207879,active	0.0764656	0.0723351	0.851199	2	0		chr1:133521456-133521710,primed	0.215798	0.194734	0.589467	2	2		chr1:63207656-63207879,active	0.38649	0.208768	0.404742	2	0
chr1:92888869-92890333,primed	0.0186284	0.0346061	0.946765	2	2		chr1:118958097-118959888,primed	0.000105574	0.000625748	0.999269	2	2		chr1:92888869-92890333,primed	0.0849817	0.043173	0.871845	2	2		chr1:118958097-118959888,primed	0.00204169	3.58898e-05	0.997922	2	2
chr1:167235252-167238543,primed	5.50486e-05	0.000395477	0.999549	2	2		chr1:179385900-179387103,primed	0.000238316	0.000963474	0.998798	2	2		chr1:167235252-167238543,primed	1.61834e-07	3.59651e-06	0.999996	2	2		chr1:179385900-179387103,primed	0.00181417	0.000176805	0.998009	2	2
chr1:182102574-182103013,active	0.882855	0.113434	0.00371061	0	0		chr1:20908605-20909054,active	0.120457	0.136797	0.742746	2	0		chr1:182102574-182103013,active	0.04957	0.0805248	0.869905	2	0		chr1:20908605-20909054,active	0.720727	0.254402	0.0248705	0	0
chr1:88616016-88616684,primed	0.2665	0.139012	0.594488	2	2		chr1:158203063-158204871,primed	0.000596221	0.00276948	0.996634	2	2		chr1:88616016-88616684,primed	0.0182715	0.0424919	0.939237	2	2		chr1:158203063-158204871,primed	0.0577155	0.00251709	0.939767	2	2
chr1:135779586-135781249,primed	0.0555633	0.0528924	0.891544	2	2		chr1:132728336-132729463,primed	3.92954e-05	0.000256005	0.999705	2	2		chr1:135779586-135781249,primed	0.000446055	0.00136745	0.998186	2	2		chr1:132728336-132729463,primed	0.00234409	3.88048e-05	0.997617	2	2
chr1:84879775-84879988,active	0.896679	0.0988879	0.00443295	0	0		chr1:171125953-171126634,active	0.0327274	0.057198	0.910075	2	0		chr1:84879775-84879988,active	0.442558	0.238	0.319442	0	0		chr1:171125953-171126634,active	0.440031	0.339854	0.220115	0	0
chr1:13366509-13367432,primed	0.00246319	0.00764317	0.989894	2	2		chr1:186515287-186515596,active	0.108951	0.0953	0.795749	2	0		chr1:13366509-13367432,primed	0.0569045	0.00787648	0.935219	2	2		chr1:186515287-186515596,active	0.432159	0.249439	0.318401	0	0
chr1:36916842-36929983,primed	1.6414e-08	8.71831e-08	1	2	2		chr1:74730717-74731051,primed	0.0950222	0.100576	0.804402	2	2		chr1:36916842-36929983,primed	1.4701e-10	2.30115e-08	1	2	2		chr1:74730717-74731051,primed	0.52315	0.270632	0.206218	0	2
chr1:156586446-156592712,primed	0.00206872	0.00538876	0.992543	2	2		chr1:135159075-135159359,poised	0.053515	0.0612556	0.885229	2	1		chr1:156586446-156592712,primed	0.0588489	0.0192729	0.921878	2	2		chr1:135159075-135159359,poised	0.429382	0.267429	0.303189	0	1
chr1:63090186-63092882,primed	4.37093e-05	0.00047189	0.999484	2	2		chr1:177716329-177719462,primed	0.0019715	0.00868184	0.989347	2	2		chr1:63090186-63092882,primed	8.64312e-07	2.05068e-05	0.999979	2	2		chr1:177716329-177719462,primed	0.00920289	0.0079733	0.982824	2	2
chr1:57563990-57564766,primed	0.00635001	0.0111438	0.982506	2	2		chr1:61419522-61420478,primed	0.10131	0.197814	0.700876	2	2		chr1:57563990-57564766,primed	0.0646873	0.0473146	0.887998	2	2		chr1:61419522-61420478,primed	0.551254	0.425724	0.0230224	0	2
chr1:127802275-127802622,primed	0.0346033	0.038712	0.926685	2	2		chr1:34070173-34070594,active	0.121429	0.139133	0.739438	2	0		chr1:127802275-127802622,primed	0.200676	0.156596	0.642727	2	2		chr1:34070173-34070594,active	0.666503	0.318232	0.0152652	0	0
chr1:189745081-189745373,primed	0.820339	0.138166	0.0414944	0	2		chr1:117457785-117458403,active	0.273728	0.190389	0.535883	2	0		chr1:189745081-189745373,primed	0.710684	0.199172	0.0901437	0	2		chr1:117457785-117458403,active	0.762325	0.210419	0.0272556	0	0
chr1:153453173-153453746,active	0.648301	0.182298	0.169401	0	0		chr1:162723870-162729739,primed	0.000975632	0.00416582	0.994859	2	2		chr1:153453173-153453746,active	0.476791	0.266585	0.256624	0	0		chr1:162723870-162729739,primed	0.00075383	0.000126741	0.999119	2	2
chr1:39906885-39907283,active	0.870932	0.120843	0.00822574	0	0		chr1:90207996-90209580,primed	0.000217756	0.00113842	0.998644	2	2		chr1:39906885-39907283,active	0.0336571	0.506149	0.460194	1	0		chr1:90207996-90209580,primed	0.0024707	0.000132462	0.997397	2	2
chr1:53866516-53868438,primed	0.23683	0.125635	0.637535	2	2		chr1:3953531-3953968,active	0.173434	0.209398	0.617168	2	0		chr1:53866516-53868438,primed	0.00700034	0.018439	0.974561	2	2		chr1:3953531-3953968,active	0.67213	0.319864	0.00800659	0	0
chr1:86497970-86498474,active	0.971702	0.0280103	0.000287465	0	0		chr1:86313415-86313985,active	0.0855359	0.596023	0.318441	1	0		chr1:86497970-86498474,active	0.0401359	0.230669	0.729195	2	0		chr1:86313415-86313985,active	0.238439	0.758822	0.00273858	1	0
chr1:87720840-87723507,primed	0.000166787	0.00107969	0.998754	2	2		chr1:35821137-35826936,primed	0.00026339	0.00100598	0.998731	2	2		chr1:87720840-87723507,primed	0.000758923	0.000252787	0.998988	2	2		chr1:35821137-35826936,primed	2.89683e-08	2.23681e-07	1	2	2
chr1:150116266-150116822,primed	0.188253	0.167606	0.644141	2	2		chr1:131902600-131903796,primed	0.00203933	0.00597776	0.991983	2	2		chr1:150116266-150116822,primed	0.56212	0.291746	0.146134	0	2		chr1:131902600-131903796,primed	0.0548408	0.00799037	0.937169	2	2
chr1:10031532-10032114,active	0.667059	0.187774	0.145167	0	0		chr1:77503227-77506809,primed	0.000427448	0.00315873	0.996414	2	2		chr1:10031532-10032114,active	0.731166	0.19808	0.0707547	0	0		chr1:77503227-77506809,primed	1.39933e-06	2.07499e-06	0.999997	2	2
chr1:164515795-164520148,primed	0.0274848	0.0218324	0.950683	2	2		chr1:4970515-4970967,active	0.291007	0.159737	0.549256	2	0		chr1:164515795-164520148,primed	0.106828	0.104926	0.788246	2	2		chr1:4970515-4970967,active	0.740215	0.196709	0.063076	0	0
chr1:156669522-156670200,active	0.951537	0.0477408	0.00072195	0	0		chr1:132983986-132984218,active	0.0533018	0.0543024	0.892396	2	0		chr1:156669522-156670200,active	0.0520898	0.764473	0.183437	1	0		chr1:132983986-132984218,active	0.250974	0.189358	0.559667	2	0
chr1:89513886-89514208,active	0.855793	0.116719	0.0274878	0	0		chr1:156572850-156583446,primed	0.000234897	0.000823417	0.998942	2	2		chr1:89513886-89514208,active	0.402563	0.302814	0.294623	0	0		chr1:156572850-156583446,primed	7.24013e-10	8.60657e-09	1	2	2
chr1:179574088-179575000,primed	0.529688	0.190273	0.280039	0	2		chr1:60778104-60779688,primed	0.0570081	0.0682301	0.874762	2	2		chr1:179574088-179575000,primed	0.466434	0.34572	0.187846	0	2		chr1:60778104-60779688,primed	0.164321	0.128242	0.707437	2	2
chr1:134540600-134540991,active	0.824389	0.14195	0.0336611	0	0		chr1:166103618-166104557,primed	0.000795484	0.00280663	0.996398	2	2		chr1:134540600-134540991,active	0.443596	0.325259	0.231145	0	0		chr1:166103618-166104557,primed	0.0409007	0.001934	0.957165	2	2
chr1:63667222-63668821,primed	0.00578803	0.0124645	0.981747	2	2		chr1:62827849-62828662,primed	0.018671	0.0252604	0.956069	2	2		chr1:63667222-63668821,primed	0.00623132	0.0103954	0.983373	2	2		chr1:62827849-62828662,primed	0.147608	0.13989	0.712502	2	2
chr1:180454201-180455458,primed	0.25964	0.106682	0.633678	2	2		chr1:36881985-36886040,primed	0.000352424	0.00156258	0.998085	2	2		chr1:180454201-180455458,primed	0.195078	0.119701	0.685221	2	2		chr1:36881985-36886040,primed	0.000419891	8.36201e-05	0.999496	2	2
chr1:75565821-75566122,primed	0.0676265	0.0617361	0.870637	2	2		chr1:10031532-10032114,active	0.037985	0.0564964	0.905519	2	0		chr1:75565821-75566122,primed	0.157818	0.117752	0.72443	2	2		chr1:10031532-10032114,active	0.333495	0.240538	0.425967	2	0
chr1:90474523-90475713,primed	0.000859858	0.00268799	0.996452	2	2		chr1:63138039-63139249,active	0.169553	0.216795	0.613652	2	0		chr1:90474523-90475713,primed	0.0040545	0.000524915	0.995421	2	2		chr1:63138039-63139249,active	0.579619	0.415793	0.00458779	0	0
chr1:132921023-132921279,active	0.648326	0.340447	0.0112272	0	0		chr1:132113355-132117231,primed	0.000286892	0.00259441	0.997119	2	2		chr1:132921023-132921279,active	0.0617584	0.696197	0.242044	1	0		chr1:132113355-132117231,primed	1.16579e-06	6.10051e-06	0.999993	2	2
chr1:59268710-59270748,primed	0.000617378	0.00468008	0.994703	2	2		chr1:42913057-42914828,primed	0.00115344	0.00340736	0.995439	2	2		chr1:59268710-59270748,primed	0.00769322	0.00082807	0.991479	2	2		chr1:42913057-42914828,primed	0.00606141	0.00114763	0.992791	2	2
chr1:87230438-87230895,active	0.969946	0.0299453	0.000108859	0	0		chr1:182506549-182506966,active	0.188227	0.153235	0.658538	2	0		chr1:87230438-87230895,active	0.0549127	0.340253	0.604835	2	0		chr1:182506549-182506966,active	0.736271	0.231628	0.0321012	0	0
chr1:36003203-36004897,primed	0.0190184	0.019275	0.961707	2	2		chr1:155039363-155040171,primed	0.0102889	0.0183325	0.971379	2	2		chr1:36003203-36004897,primed	1.09506e-05	0.000144112	0.999845	2	2		chr1:155039363-155040171,primed	0.0975216	0.0730883	0.82939	2	2
chr1:161139614-161140668,primed	0.0344633	0.0345355	0.931001	2	2		chr1:39963631-39964173,primed	0.0125463	0.0188451	0.968608	2	2		chr1:161139614-161140668,primed	0.171075	0.181884	0.647041	2	2		chr1:39963631-39964173,primed	0.125519	0.0966413	0.77784	2	2
chr1:51573117-51573321,active	0.783543	0.155772	0.0606847	0	0		chr1:165627998-165633076,primed	0.00129477	0.00960486	0.9891	2	2		chr1:51573117-51573321,active	0.717321	0.198088	0.0845914	0	0		chr1:165627998-165633076,primed	1.18797e-08	1.69455e-06	0.999998	2	2
chr1:182493144-182497205,primed	3.03211e-07	2.01881e-06	0.999998	2	2		chr1:180948424-180949912,primed	0.000323108	0.00167514	0.998002	2	2		chr1:182493144-182497205,primed	1.75494e-09	7.83031e-08	1	2	2		chr1:180948424-180949912,primed	0.000739187	2.46971e-05	0.999236	2	2
chr1:75555657-75561883,primed	4.59219e-09	3.10165e-08	1	2	2		chr1:92049495-92053326,primed	0.000143152	0.00112159	0.998735	2	2		chr1:75555657-75561883,primed	9.12593e-09	1.27895e-07	1	2	2		chr1:92049495-92053326,primed	3.94254e-05	6.40228e-06	0.999954	2	2
chr1:105814769-105816341,primed	0.0244167	0.0247206	0.950863	2	2		chr1:98667998-98668688,primed	0.131792	0.0957055	0.772502	2	2		chr1:105814769-105816341,primed	0.163471	0.169663	0.666866	2	2		chr1:98667998-98668688,primed	0.65479	0.202746	0.142465	0	2
chr1:53632099-53632580,primed	0.616383	0.223609	0.160008	0	2		chr1:39525105-39531717,primed	8.07442e-06	3.09023e-05	0.999961	2	2		chr1:53632099-53632580,primed	0.694338	0.231459	0.0742031	0	2		chr1:39525105-39531717,primed	1.51211e-06	2.49578e-07	0.999998	2	2
chr1:71559725-71560349,primed	0.25628	0.177784	0.565936	2	2		chr1:136642536-136644439,primed	0.00615959	0.0175262	0.976314	2	2		chr1:71559725-71560349,primed	0.662103	0.235272	0.102626	0	2		chr1:136642536-136644439,primed	0.0299864	0.00357896	0.966435	2	2
chr1:175040092-175040472,primed	0.681963	0.243594	0.0744431	0	2		chr1:63090186-63092882,primed	0.00226256	0.0125146	0.985223	2	2		chr1:175040092-175040472,primed	0.647284	0.288978	0.0637379	0	2		chr1:63090186-63092882,primed	0.00887047	0.00808916	0.98304	2	2
chr1:20905736-20906033,active	0.749328	0.200031	0.0506405	0	0		chr1:180312969-180313301,active	0.101429	0.0945055	0.804066	2	0		chr1:20905736-20906033,active	0.731368	0.22257	0.0460614	0	0		chr1:180312969-180313301,active	0.326879	0.20049	0.472631	2	0
chr1:105093047-105096478,primed	0.000498319	0.00178938	0.997712	2	2		chr1:138593473-138594123,primed	0.0100008	0.0152009	0.974798	2	2		chr1:105093047-105096478,primed	0.0252003	0.0078106	0.966989	2	2		chr1:138593473-138594123,primed	0.0941895	0.0456926	0.860118	2	2
chr1:155090887-155094243,primed	0.000219161	0.00222806	0.997553	2	2		chr1:135084627-135084908,poised	0.0971257	0.106682	0.796193	2	1		chr1:155090887-155094243,primed	8.57755e-08	5.45568e-06	0.999994	2	2		chr1:135084627-135084908,poised	0.684154	0.27365	0.0421963	0	1
chr1:156997915-156998341,active	0.703639	0.290069	0.00629287	0	0		chr1:36645696-36646667,primed	0.0257925	0.0393688	0.934839	2	2		chr1:156997915-156998341,active	0.0657654	0.301459	0.632776	2	0		chr1:36645696-36646667,primed	0.204505	0.185763	0.609731	2	2
chr1:179983981-179984458,primed	0.610522	0.24648	0.142998	0	2		chr1:89755187-89758400,primed	0.000160714	0.000623071	0.999216	2	2		chr1:179983981-179984458,primed	0.604785	0.303993	0.0912214	0	2		chr1:89755187-89758400,primed	1.48708e-05	6.29102e-06	0.999979	2	2
chr1:138559628-138559923,primed	0.0146758	0.0177649	0.967559	2	2		chr1:134539049-134539630,active	0.158084	0.111049	0.730868	2	0		chr1:138559628-138559923,primed	0.103089	0.0995994	0.797311	2	2		chr1:134539049-134539630,active	0.715603	0.199123	0.0852741	0	0
chr1:137005535-137007321,primed	0.235833	0.141663	0.622504	2	2		chr1:7207205-7207458,active	0.148934	0.11181	0.739257	2	0		chr1:137005535-137007321,primed	0.395979	0.287614	0.316407	0	2		chr1:7207205-7207458,active	0.737958	0.205008	0.0570341	0	0
chr1:128128165-128128935,primed	0.597247	0.345811	0.0569427	0	2		chr1:88921305-88925516,primed	0.00169896	0.00691537	0.991386	2	2		chr1:128128165-128128935,primed	0.711288	0.272166	0.0165454	0	2		chr1:88921305-88925516,primed	0.00594953	0.00083454	0.993216	2	2
chr1:87245193-87246643,primed	0.0181343	0.0274995	0.954366	2	2		chr1:165686128-165686726,primed	0.0101708	0.0148802	0.974949	2	2		chr1:87245193-87246643,primed	5.77699e-05	0.00356845	0.996374	2	2		chr1:165686128-165686726,primed	0.0988431	0.0603632	0.840794	2	2
chr1:118649933-118650729,active	0.955669	0.0437132	0.000617999	0	0		chr1:180029291-180030529,primed	0.0874556	0.0813241	0.83122	2	2		chr1:118649933-118650729,active	0.0470536	0.831611	0.121336	1	0		chr1:180029291-180030529,primed	0.416314	0.228066	0.35562	0	2
chr1:119151529-119153706,primed	0.107541	0.0908316	0.801627	2	2		chr1:118911230-118911508,active	0.154737	0.136041	0.709222	2	0		chr1:119151529-119153706,primed	0.224039	0.197903	0.578058	2	2		chr1:118911230-118911508,active	0.750301	0.225811	0.0238875	0	0
chr1:60838690-60839962,primed	0.740841	0.14181	0.117349	0	2		chr1:193485750-193488280,primed	0.014941	0.0369399	0.948119	2	2		chr1:60838690-60839962,primed	0.511527	0.195917	0.292556	0	2		chr1:193485750-193488280,primed	0.0122823	0.00638074	0.981337	2	2
chr1:87551194-87551463,primed	0.0700285	0.0680138	0.861958	2	2		chr1:179487181-179487469,active	0.0665753	0.0632818	0.870143	2	0		chr1:87551194-87551463,primed	0.219154	0.176985	0.603861	2	2		chr1:179487181-179487469,active	0.192701	0.140702	0.666597	2	0
chr1:153098585-153099326,active	0.783017	0.157255	0.0597271	0	0		chr1:13071356-13071635,active	0.140141	0.101968	0.757892	2	0		chr1:153098585-153099326,active	0.00701694	0.0381172	0.954866	2	0		chr1:13071356-13071635,active	0.671634	0.202301	0.126065	0	0
chr1:4819430-4819824,active	0.746863	0.217575	0.0355621	0	0		chr1:153583892-153586436,primed	0.00041042	0.00224731	0.997342	2	2		chr1:4819430-4819824,active	0.636449	0.259486	0.104065	0	0		chr1:153583892-153586436,primed	0.00955964	0.000483758	0.989957	2	2
chr1:12814263-12815126,active	0.764829	0.233719	0.0014526	0	0		chr1:86180451-86183575,primed	0.000135332	0.00192082	0.997944	2	2		chr1:12814263-12815126,active	0.0157511	0.92753	0.0567184	1	0		chr1:86180451-86183575,primed	3.55187e-06	7.81515e-06	0.999989	2	2
chr1:155070925-155075189,primed	2.0947e-08	5.71328e-08	1	2	2		chr1:167937519-167939565,primed	0.000238044	0.00140595	0.998356	2	2		chr1:155070925-155075189,primed	6.80413e-08	1.46651e-06	0.999998	2	2		chr1:167937519-167939565,primed	0.00123442	6.0986e-05	0.998705	2	2
chr1:178550577-178550862,primed	0.16367	0.0877114	0.748619	2	2		chr1:33746793-33749476,primed	0.000169061	0.00162028	0.998211	2	2		chr1:178550577-178550862,primed	0.221881	0.128383	0.649736	2	2		chr1:33746793-33749476,primed	3.53727e-10	1.30418e-08	1	2	2
chr1:181832777-181839789,primed	3.71272e-05	0.000191805	0.999771	2	2		chr1:74569786-74572309,primed	0.000233537	0.00207771	0.997689	2	2		chr1:181832777-181839789,primed	2.57358e-07	1.59335e-06	0.999998	2	2		chr1:74569786-74572309,primed	3.75057e-06	1.41226e-05	0.999982	2	2
chr1:74386571-74387319,active	0.942919	0.0570361	4.52984e-05	0	0		chr1:172415233-172418769,primed	0.00305336	0.0106862	0.98626	2	2		chr1:74386571-74387319,active	0.00021701	0.99977	1.3423e-05	1	0		chr1:172415233-172418769,primed	7.41248e-06	1.53205e-05	0.999977	2	2
chr1:64655069-64655701,primed	0.290663	0.202321	0.507016	2	2		chr1:154036980-154038553,primed	0.010936	0.025976	0.963088	2	2		chr1:64655069-64655701,primed	0.675564	0.264759	0.0596765	0	2		chr1:154036980-154038553,primed	0.0902657	0.0312032	0.878531	2	2
chr1:132002497-132003494,primed	0.712876	0.139956	0.147168	0	2		chr1:191661823-191662197,active	0.170195	0.1324	0.697405	2	0		chr1:132002497-132003494,primed	0.372017	0.172432	0.455552	2	2		chr1:191661823-191662197,active	0.721175	0.221161	0.0576642	0	0
chr1:88612906-88613614,active	0.795054	0.197963	0.00698316	0	0		chr1:45913377-45915029,primed	0.0173498	0.0383172	0.944333	2	2		chr1:88612906-88613614,active	0.0123093	0.039578	0.948113	2	0		chr1:45913377-45915029,primed	0.140611	0.0862077	0.773182	2	2
chr1:89191085-89191617,active	0.608616	0.385563	0.00582033	0	0		chr1:136732973-136733641,active	0.0801081	0.129294	0.790598	2	0		chr1:89191085-89191617,active	0.11114	0.557546	0.331315	1	0		chr1:136732973-136733641,active	0.51015	0.466927	0.0229232	0	0
chr1:180877967-180879004,primed	0.00374927	0.00547211	0.990779	2	2		chr1:183184257-183185394,primed	0.00129452	0.00417852	0.994527	2	2		chr1:180877967-180879004,primed	0.00204541	0.00109105	0.996864	2	2		chr1:183184257-183185394,primed	0.00771743	0.00155414	0.990728	2	2
chr1:66173730-66173976,primed	0.607168	0.354917	0.0379154	0	2		chr1:136907968-136909799,primed	0.00308609	0.00713714	0.989777	2	2		chr1:66173730-66173976,primed	0.614539	0.330556	0.0549047	0	2		chr1:136907968-136909799,primed	0.0574996	0.0147435	0.927757	2	2
chr1:53292760-53294134,primed	0.0517045	0.0444454	0.90385	2	2		chr1:75250314-75254719,primed	0.00670224	0.0482411	0.945057	2	2		chr1:53292760-53294134,primed	0.085939	0.0752357	0.838825	2	2		chr1:75250314-75254719,primed	2.44803e-09	2.20596e-07	1	2	2
chr1:119073928-119074364,active	0.76726	0.216148	0.0165923	0	0		chr1:88459720-88460005,primed	0.0678366	0.0772031	0.85496	2	2		chr1:119073928-119074364,active	0.0099782	0.027718	0.962304	2	0		chr1:88459720-88460005,primed	0.491692	0.274703	0.233605	0	2
chr1:131052963-131054420,primed	0.000465518	0.00166663	0.997868	2	2		chr1:153733625-153734133,primed	0.0102864	0.0165442	0.973169	2	2		chr1:131052963-131054420,primed	0.000873837	0.000274748	0.998851	2	2		chr1:153733625-153734133,primed	0.104468	0.0812556	0.814277	2	2
chr1:105995391-105996609,primed	0.75538	0.221302	0.0233185	0	2		chr1:53749925-53750352,active	0.302882	0.162751	0.534368	2	0		chr1:105995391-105996609,primed	0.551018	0.289957	0.159025	0	2		chr1:53749925-53750352,active	0.737619	0.197048	0.0653335	0	0
chr1:120265759-120270809,primed	0.000374436	0.000175717	0.99945	2	2		chr1:179503244-179509062,primed	0.000574641	0.00455964	0.994866	2	2		chr1:120265759-120270809,primed	0.000689519	0.0276794	0.971631	2	2		chr1:179503244-179509062,primed	2.73945e-07	4.0834e-06	0.999996	2	2
chr1:178915065-178915431,poised	0.116511	0.330713	0.552776	2	1		chr1:183390389-183392643,primed	0.00171675	0.0137928	0.98449	2	2		chr1:178915065-178915431,poised	0.514426	0.452659	0.0329157	0	1		chr1:183390389-183392643,primed	5.48818e-06	4.02901e-05	0.999954	2	2
chr1:135239696-135240622,primed	0.101291	0.0766031	0.822106	2	2		chr1:58762590-58762968,active	0.0626494	0.0729034	0.864447	2	0		chr1:135239696-135240622,primed	0.226758	0.172374	0.600867	2	2		chr1:58762590-58762968,active	0.465054	0.278452	0.256494	0	0
chr1:86535891-86536854,primed	0.0700208	0.0735115	0.856468	2	2		chr1:9535165-9537883,primed	0.00499264	0.0112135	0.983794	2	2		chr1:86535891-86536854,primed	0.262816	0.238841	0.498343	2	2		chr1:9535165-9537883,primed	0.0932772	0.039914	0.866809	2	2
chr1:39963631-39964173,primed	0.0218051	0.0239104	0.954285	2	2		chr1:153030980-153031918,active	0.0678941	0.362681	0.569425	2	0		chr1:39963631-39964173,primed	0.149394	0.137082	0.713524	2	2		chr1:153030980-153031918,active	0.343264	0.639405	0.0173309	1	0
chr1:132912855-132913179,primed	0.0738806	0.0819744	0.844145	2	2		chr1:33943782-33944220,active	0.126582	0.105424	0.767994	2	0		chr1:132912855-132913179,primed	0.342987	0.280053	0.37696	2	2		chr1:33943782-33944220,active	0.688159	0.221699	0.0901419	0	0
chr1:38869281-38869716,active	0.874784	0.11733	0.00788648	0	0		chr1:179510882-179511232,active	0.0820063	0.0987042	0.819289	2	0		chr1:38869281-38869716,active	0.0504811	0.232306	0.717213	2	0		chr1:179510882-179511232,active	0.648246	0.292551	0.0592034	0	0
chr1:152815025-152815374,active	0.966776	0.0324858	0.000738154	0	0		chr1:135472236-135472957,active	0.0890145	0.29841	0.612575	2	0		chr1:152815025-152815374,active	0.0122111	0.0641592	0.92363	2	0		chr1:135472236-135472957,active	0.376981	0.616968	0.00605155	1	0
chr1:166055340-166057118,primed	0.030558	0.0214181	0.948024	2	2		chr1:35814721-35815927,primed	0.00732644	0.0150642	0.977609	2	2		chr1:166055340-166057118,primed	0.000228108	0.00395801	0.995814	2	2		chr1:35814721-35815927,primed	0.0853468	0.0367914	0.877862	2	2
chr1:165174074-165174890,primed	0.33741	0.231949	0.430641	2	2		chr1:156930310-156933963,primed	0.000234541	0.00213938	0.997626	2	2		chr1:165174074-165174890,primed	0.57199	0.334511	0.0934988	0	2		chr1:156930310-156933963,primed	0.000284179	2.66843e-05	0.999689	2	2
chr1:135406635-135407586,primed	0.02358	0.0270833	0.949337	2	2		chr1:74206836-74207701,primed	0.00786479	0.0180171	0.974118	2	2		chr1:135406635-135407586,primed	0.131381	0.0873365	0.781282	2	2		chr1:74206836-74207701,primed	0.0965189	0.0384438	0.865037	2	2
chr1:181889233-181889549,primed	0.347923	0.171343	0.480734	2	2		chr1:57301080-57302228,primed	0.00429617	0.014178	0.981526	2	2		chr1:181889233-181889549,primed	0.42531	0.227839	0.346851	0	2		chr1:57301080-57302228,primed	0.0641676	0.0184315	0.917401	2	2
chr1:13133651-13133885,active	0.72285	0.182028	0.0951218	0	0		chr1:77441457-77441788,active	0.187004	0.182372	0.630623	2	0		chr1:13133651-13133885,active	0.52112	0.273801	0.205079	0	0		chr1:77441457-77441788,active	0.729482	0.259016	0.0115021	0	0
chr1:75250314-75254719,primed	0.00028756	0.0033993	0.996313	2	2		chr1:80333204-80338216,primed	0.00156579	0.00479917	0.993635	2	2		chr1:75250314-75254719,primed	6.99527e-07	0.000126481	0.999873	2	2		chr1:80333204-80338216,primed	0.0521618	0.00326674	0.944571	2	2
chr1:59579889-59580911,primed	0.00104881	0.00324528	0.995706	2	2		chr1:187723838-187725597,primed	0.0146047	0.0234263	0.961969	2	2		chr1:59579889-59580911,primed	0.03925	0.0146434	0.946107	2	2		chr1:187723838-187725597,primed	0.0713158	0.0735701	0.855114	2	2
chr1:138593473-138594123,primed	0.019156	0.0203208	0.960523	2	2		chr1:88645421-88646764,primed	0.0033762	0.00845768	0.988166	2	2		chr1:138593473-138594123,primed	0.0987054	0.112618	0.788676	2	2		chr1:88645421-88646764,primed	0.0512635	0.0183608	0.930376	2	2
chr1:77518627-77519310,primed	0.138867	0.119168	0.741965	2	2		chr1:135507612-135508423,active	0.10228	0.733756	0.163965	1	0		chr1:77518627-77519310,primed	0.480664	0.263092	0.256244	0	2		chr1:135507612-135508423,active	0.32075	0.676858	0.00239234	1	0
chr1:87697367-87697622,primed	0.0795712	0.0666039	0.853825	2	2		chr1:89131842-89132085,active	0.0333071	0.0467948	0.919898	2	0		chr1:87697367-87697622,primed	0.147007	0.111262	0.74173	2	2		chr1:89131842-89132085,active	0.3163	0.248034	0.435666	2	0
chr1:127226963-127229626,primed	0.000190941	0.000935812	0.998873	2	2		chr1:182040532-182040891,active	0.0993024	0.111634	0.789064	2	0		chr1:127226963-127229626,primed	0.0175222	0.00174077	0.980737	2	2		chr1:182040532-182040891,active	0.696585	0.258625	0.0447905	0	0
chr1:75447279-75447923,poised	0.942939	0.0547347	0.00232589	0	1		chr1:75919190-75919627,primed	0.0866567	0.0658446	0.847499	2	2		chr1:75447279-75447923,poised	0.052827	0.597263	0.34991	1	1		chr1:75919190-75919627,primed	0.182924	0.113438	0.703638	2	2
chr1:33944972-33945498,active	0.926391	0.073067	0.000542313	0	0		chr1:34045320-34048473,primed	0.000319013	0.00123273	0.998448	2	2		chr1:33944972-33945498,active	0.00991934	0.979296	0.010785	1	0		chr1:34045320-34048473,primed	0.0027889	0.000140399	0.997071	2	2
chr1:132981217-132981737,active	0.979097	0.0208155	8.76813e-05	0	0		chr1:17434428-17434856,primed	0.0554573	0.0657221	0.87882	2	2		chr1:132981217-132981737,active	0.000651972	0.00328776	0.99606	2	0		chr1:17434428-17434856,primed	0.453358	0.273753	0.272888	0	2
chr1:118645634-118646069,active	0.985922	0.0140528	2.48727e-05	0	0		chr1:72790842-72791066,active	0.0926317	0.0873285	0.82004	2	0		chr1:118645634-118646069,active	0.00072245	0.00364376	0.995634	2	0		chr1:72790842-72791066,active	0.580466	0.23618	0.183354	0	0
chr1:37643811-37644784,primed	0.00507567	0.0185226	0.976402	2	2		chr1:89878407-89878698,active	0.109012	0.196482	0.694506	2	0		chr1:37643811-37644784,primed	0.0599661	0.025027	0.915007	2	2		chr1:89878407-89878698,active	0.601489	0.380115	0.0183958	0	0
chr1:119114092-119115255,primed	0.0741702	0.0634101	0.86242	2	2		chr1:132702483-132708006,primed	0.00118821	0.00638286	0.992429	2	2		chr1:119114092-119115255,primed	0.150195	0.104755	0.74505	2	2		chr1:132702483-132708006,primed	3.87664e-10	7.20452e-08	1	2	2
chr1:37130010-37130643,active	0.806538	0.189415	0.00404698	0	0		chr1:172155978-172158487,primed	0.00327083	0.00839362	0.988335	2	2		chr1:37130010-37130643,active	0.0630478	0.367056	0.569897	2	0		chr1:172155978-172158487,primed	0.0313636	0.00388328	0.964753	2	2
chr1:73642669-73643032,primed	0.0152565	0.020196	0.964548	2	2		chr1:182002499-182010772,primed	0.0057843	0.0238178	0.970398	2	2		chr1:73642669-73643032,primed	0.18446	0.153422	0.662118	2	2		chr1:182002499-182010772,primed	2.49264e-08	6.76985e-07	0.999999	2	2
chr1:84637415-84637839,active	0.637448	0.304725	0.0578277	0	0		chr1:139495442-139495735,active	0.205145	0.150065	0.64479	2	0		chr1:84637415-84637839,active	0.69749	0.270082	0.0324273	0	0		chr1:139495442-139495735,active	0.75069	0.211967	0.0373434	0	0
chr1:87291044-87293261,primed	0.000375924	0.00172476	0.997899	2	2		chr1:164551059-164551377,active	0.25464	0.146127	0.599232	2	0		chr1:87291044-87293261,primed	0.0134059	0.00385115	0.982743	2	2		chr1:164551059-164551377,active	0.724375	0.198656	0.076969	0	0
chr1:73959516-73959816,primed	0.0174109	0.0240948	0.958494	2	2		chr1:182102574-182103013,active	0.115635	0.117023	0.767342	2	0		chr1:73959516-73959816,primed	0.121323	0.0835207	0.795156	2	2		chr1:182102574-182103013,active	0.703364	0.255522	0.0411145	0	0
chr1:86348657-86349381,active	0.826603	0.13527	0.0381267	0	0		chr1:168213640-168215302,primed	0.024866	0.0993345	0.8758	2	2		chr1:86348657-86349381,active	0.698993	0.199087	0.10192	0	0		chr1:168213640-168215302,primed	0.0407411	0.0191091	0.94015	2	2
chr1:13204724-13207241,primed	0.000388247	0.00148329	0.998128	2	2		chr1:20868097-20868516,active	0.151917	0.268662	0.579421	2	0		chr1:13204724-13207241,primed	0.00156829	0.000260719	0.998171	2	2		chr1:20868097-20868516,active	0.566444	0.423542	0.0100137	0	0
chr1:135084627-135084908,poised	0.617013	0.339608	0.0433794	0	1		chr1:133885621-133893784,primed	0.000248367	0.000652798	0.999099	2	2		chr1:135084627-135084908,poised	0.669865	0.305048	0.0250867	0	1		chr1:133885621-133893784,primed	4.14346e-08	1.12893e-06	0.999999	2	2
chr1:135675266-135676280,active	0.952471	0.046859	0.0006703	0	0		chr1:155090887-155094243,primed	0.00624681	0.0492523	0.944501	2	2		chr1:135675266-135676280,active	0.00793868	0.974987	0.0170743	1	0		chr1:155090887-155094243,primed	0.000225223	0.00188891	0.997886	2	2
chr1:156967025-156972101,primed	1.43419e-05	0.000139267	0.999846	2	2		chr1:86449971-86450301,active	0.1234	0.121399	0.755201	2	0		chr1:156967025-156972101,primed	4.36141e-07	3.84106e-06	0.999996	2	2		chr1:86449971-86450301,active	0.716523	0.233352	0.0501253	0	0
chr1:151235524-151236297,primed	0.791348	0.1755	0.0331528	0	2		chr1:188998694-188999150,active	0.0689202	0.0786123	0.852467	2	0		chr1:151235524-151236297,primed	0.00352278	0.00872963	0.987748	2	2		chr1:188998694-188999150,active	0.492491	0.243805	0.263705	0	0
chr1:84404781-84407164,primed	0.470341	0.243415	0.286244	0	2		chr1:74807886-74808580,poised	0.0647014	0.882453	0.0528453	1	1		chr1:84404781-84407164,primed	0.449568	0.42574	0.124692	0	2		chr1:74807886-74808580,poised	0.140489	0.858604	0.000906537	1	1
chr1:64305455-64306060,active	0.636329	0.344037	0.0196343	0	0		chr1:86510278-86511047,active	0.186895	0.197773	0.615332	2	0		chr1:64305455-64306060,active	0.0495641	0.657696	0.29274	1	0		chr1:86510278-86511047,active	0.63926	0.354352	0.00638839	0	0
chr1:59422847-59424007,active	0.878036	0.121718	0.000245601	0	0		chr1:21252464-21253868,primed	0.000784158	0.002724	0.996492	2	2		chr1:59422847-59424007,active	0.000848816	0.99904	0.000111471	1	0		chr1:21252464-21253868,primed	0.0263432	0.00133433	0.972322	2	2
chr1:167937519-167939565,primed	0.00110506	0.00372298	0.995172	2	2		chr1:118974671-118977866,primed	0.000503712	0.00543584	0.99406	2	2		chr1:167937519-167939565,primed	0.00670546	0.0016853	0.991609	2	2		chr1:118974671-118977866,primed	7.11987e-05	5.10696e-05	0.999878	2	2
chr1:132266898-132267122,active	0.932218	0.066078	0.00170408	0	0		chr1:156074588-156074899,active	0.0249018	0.0377568	0.937341	2	0		chr1:132266898-132267122,active	0.00257496	0.00830583	0.989119	2	0		chr1:156074588-156074899,active	0.356528	0.258882	0.384589	2	0
chr1:37212855-37214140,primed	0.175281	0.121179	0.70354	2	2		chr1:173336111-173337462,primed	0.0106189	0.0273315	0.962049	2	2		chr1:37212855-37214140,primed	0.122988	0.16187	0.715141	2	2		chr1:173336111-173337462,primed	0.000729271	0.00192193	0.997349	2	2
chr1:75032796-75034607,primed	0.0242517	0.0383018	0.937447	2	2		chr1:185459687-185460099,primed	0.0527138	0.0630677	0.884218	2	2		chr1:75032796-75034607,primed	0.10467	0.117628	0.777702	2	2		chr1:185459687-185460099,primed	0.39539	0.263725	0.340885	0	2
chr1:94080921-94082180,primed	0.0400417	0.140845	0.819114	2	2		chr1:77518627-77519310,primed	0.0761249	0.0733066	0.850569	2	2		chr1:94080921-94082180,primed	0.174616	0.400814	0.424571	2	2		chr1:77518627-77519310,primed	0.331958	0.203198	0.464844	2	2
chr1:84787027-84791801,primed	0.00489137	0.00913828	0.98597	2	2		chr1:157448823-157449875,primed	0.00254373	0.00716512	0.990291	2	2		chr1:84787027-84791801,primed	0.0973286	0.0592858	0.843386	2	2		chr1:157448823-157449875,primed	0.0191354	0.00387886	0.976986	2	2
chr1:93875363-93877044,primed	0.1409	0.102371	0.75673	2	2		chr1:132345717-132347235,primed	0.000232712	0.00121822	0.998549	2	2		chr1:93875363-93877044,primed	0.674933	0.20214	0.122928	0	2		chr1:132345717-132347235,primed	0.00914502	0.000286425	0.990569	2	2
chr1:72837028-72841510,primed	0.000374604	0.00458517	0.99504	2	2		chr1:110774207-110774497,active	0.0906574	0.0662349	0.843108	2	0		chr1:72837028-72841510,primed	0.000179067	0.00039591	0.999425	2	2		chr1:110774207-110774497,active	0.197921	0.119245	0.682833	2	0
chr1:72805034-72805333,active	0.834848	0.154002	0.01115	0	0		chr1:165667067-165668164,primed	0.00168482	0.00538222	0.992933	2	2		chr1:72805034-72805333,active	0.323027	0.208001	0.468972	2	0		chr1:165667067-165668164,primed	0.00487199	0.00101395	0.994114	2	2
chr1:36645696-36646667,primed	0.0877749	0.0731612	0.839064	2	2		chr1:84871947-84872723,active	0.19854	0.242643	0.558817	2	0		chr1:36645696-36646667,primed	0.246616	0.236119	0.517265	2	2		chr1:84871947-84872723,active	0.564753	0.431701	0.00354619	0	0
chr1:132012441-132012992,primed	0.01246	0.0152307	0.972309	2	2		chr1:55212776-55214047,primed	0.0578189	0.148355	0.793826	2	2		chr1:132012441-132012992,primed	0.118756	0.0728541	0.80839	2	2		chr1:55212776-55214047,primed	0.45251	0.482019	0.0654708	1	2
chr1:18029859-18030610,primed	0.125168	0.122848	0.751984	2	2		chr1:165292722-165293109,primed	0.0615206	0.0640921	0.874387	2	2		chr1:18029859-18030610,primed	0.621406	0.255905	0.122689	0	2		chr1:165292722-165293109,primed	0.471179	0.246071	0.282751	0	2
chr1:185302877-185303455,primed	0.055538	0.0763955	0.868067	2	2		chr1:127216618-127217946,primed	0.000649928	0.0023207	0.997029	2	2		chr1:185302877-185303455,primed	0.214924	0.225688	0.559388	2	2		chr1:127216618-127217946,primed	0.0264993	0.0020308	0.97147	2	2
chr1:73036674-73037127,primed	0.626194	0.245141	0.128665	0	2		chr1:78607541-78607967,primed	0.0493945	0.0607024	0.889903	2	2		chr1:73036674-73037127,primed	0.757728	0.214975	0.0272972	0	2		chr1:78607541-78607967,primed	0.306943	0.238356	0.454701	2	2
chr1:42887859-42889845,primed	6.56146e-05	0.000634597	0.9993	2	2		chr1:59922015-59924874,primed	0.00491063	0.0100088	0.985081	2	2		chr1:42887859-42889845,primed	2.74149e-07	7.02657e-06	0.999993	2	2		chr1:59922015-59924874,primed	0.0654517	0.0262996	0.908249	2	2
chr1:93725247-93727676,primed	0.000540054	0.00249345	0.996967	2	2		chr1:87720840-87723507,primed	0.00197814	0.0076333	0.990389	2	2		chr1:93725247-93727676,primed	0.0116702	0.00223713	0.986093	2	2		chr1:87720840-87723507,primed	0.00370194	0.000499255	0.995799	2	2
chr1:171125953-171126634,active	0.550937	0.181669	0.267393	0	0		chr1:138930052-138930721,primed	0.0176722	0.0275217	0.954806	2	2		chr1:171125953-171126634,active	0.378384	0.329116	0.2925	0	0		chr1:138930052-138930721,primed	0.143423	0.0911941	0.765383	2	2
chr1:153134520-153134849,primed	0.0411688	0.0397485	0.919083	2	2		chr1:179651457-179652046,active	0.0482875	0.0673777	0.884335	2	0		chr1:153134520-153134849,primed	0.169977	0.166668	0.663356	2	2		chr1:179651457-179652046,active	0.360663	0.256095	0.383242	2	0
chr1:86510278-86511047,active	0.918661	0.0795251	0.00181372	0	0		chr1:136665292-136666926,primed	0.00090974	0.00332736	0.995763	2	2		chr1:86510278-86511047,active	0.00152127	0.00376344	0.994715	2	0		chr1:136665292-136666926,primed	0.0266688	0.000883182	0.972448	2	2
chr1:74069296-74071314,primed	0.0957131	0.102574	0.801713	2	2		chr1:62708456-62708846,poised	0.179979	0.25076	0.569262	2	1		chr1:74069296-74071314,primed	0.000936403	0.00294239	0.996121	2	2		chr1:62708456-62708846,poised	0.564804	0.430025	0.00517081	0	1
chr1:37883174-37885217,primed	0.0159854	0.0160357	0.967979	2	2		chr1:90901127-90901539,primed	0.0360163	0.040866	0.923118	2	2		chr1:37883174-37885217,primed	0.119448	0.0997923	0.78076	2	2		chr1:90901127-90901539,primed	0.193488	0.16782	0.638692	2	2
chr1:62737701-62738584,active	0.923375	0.0741813	0.00244384	0	0		chr1:89940224-89940671,poised	0.0903795	0.831825	0.0777957	1	1		chr1:62737701-62738584,active	0.0100305	0.937046	0.0529235	1	0		chr1:89940224-89940671,poised	0.144763	0.854702	0.000534723	1	1
chr1:7099051-7102633,primed	0.0225437	0.0229601	0.954496	2	2		chr1:37101813-37102020,active	0.274851	0.182664	0.542486	2	0		chr1:7099051-7102633,primed	0.137155	0.125839	0.737005	2	2		chr1:37101813-37102020,active	0.764078	0.208582	0.02734	0	0
chr1:80333204-80338216,primed	0.00255441	0.00968085	0.987765	2	2		chr1:93668827-93669031,active	0.270626	0.382226	0.347147	1	0		chr1:80333204-80338216,primed	0.140836	0.097815	0.761349	2	2		chr1:93668827-93669031,active	0.494958	0.502424	0.00261867	1	0
chr1:127408898-127409144,primed	0.0519744	0.0522764	0.895749	2	2		chr1:182137592-182138255,primed	0.00129225	0.00439503	0.994313	2	2		chr1:127408898-127409144,primed	0.153323	0.136003	0.710674	2	2		chr1:182137592-182138255,primed	0.034142	0.00462426	0.961234	2	2
chr1:91919540-91922867,primed	0.00025671	0.00111992	0.998623	2	2		chr1:136637115-136638946,primed	0.000466398	0.00195311	0.99758	2	2		chr1:91919540-91922867,primed	8.01136e-08	5.07498e-06	0.999995	2	2		chr1:136637115-136638946,primed	0.00320628	0.000203416	0.99659	2	2
chr1:13083822-13084088,active	0.946056	0.0524629	0.00148105	0	0		chr1:36239929-36240976,active	0.0646709	0.12366	0.811669	2	0		chr1:13083822-13084088,active	0.000196479	0.000602327	0.999201	2	0		chr1:36239929-36240976,active	0.519999	0.400444	0.079557	0	0
chr1:63164335-63164949,primed	0.109943	0.0928495	0.797208	2	2		chr1:170476482-170478479,primed	0.0027427	0.00851461	0.988743	2	2		chr1:63164335-63164949,primed	0.301449	0.251009	0.447542	2	2		chr1:170476482-170478479,primed	0.0113038	0.00395446	0.984742	2	2
chr1:184439093-184439339,primed	0.634613	0.247773	0.117613	0	2		chr1:135200800-135201132,active	0.0609748	0.0747918	0.864233	2	0		chr1:184439093-184439339,primed	0.74842	0.217221	0.0343581	0	2		chr1:135200800-135201132,active	0.496859	0.282858	0.220284	0	0
chr1:127242353-127244685,primed	0.0868097	0.0610558	0.852135	2	2		chr1:156072055-156072638,active	0.0211363	0.0341146	0.944749	2	0		chr1:127242353-127244685,primed	0.0354735	0.0507443	0.913782	2	2		chr1:156072055-156072638,active	0.155426	0.160476	0.684098	2	0
chr1:55093303-55093612,primed	0.112165	0.0755563	0.812279	2	2		chr1:186609374-186609658,primed	0.0725515	0.0546757	0.872773	2	2		chr1:55093303-55093612,primed	0.28946	0.149475	0.561065	2	2		chr1:186609374-186609658,primed	0.133489	0.0924393	0.774072	2	2
chr1:136573216-136578810,primed	5.4096e-07	5.74694e-06	0.999994	2	2		chr1:171372828-171373177,active	0.177714	0.136603	0.685683	2	0		chr1:136573216-136578810,primed	6.71243e-08	3.44126e-06	0.999996	2	2		chr1:171372828-171373177,active	0.754454	0.209905	0.0356406	0	0
chr1:132195636-132196074,poised	0.951135	0.0481683	0.000696779	0	1		chr1:156266455-156269594,primed	0.00154893	0.00638861	0.992063	2	2		chr1:132195636-132196074,poised	0.0630452	0.474635	0.46232	1	1		chr1:156266455-156269594,primed	0.0153874	0.0115732	0.973039	2	2
chr1:180175425-180175980,primed	0.0645026	0.0823086	0.853189	2	2		chr1:151304873-151305377,active	0.0829097	0.0807445	0.836346	2	0		chr1:180175425-180175980,primed	0.410089	0.318541	0.271371	0	2		chr1:151304873-151305377,active	0.546842	0.249663	0.203495	0	0
chr1:20867402-20867960,active	0.865188	0.133048	0.00176459	0	0		chr1:37095515-37098227,primed	0.00157635	0.0128792	0.985544	2	2		chr1:20867402-20867960,active	0.00470563	0.0184413	0.976853	2	0		chr1:37095515-37098227,primed	1.10677e-05	5.78226e-05	0.999931	2	2
chr1:89494463-89496157,primed	0.117585	0.0996735	0.782741	2	2		chr1:34467902-34470267,primed	0.00114387	0.00564543	0.993211	2	2		chr1:89494463-89496157,primed	0.00337101	0.00623661	0.990392	2	2		chr1:34467902-34470267,primed	1.47529e-05	4.37258e-05	0.999941	2	2
chr1:193485750-193488280,primed	0.471519	0.17109	0.357391	0	2		chr1:41140566-41140892,active	0.230769	0.139199	0.630033	2	0		chr1:193485750-193488280,primed	0.00223703	0.0301217	0.967641	2	2		chr1:41140566-41140892,active	0.727275	0.198209	0.074516	0	0
chr1:123801125-123801709,primed	0.137161	0.100368	0.76247	2	2		chr1:134054766-134056582,primed	0.000350965	0.00151186	0.998137	2	2		chr1:123801125-123801709,primed	0.656565	0.202884	0.140551	0	2		chr1:134054766-134056582,primed	0.000616655	0.000100342	0.999283	2	2
chr1:36613445-36613785,active	0.609295	0.178494	0.212212	0	0		chr1:156565424-156565631,active	0.320304	0.167922	0.511774	2	0		chr1:36613445-36613785,active	0.335301	0.213932	0.450766	2	0		chr1:156565424-156565631,active	0.739149	0.196826	0.0640251	0	0
chr1:39291918-39292371,active	0.759603	0.218867	0.0215298	0	0		chr1:63118001-63119901,primed	0.0435878	0.0871428	0.869269	2	2		chr1:39291918-39292371,active	0.0137918	0.0323271	0.953881	2	0		chr1:63118001-63119901,primed	0.435783	0.288512	0.275705	0	2
chr1:36881985-36886040,primed	0.000887857	0.00246425	0.996648	2	2		chr1:89576863-89577349,active	0.073803	0.0745013	0.851696	2	0		chr1:36881985-36886040,primed	0.000368046	0.000257885	0.999374	2	2		chr1:89576863-89577349,active	0.514029	0.247449	0.238522	0	0
chr1:78598921-78599454,primed	0.199447	0.159437	0.641116	2	2		chr1:176013433-176014520,primed	0.144577	0.174572	0.680851	2	2		chr1:78598921-78599454,primed	0.543087	0.270506	0.186406	0	2		chr1:176013433-176014520,primed	0.689818	0.299648	0.0105348	0	2
chr1:178552161-178554845,primed	9.57696e-06	0.000133351	0.999857	2	2		chr1:90556499-90556771,primed	0.0518595	0.0524076	0.895733	2	2		chr1:178552161-178554845,primed	0.000143456	0.00148901	0.998368	2	2		chr1:90556499-90556771,primed	0.207492	0.152443	0.640066	2	2
chr1:136659336-136659671,poised	0.976439	0.0233903	0.000171164	0	1		chr1:172525379-172525766,poised	0.0903994	0.146113	0.763488	2	1		chr1:136659336-136659671,poised	0.00134005	0.00647162	0.992188	2	1		chr1:172525379-172525766,poised	0.580627	0.385916	0.0334573	0	1
chr1:180971958-180974480,primed	2.10677e-06	3.36984e-05	0.999964	2	2		chr1:167299450-167300974,primed	0.00495833	0.0129695	0.982072	2	2		chr1:180971958-180974480,primed	1.05882e-08	4.66134e-07	1	2	2		chr1:167299450-167300974,primed	0.0361348	0.0102701	0.953595	2	2
chr1:132899236-132900412,primed	0.00265698	0.00452629	0.992817	2	2		chr1:135794850-135796050,primed	0.00808567	0.0225235	0.969391	2	2		chr1:132899236-132900412,primed	0.00287389	0.00252853	0.994598	2	2		chr1:135794850-135796050,primed	0.0876163	0.0401443	0.872239	2	2
chr1:127321028-127321994,primed	0.637725	0.222241	0.140034	0	2		chr1:168395579-168396038,active	0.188799	0.144097	0.667103	2	0		chr1:127321028-127321994,primed	0.600651	0.299821	0.0995282	0	2		chr1:168395579-168396038,active	0.760441	0.208206	0.0313531	0	0
chr1:63247036-63247645,active	0.955037	0.0446974	0.000265575	0	0		chr1:51931597-51931953,active	0.22267	0.408958	0.368372	1	0		chr1:63247036-63247645,active	0.000779015	0.00367723	0.995544	2	0		chr1:51931597-51931953,active	0.547076	0.449634	0.00329007	0	0
chr1:9638855-9639303,primed	0.0467082	0.0521233	0.901169	2	2		chr1:172300418-172300751,active	0.106018	0.0937233	0.800259	2	0		chr1:9638855-9639303,primed	0.314525	0.211429	0.474045	2	2		chr1:172300418-172300751,active	0.562639	0.246326	0.191035	0	0
chr1:71648239-71648450,active	0.78051	0.214359	0.0051315	0	0		chr1:136601438-136606005,primed	0.000441023	0.00215213	0.997407	2	2		chr1:71648239-71648450,active	0.0170347	0.0541927	0.928773	2	0		chr1:136601438-136606005,primed	9.44633e-11	4.32888e-09	1	2	2
chr1:105907923-105908779,primed	0.0343617	0.162289	0.80335	2	2		chr1:135678181-135678447,active	0.126451	0.145755	0.727794	2	0		chr1:105907923-105908779,primed	0.251603	0.2592	0.489197	2	2		chr1:135678181-135678447,active	0.690442	0.287515	0.0220434	0	0
chr1:74824627-74825516,active	0.68134	0.31799	0.000670606	0	0		chr1:97794701-97795006,primed	0.14289	0.0998909	0.757219	2	2		chr1:74824627-74825516,active	0.0020101	0.997674	0.00031559	1	0		chr1:97794701-97795006,primed	0.651197	0.20304	0.145763	0	2
chr1:189755131-189755395,active	0.795793	0.195904	0.0083022	0	0		chr1:155077354-155078105,primed	0.0345086	0.0439151	0.921576	2	2		chr1:189755131-189755395,active	0.0794093	0.303994	0.616596	2	0		chr1:155077354-155078105,primed	0.183686	0.119972	0.696343	2	2
chr1:51902653-51903046,primed	0.0420643	0.050136	0.9078	2	2		chr1:176020825-176021489,primed	0.0405639	0.0442477	0.915188	2	2		chr1:51902653-51903046,primed	0.184179	0.15034	0.665481	2	2		chr1:176020825-176021489,primed	0.211212	0.190687	0.598101	2	2
chr1:120089378-120089637,active	0.916126	0.0828222	0.00105179	0	0		chr1:132435212-132435458,primed	0.0403884	0.0447205	0.914891	2	2		chr1:120089378-120089637,active	0.000776467	0.00346487	0.995759	2	0		chr1:132435212-132435458,primed	0.179883	0.147294	0.672823	2	2
chr1:193376380-193376743,primed	0.084592	0.067202	0.848206	2	2		chr1:119166134-119166780,active	0.0345284	0.0558119	0.90966	2	0		chr1:193376380-193376743,primed	0.17842	0.111477	0.710103	2	2		chr1:119166134-119166780,active	0.384038	0.320589	0.295373	0	0
chr1:132884622-132885051,active	0.735786	0.170756	0.0934571	0	0		chr1:86650614-86654111,primed	0.00486332	0.0329007	0.962236	2	2		chr1:132884622-132885051,active	0.531097	0.238649	0.230254	0	0		chr1:86650614-86654111,primed	0.00162138	0.00634056	0.992038	2	2
chr1:21229544-21233671,primed	0.000167551	0.000281299	0.999551	2	2		chr1:151339313-151339559,primed	0.0479035	0.0455009	0.906596	2	2		chr1:21229544-21233671,primed	4.24812e-06	7.75881e-05	0.999918	2	2		chr1:151339313-151339559,primed	0.0995654	0.0891812	0.811253	2	2
chr1:87673830-87674533,active	0.868216	0.113599	0.0181848	0	0		chr1:180548710-180549192,active	0.0564044	0.0778997	0.865696	2	0		chr1:87673830-87674533,active	0.00892013	0.0101519	0.980928	2	0		chr1:180548710-180549192,active	0.55856	0.325409	0.116031	0	0
chr1:93250646-93251894,primed	0.0719585	0.0651481	0.862893	2	2		chr1:77496686-77497276,active	0.176497	0.270201	0.553302	2	0		chr1:93250646-93251894,primed	0.202676	0.150418	0.646906	2	2		chr1:77496686-77497276,active	0.488812	0.508164	0.00302377	1	0
chr1:59361073-59361752,primed	0.150572	0.132788	0.716639	2	2		chr1:132280419-132280976,active	0.173108	0.295267	0.531626	2	0		chr1:59361073-59361752,primed	0.358689	0.245289	0.396022	2	2		chr1:132280419-132280976,active	0.563195	0.432602	0.00420345	0	0
chr1:51835299-51836378,primed	0.00337018	0.0100014	0.986628	2	2		chr1:73913676-73914405,primed	0.0103043	0.0210342	0.968662	2	2		chr1:51835299-51836378,primed	0.0648902	0.0196947	0.915415	2	2		chr1:73913676-73914405,primed	0.0658217	0.0617758	0.872402	2	2
chr1:78607541-78607967,primed	0.40327	0.210485	0.386244	0	2		chr1:135649421-135650490,primed	0.0255807	0.0316359	0.942783	2	2		chr1:78607541-78607967,primed	0.504196	0.302682	0.193122	0	2		chr1:135649421-135650490,primed	0.148892	0.132849	0.718259	2	2
chr1:13631569-13633296,primed	0.00353059	0.00752922	0.98894	2	2		chr1:41131170-41131810,active	0.169505	0.557413	0.273082	1	0		chr1:13631569-13633296,primed	0.00689663	0.00484465	0.988259	2	2		chr1:41131170-41131810,active	0.299641	0.698756	0.00160315	1	0
chr1:86522239-86522685,active	0.892961	0.103208	0.00383103	0	0		chr1:134699936-134702148,primed	0.0139806	0.0442224	0.941797	2	2		chr1:86522239-86522685,active	0.0285037	0.0977629	0.873733	2	0		chr1:134699936-134702148,primed	0.00391157	0.00896304	0.987125	2	2
chr1:180548710-180549192,active	0.94807	0.0498986	0.00203174	0	0		chr1:36834133-36834604,active	0.02993	0.0396647	0.930405	2	0		chr1:180548710-180549192,active	0.0255034	0.1579	0.816597	2	0		chr1:36834133-36834604,active	0.247624	0.159086	0.59329	2	0
chr1:119004916-119005120,active	0.905598	0.0910026	0.00339935	0	0		chr1:39453615-39458088,primed	0.0032525	0.0206968	0.976051	2	2		chr1:119004916-119005120,active	0.0389207	0.0398256	0.921254	2	0		chr1:39453615-39458088,primed	3.2277e-09	1.64335e-07	1	2	2
chr1:120758025-120764359,primed	2.32788e-05	7.04092e-05	0.999906	2	2		chr1:7047220-7047560,active	0.222225	0.204962	0.572812	2	0		chr1:120758025-120764359,primed	4.20832e-06	0.000109253	0.999887	2	2		chr1:7047220-7047560,active	0.72988	0.261198	0.00892203	0	0
chr1:34070173-34070594,active	0.927326	0.0708628	0.00181142	0	0		chr1:136878109-136879752,primed	6.10076e-05	0.000412717	0.999526	2	2		chr1:34070173-34070594,active	0.00662726	0.0284965	0.964876	2	0		chr1:136878109-136879752,primed	0.00399701	6.44524e-05	0.995939	2	2
chr1:133438038-133438757,primed	0.285711	0.108578	0.605711	2	2		chr1:135723900-135724712,active	0.0778694	0.111175	0.810956	2	0		chr1:133438038-133438757,primed	0.370611	0.314471	0.314918	0	2		chr1:135723900-135724712,active	0.568918	0.328124	0.102958	0	0
chr1:135755167-135756364,primed	0.712599	0.145095	0.142305	0	2		chr1:192874670-192875184,primed	0.04741	0.0513355	0.901254	2	2		chr1:135755167-135756364,primed	0.000120086	0.000705931	0.999174	2	2		chr1:192874670-192875184,primed	0.206574	0.168626	0.6248	2	2
chr1:171491870-171492122,primed	0.261373	0.117374	0.621253	2	2		chr1:156995035-156995443,active	0.110212	0.127328	0.76246	2	0		chr1:171491870-171492122,primed	0.307697	0.156191	0.536112	2	2		chr1:156995035-156995443,active	0.680085	0.285312	0.0346029	0	0
chr1:93668827-93669031,active	0.524101	0.46419	0.0117096	0	0		chr1:127989441-127991194,primed	0.00650221	0.016096	0.977402	2	2		chr1:93668827-93669031,active	0.163863	0.52637	0.309767	1	0		chr1:127989441-127991194,primed	0.0369438	0.0203335	0.942723	2	2
chr1:193672482-193673268,primed	0.16548	0.201395	0.633125	2	2		chr1:58010855-58011101,primed	0.0780318	0.0607684	0.8612	2	2		chr1:193672482-193673268,primed	0.651539	0.316346	0.0321151	0	2		chr1:58010855-58011101,primed	0.146559	0.0983047	0.755136	2	2
chr1:64078407-64080195,primed	0.00452148	0.0315826	0.963896	2	2		chr1:160890031-160891634,primed	0.0361226	0.0478355	0.916042	2	2		chr1:64078407-64080195,primed	0.000790351	0.000483817	0.998726	2	2		chr1:160890031-160891634,primed	0.361063	0.266483	0.372453	2	2
chr1:180420960-180423096,primed	3.89822e-06	2.11572e-05	0.999975	2	2		chr1:65118230-65118481,primed	0.0793824	0.0598506	0.860767	2	2		chr1:180420960-180423096,primed	2.11208e-08	4.30915e-07	1	2	2		chr1:65118230-65118481,primed	0.150756	0.100195	0.74905	2	2
chr1:37694111-37695133,primed	0.0439473	0.0575644	0.898488	2	2		chr1:86143758-86144233,primed	0.00434129	0.00900714	0.986652	2	2		chr1:37694111-37695133,primed	0.0336961	0.0487309	0.917573	2	2		chr1:86143758-86144233,primed	0.080868	0.0254974	0.893635	2	2
chr1:180958398-180959664,primed	0.0649406	0.045142	0.889917	2	2		chr1:119167403-119167952,active	0.0365212	0.0472964	0.916182	2	0		chr1:180958398-180959664,primed	0.230069	0.20918	0.560751	2	2		chr1:119167403-119167952,active	0.356075	0.241691	0.402234	2	0
chr1:180479649-180480324,primed	0.142272	0.116243	0.741485	2	2		chr1:75499443-75500291,primed	0.000922126	0.00249486	0.996583	2	2		chr1:180479649-180480324,primed	0.334522	0.187621	0.477857	2	2		chr1:75499443-75500291,primed	0.00076137	0.000234018	0.999005	2	2
chr1:33714099-33715348,primed	0.00405102	0.0118529	0.984096	2	2		chr1:21247932-21249073,primed	0.0132193	0.0247227	0.962058	2	2		chr1:33714099-33715348,primed	0.0248508	0.0317874	0.943362	2	2		chr1:21247932-21249073,primed	0.159931	0.127836	0.712233	2	2
chr1:84890049-84890829,active	0.763624	0.235539	0.000837106	0	0		chr1:38058445-38058813,active	0.202535	0.216778	0.580687	2	0		chr1:84890049-84890829,active	0.00573545	0.988258	0.00600693	1	0		chr1:38058445-38058813,active	0.635621	0.358788	0.00559121	0	0
chr1:122606729-122608759,primed	0.188963	0.110286	0.700752	2	2		chr1:167273315-167273691,active	0.153739	0.227378	0.618882	2	0		chr1:122606729-122608759,primed	0.581876	0.202187	0.215936	0	2		chr1:167273315-167273691,active	0.500945	0.494108	0.00494713	0	0
chr1:151198440-151198951,primed	0.00506372	0.0114909	0.983445	2	2		chr1:65112929-65113207,primed	0.133906	0.215989	0.650105	2	2		chr1:151198440-151198951,primed	0.0681561	0.0375087	0.894335	2	2		chr1:65112929-65113207,primed	0.583232	0.404698	0.0120701	0	2
chr1:36582991-36584700,primed	0.000648506	0.000874804	0.998477	2	2		chr1:39398675-39399759,primed	0.0125408	0.0204432	0.967016	2	2		chr1:36582991-36584700,primed	0.00994629	0.00099143	0.989062	2	2		chr1:39398675-39399759,primed	0.0842331	0.0511207	0.864646	2	2
chr1:176724001-176726065,primed	0.0714289	0.0707186	0.857853	2	2		chr1:191189506-191191400,primed	0.00192656	0.00560483	0.992469	2	2		chr1:176724001-176726065,primed	0.229916	0.252865	0.517219	2	2		chr1:191189506-191191400,primed	0.0320964	0.00827469	0.959629	2	2
chr1:137173994-137174681,active	0.913645	0.0855595	0.000795773	0	0		chr1:59367099-59369665,primed	0.00517611	0.0405276	0.954296	2	2		chr1:137173994-137174681,active	0.0497774	0.85081	0.099413	1	0		chr1:59367099-59369665,primed	5.10492e-06	0.0001122	0.999883	2	2
chr1:33989694-33990279,primed	0.0808472	0.101275	0.817878	2	2		chr1:155030658-155031626,primed	0.0133878	0.0323675	0.954245	2	2		chr1:33989694-33990279,primed	0.3145	0.336854	0.348646	2	2		chr1:155030658-155031626,primed	0.131198	0.0746878	0.794115	2	2
chr1:180606830-180607141,active	0.579394	0.371485	0.0491217	0	0		chr1:13084539-13085720,active	0.179518	0.215919	0.604563	2	0		chr1:180606830-180607141,active	0.710618	0.272324	0.0170583	0	0		chr1:13084539-13085720,active	0.642365	0.348971	0.00866413	0	0
chr1:135198385-135199875,active	0.94493	0.0549337	0.000136573	0	0		chr1:88623405-88625299,primed	0.00128698	0.0053454	0.993368	2	2		chr1:135198385-135199875,active	0.000279772	0.999695	2.50556e-05	1	0		chr1:88623405-88625299,primed	0.00922999	0.00201896	0.988751	2	2
chr1:136427546-136427924,active	0.810017	0.187942	0.00204109	0	0		chr1:135523203-135524660,primed	0.00860745	0.0227944	0.968598	2	2		chr1:136427546-136427924,active	0.0514324	0.249275	0.699292	2	0		chr1:135523203-135524660,primed	0.200145	0.167479	0.632376	2	2
chr1:121090252-121091162,primed	0.0194706	0.0256338	0.954896	2	2		chr1:136120547-136121292,primed	0.0185915	0.0255137	0.955895	2	2		chr1:121090252-121091162,primed	0.149165	0.158096	0.692739	2	2		chr1:136120547-136121292,primed	0.120892	0.129663	0.749444	2	2
chr1:153172494-153172809,active	0.870203	0.126343	0.00345466	0	0		chr1:157084476-157087429,primed	1.90409e-05	8.47842e-05	0.999896	2	2		chr1:153172494-153172809,active	0.02292	0.110752	0.866328	2	0		chr1:157084476-157087429,primed	0.000111155	5.16529e-06	0.999884	2	2
chr1:90901127-90901539,primed	0.200139	0.129082	0.670779	2	2		chr1:133125966-133126342,active	0.0544344	0.0704238	0.875142	2	0		chr1:90901127-90901539,primed	0.422087	0.253818	0.324095	0	2		chr1:133125966-133126342,active	0.508264	0.271108	0.220628	0	0
chr1:180979521-180980697,active	0.885229	0.086117	0.0286541	0	0		chr1:133080115-133080648,active	0.186038	0.241122	0.57284	2	0		chr1:180979521-180980697,active	0.00315264	0.0713949	0.925452	2	0		chr1:133080115-133080648,active	0.548232	0.448299	0.00346878	0	0
chr1:135632186-135632721,active	0.850463	0.140852	0.00868469	0	0		chr1:93659380-93659685,primed	0.00150245	0.00447258	0.994025	2	2		chr1:135632186-135632721,active	0.00160955	0.00440688	0.993984	2	0		chr1:93659380-93659685,primed	0.071372	0.0134134	0.915214	2	2
chr1:74041120-74043957,primed	0.000845542	0.00306134	0.996093	2	2		chr1:75512598-75512855,active	0.12714	0.105414	0.767446	2	0		chr1:74041120-74043957,primed	0.00875194	0.000418975	0.990829	2	2		chr1:75512598-75512855,active	0.68368	0.223629	0.0926911	0	0
chr1:170426265-170427833,primed	0.0313674	0.0396614	0.928971	2	2		chr1:89106853-89111008,primed	7.98583e-05	0.000725864	0.999194	2	2		chr1:170426265-170427833,primed	0.149767	0.160135	0.690098	2	2		chr1:89106853-89111008,primed	9.22081e-07	9.37063e-07	0.999998	2	2
chr1:77456688-77457104,active	0.85364	0.143909	0.00245153	0	0		chr1:184496989-184497431,active	0.265796	0.150579	0.583626	2	0		chr1:77456688-77457104,active	0.0356788	0.153545	0.810776	2	0		chr1:184496989-184497431,active	0.730651	0.197928	0.0714208	0	0
chr1:60822608-60823397,primed	0.698367	0.251387	0.0502461	0	2		chr1:89912135-89913937,primed	0.00228658	0.00821886	0.989495	2	2		chr1:60822608-60823397,primed	0.72564	0.260189	0.0141702	0	2		chr1:89912135-89913937,primed	0.00220234	0.00146554	0.996332	2	2
chr1:62768790-62769014,active	0.869014	0.111171	0.0198154	0	0		chr1:52224032-52224280,primed	0.0937043	0.0732299	0.833066	2	2		chr1:62768790-62769014,active	0.644548	0.190916	0.164537	0	0		chr1:52224032-52224280,primed	0.261909	0.140332	0.597759	2	2
chr1:131981265-131981717,primed	0.0505677	0.172594	0.776838	2	2		chr1:75600491-75602487,primed	0.00136731	0.0045079	0.994125	2	2		chr1:131981265-131981717,primed	0.337177	0.390466	0.272356	1	2		chr1:75600491-75602487,primed	0.0141295	0.00200897	0.983862	2	2
chr1:136403917-136404291,primed	0.378574	0.222671	0.398755	2	2		chr1:134215466-134218389,primed	0.0144932	0.0628228	0.922684	2	2		chr1:136403917-136404291,primed	0.586781	0.299954	0.113265	0	2		chr1:134215466-134218389,primed	0.000430685	0.00409584	0.995473	2	2
chr1:9889461-9889903,active	0.461817	0.296629	0.241554	0	0		chr1:3344126-3344530,active	0.0872676	0.0733024	0.83943	2	0		chr1:9889461-9889903,active	0.739741	0.238846	0.0214129	0	0		chr1:3344126-3344530,active	0.357241	0.185288	0.457471	2	0
chr1:13031326-13032464,primed	0.306768	0.139475	0.553757	2	2		chr1:182082080-182082327,active	0.169265	0.233244	0.597491	2	0		chr1:13031326-13032464,primed	0.592063	0.202472	0.205466	0	2		chr1:182082080-182082327,active	0.569286	0.426472	0.00424232	0	0
chr1:38121388-38125002,primed	0.00312777	0.00792397	0.988948	2	2		chr1:9874219-9874544,primed	0.0517798	0.0445511	0.903669	2	2		chr1:38121388-38125002,primed	0.0842506	0.0452769	0.870473	2	2		chr1:9874219-9874544,primed	0.124911	0.116386	0.758703	2	2
chr1:161914903-161916737,primed	0.000926212	0.00154015	0.997534	2	2		chr1:135498326-135503237,primed	0.00161467	0.00747795	0.990907	2	2		chr1:161914903-161916737,primed	1.36064e-06	2.08579e-05	0.999978	2	2		chr1:135498326-135503237,primed	1.74414e-09	1.40848e-07	1	2	2
chr1:134054766-134056582,primed	0.0247562	0.0278541	0.94739	2	2		chr1:156393181-156394468,primed	0.00468198	0.00995627	0.985362	2	2		chr1:134054766-134056582,primed	2.36214e-05	8.21877e-05	0.999894	2	2		chr1:156393181-156394468,primed	0.0825724	0.0340894	0.883338	2	2
chr1:86236157-86236916,active	0.967462	0.0321381	0.000400158	0	0		chr1:165295209-165295838,primed	0.0416747	0.0405329	0.917792	2	2		chr1:86236157-86236916,active	6.92893e-05	0.000343648	0.999587	2	0		chr1:165295209-165295838,primed	0.095193	0.0906041	0.814203	2	2
chr1:73824398-73824772,primed	0.123715	0.0731304	0.803155	2	2		chr1:192454573-192455728,active	0.0682586	0.0787258	0.853016	2	0		chr1:73824398-73824772,primed	0.16161	0.105992	0.732398	2	2		chr1:192454573-192455728,active	0.473215	0.278012	0.248774	0	0
chr1:37523664-37525009,primed	0.0569596	0.0387219	0.904319	2	2		chr1:63140140-63140505,active	0.0833601	0.15739	0.75925	2	0		chr1:37523664-37525009,primed	0.17934	0.192689	0.627971	2	2		chr1:63140140-63140505,active	0.484914	0.499221	0.0158643	1	0
chr1:55162303-55164833,primed	0.859928	0.137179	0.00289338	0	2		chr1:58723425-58724361,primed	0.0032056	0.00860864	0.988186	2	2		chr1:55162303-55164833,primed	0.0283301	0.772444	0.199226	1	2		chr1:58723425-58724361,primed	0.0770393	0.0212598	0.901701	2	2
chr1:89077766-89083533,primed	2.70394e-05	0.000288414	0.999685	2	2		chr1:103471341-103471894,active	0.0957893	0.100183	0.804028	2	0		chr1:89077766-89083533,primed	6.93377e-11	1.54112e-08	1	2	2		chr1:103471341-103471894,active	0.685476	0.268035	0.0464895	0	0
chr1:132353004-132355938,primed	1.67554e-05	0.000146332	0.999837	2	2		chr1:77485176-77485534,primed	0.0491781	0.0460532	0.904769	2	2		chr1:132353004-132355938,primed	1.013e-05	6.12605e-06	0.999984	2	2		chr1:77485176-77485534,primed	0.125442	0.114244	0.760314	2	2
chr1:170792101-170794780,primed	0.00432732	0.0122825	0.98339	2	2		chr1:84332126-84332680,active	0.0955159	0.11969	0.784794	2	0		chr1:170792101-170794780,primed	0.0539845	0.0105004	0.935515	2	2		chr1:84332126-84332680,active	0.485722	0.377565	0.136713	0	0
chr1:155034701-155035542,primed	0.10186	0.083516	0.814624	2	2		chr1:164018217-164018652,active	0.100554	0.219184	0.680263	2	0		chr1:155034701-155035542,primed	0.211286	0.209375	0.579338	2	2		chr1:164018217-164018652,active	0.54782	0.429731	0.022449	0	0
chr1:132579484-132587940,primed	8.66575e-06	1.85582e-05	0.999973	2	2		chr1:58957946-58958302,active	0.156017	0.127216	0.716766	2	0		chr1:132579484-132587940,primed	5.19517e-07	4.02793e-06	0.999995	2	2		chr1:58957946-58958302,active	0.741338	0.213371	0.0452907	0	0
chr1:119189897-119190448,primed	0.0715977	0.0567999	0.871602	2	2		chr1:39359568-39360243,primed	0.0623706	0.0805926	0.857037	2	2		chr1:119189897-119190448,primed	0.129765	0.0908345	0.7794	2	2		chr1:39359568-39360243,primed	0.569837	0.287768	0.142395	0	2
chr1:77503227-77506809,primed	1.16776e-06	7.00538e-06	0.999992	2	2		chr1:89876365-89877130,active	0.232636	0.356515	0.410849	2	0		chr1:77503227-77506809,primed	1.47841e-08	2.87049e-07	1	2	2		chr1:89876365-89877130,active	0.536902	0.46033	0.00276738	0	0
chr1:166152813-166153252,primed	0.361506	0.557932	0.0805621	1	2		chr1:93762855-93765592,primed	0.000120167	0.000544807	0.999335	2	2		chr1:166152813-166153252,primed	0.569445	0.398926	0.031629	0	2		chr1:93762855-93765592,primed	0.00153339	5.49273e-05	0.998412	2	2
chr1:36015348-36015892,active	0.93055	0.0678551	0.00159481	0	0		chr1:88699047-88699707,primed	0.038699	0.0509929	0.910308	2	2		chr1:36015348-36015892,active	0.0360545	0.0814073	0.882538	2	0		chr1:88699047-88699707,primed	0.247412	0.182459	0.570129	2	2
chr1:184972088-184972674,active	0.771122	0.220968	0.00790987	0	0		chr1:92130742-92132779,primed	0.00303744	0.00696824	0.989994	2	2		chr1:184972088-184972674,active	0.0758023	0.121914	0.802284	2	0		chr1:92130742-92132779,primed	0.0648076	0.0269651	0.908227	2	2
chr1:179603464-179605154,primed	0.000108314	0.00046354	0.999428	2	2		chr1:156609188-156609860,primed	0.080704	0.0874735	0.831823	2	2		chr1:179603464-179605154,primed	3.34116e-06	5.46437e-05	0.999942	2	2		chr1:156609188-156609860,primed	0.559632	0.262396	0.177972	0	2
chr1:5778100-5780627,primed	0.558554	0.155655	0.285791	0	2		chr1:131715058-131715570,primed	0.0149371	0.0264499	0.958613	2	2		chr1:5778100-5780627,primed	0.496893	0.193789	0.309318	0	2		chr1:131715058-131715570,primed	0.143788	0.0884554	0.767757	2	2
chr1:181975516-181985492,primed	6.6858e-06	6.92837e-05	0.999924	2	2		chr1:185533497-185533953,active	0.11581	0.127714	0.756476	2	0		chr1:181975516-181985492,primed	4.53222e-08	1.08174e-06	0.999999	2	2		chr1:185533497-185533953,active	0.695664	0.283709	0.0206268	0	0
chr1:136912233-136912569,primed	0.00177174	0.00433233	0.993896	2	2		chr1:75239133-75241390,primed	9.24699e-05	0.000957815	0.99895	2	2		chr1:136912233-136912569,primed	0.0751438	0.0266993	0.898157	2	2		chr1:75239133-75241390,primed	2.85835e-08	1.5349e-07	1	2	2
chr1:119404764-119405207,active	0.808498	0.181991	0.00951099	0	0		chr1:182054606-182055542,active	0.116552	0.345026	0.538422	2	0		chr1:119404764-119405207,active	0.703253	0.269349	0.0273982	0	0		chr1:182054606-182055542,active	0.328638	0.667081	0.00428156	1	0
chr1:132866579-132867208,primed	0.0287064	0.0370317	0.934262	2	2		chr1:36875311-36878278,primed	0.000223818	0.000970502	0.998806	2	2		chr1:132866579-132867208,primed	0.170652	0.126763	0.702585	2	2		chr1:36875311-36878278,primed	0.0114033	0.000235307	0.988361	2	2
chr1:135697423-135698638,primed	0.492174	0.139704	0.368122	0	2		chr1:119151529-119153706,primed	0.00267186	0.00657842	0.99075	2	2		chr1:135697423-135698638,primed	0.00197619	0.0042364	0.993787	2	2		chr1:119151529-119153706,primed	0.0606367	0.00963489	0.929728	2	2
chr1:88601686-88603020,primed	0.0333516	0.0344386	0.93221	2	2		chr1:36249682-36252666,primed	0.0143996	0.0716725	0.913928	2	2		chr1:88601686-88603020,primed	0.0463224	0.036212	0.917466	2	2		chr1:36249682-36252666,primed	0.00406516	0.0327239	0.963211	2	2
chr1:86300110-86300510,active	0.979734	0.0201834	8.30864e-05	0	0		chr1:133671823-133672155,active	0.191518	0.152584	0.655898	2	0		chr1:86300110-86300510,active	0.000574372	0.00295074	0.996475	2	0		chr1:133671823-133672155,active	0.750814	0.226351	0.0228352	0	0
chr1:87494885-87495284,primed	0.106692	0.0784223	0.814886	2	2		chr1:185335385-185335687,active	0.231235	0.1598	0.608965	2	0		chr1:87494885-87495284,primed	0.301248	0.175776	0.522976	2	2		chr1:185335385-185335687,active	0.75383	0.21121	0.0349595	0	0
chr1:58723425-58724361,primed	0.0187054	0.0278313	0.953463	2	2		chr1:150116266-150116822,primed	0.0179019	0.026695	0.955403	2	2		chr1:58723425-58724361,primed	0.144236	0.135108	0.720656	2	2		chr1:150116266-150116822,primed	0.156112	0.115102	0.728787	2	2
chr1:12811254-12811495,active	0.901903	0.094268	0.00382913	0	0		chr1:137002719-137003759,primed	0.0602011	0.0765202	0.863279	2	2		chr1:12811254-12811495,active	0.0187529	0.0782977	0.902949	2	0		chr1:137002719-137003759,primed	0.454682	0.260365	0.284953	0	2
chr1:133702126-133702650,primed	0.100773	0.0602939	0.838933	2	2		chr1:131844463-131847452,primed	0.000135606	0.00108392	0.99878	2	2		chr1:133702126-133702650,primed	0.0996809	0.0881791	0.81214	2	2		chr1:131844463-131847452,primed	4.69538e-08	9.80961e-07	0.999999	2	2
chr1:119510556-119511367,primed	0.000928724	0.0035899	0.995481	2	2		chr1:165613962-165614307,active	0.095851	0.0977111	0.806438	2	0		chr1:119510556-119511367,primed	0.0730135	0.0260688	0.900918	2	2		chr1:165613962-165614307,active	0.674195	0.258137	0.0676672	0	0
chr1:93191189-93191436,poised	0.947633	0.0509387	0.00142822	0	1		chr1:11096778-11097965,primed	0.0831112	0.0750473	0.841842	2	2		chr1:93191189-93191436,poised	0.0171748	0.0162713	0.966554	2	1		chr1:11096778-11097965,primed	0.357041	0.204846	0.438114	2	2
chr1:135208691-135210635,primed	0.0968762	0.113057	0.790067	2	2		chr1:64226061-64226632,active	0.188713	0.482408	0.328879	1	0		chr1:135208691-135210635,primed	0.157627	0.160698	0.681675	2	2		chr1:64226061-64226632,active	0.523328	0.472862	0.00380968	0	0
chr1:93739905-93740871,primed	0.104946	0.0765277	0.818526	2	2		chr1:49885369-49885657,active	0.116084	0.083378	0.800538	2	0		chr1:93739905-93740871,primed	0.280352	0.146953	0.572695	2	2		chr1:49885369-49885657,active	0.47172	0.188994	0.339287	0	0
chr1:75442961-75443549,active	0.858588	0.138148	0.00326358	0	0		chr1:133127398-133127605,active	0.0969805	0.10883	0.79419	2	0		chr1:75442961-75443549,active	0.0505881	0.738874	0.210538	1	0		chr1:133127398-133127605,active	0.688146	0.276267	0.0355867	0	0
chr1:132345717-132347235,primed	0.000327318	0.00131472	0.998358	2	2		chr1:72228680-72229318,active	0.103701	0.128232	0.768066	2	0		chr1:132345717-132347235,primed	0.00345501	0.00122934	0.995316	2	2		chr1:72228680-72229318,active	0.614523	0.364818	0.0206597	0	0
chr1:71037100-71037318,active	0.63949	0.309869	0.050641	0	0		chr1:75802352-75806696,primed	0.00334299	0.0241402	0.972517	2	2		chr1:71037100-71037318,active	0.696004	0.274533	0.0294635	0	0		chr1:75802352-75806696,primed	0.000307811	0.00149894	0.998193	2	2
chr1:51758699-51759095,active	0.58953	0.396592	0.0138777	0	0		chr1:93115150-93115407,poised	0.231795	0.526453	0.241752	1	1		chr1:51758699-51759095,active	0.586072	0.382551	0.0313768	0	0		chr1:93115150-93115407,poised	0.496747	0.500792	0.00246095	1	1
chr1:64107248-64108017,primed	0.0363804	0.0435709	0.920049	2	2		chr1:64655069-64655701,primed	0.0931515	0.104865	0.801984	2	2		chr1:64107248-64108017,primed	0.136564	0.0954245	0.768011	2	2		chr1:64655069-64655701,primed	0.650706	0.272188	0.0771059	0	2
chr1:84882207-84882690,active	0.853143	0.136651	0.0102053	0	0		chr1:14000215-14001913,primed	0.0283942	0.0369914	0.934614	2	2		chr1:84882207-84882690,active	0.215528	0.13975	0.644722	2	0		chr1:14000215-14001913,primed	0.151093	0.116143	0.732764	2	2
chr1:89015378-89015759,active	0.316305	0.675207	0.00848823	1	0		chr1:119291811-119294159,primed	0.000211992	0.00127822	0.99851	2	2		chr1:89015378-89015759,active	0.165525	0.645374	0.189101	1	0		chr1:119291811-119294159,primed	0.00103638	4.56608e-05	0.998918	2	2
chr1:43481091-43484799,primed	1.83405e-05	8.14824e-05	0.9999	2	2		chr1:89077766-89083533,primed	0.000607085	0.00363599	0.995757	2	2		chr1:43481091-43484799,primed	0.0012056	0.000301121	0.998493	2	2		chr1:89077766-89083533,primed	2.83429e-11	7.65084e-09	1	2	2
chr1:135233806-135237571,primed	0.000342452	0.000784156	0.998873	2	2		chr1:35975671-35976996,primed	0.0254547	0.0306268	0.943919	2	2		chr1:135233806-135237571,primed	5.49339e-07	1.13409e-05	0.999988	2	2		chr1:35975671-35976996,primed	0.102599	0.109923	0.787478	2	2
chr1:106277380-106280630,primed	0.0797644	0.0924286	0.827807	2	2		chr1:89888623-89896210,primed	4.32684e-05	0.000253172	0.999704	2	2		chr1:106277380-106280630,primed	2.49029e-05	0.000128583	0.999846	2	2		chr1:89888623-89896210,primed	2.52384e-10	1.05077e-08	1	2	2
chr1:132851929-132852188,active	0.805592	0.134682	0.0597254	0	0		chr1:35925853-35927006,primed	0.00588997	0.0101442	0.983966	2	2		chr1:132851929-132852188,active	0.654918	0.204463	0.140619	0	0		chr1:35925853-35927006,primed	0.0957826	0.0560721	0.848145	2	2
chr1:180268846-180269340,primed	0.765344	0.162645	0.0720112	0	2		chr1:62180538-62182774,primed	0.0791092	0.274064	0.646826	2	2		chr1:180268846-180269340,primed	0.723731	0.198307	0.0779621	0	2		chr1:62180538-62182774,primed	0.366045	0.383439	0.250516	1	2
chr1:133695887-133696327,active	0.878355	0.115285	0.0063605	0	0		chr1:73060416-73061044,primed	0.0137145	0.0218746	0.964411	2	2		chr1:133695887-133696327,active	0.0352369	0.140884	0.823879	2	0		chr1:73060416-73061044,primed	0.161353	0.102827	0.73582	2	2
chr1:167635271-167636101,poised	0.443105	0.301287	0.255608	0	1		chr1:75518075-75518408,active	0.260893	0.214107	0.525	2	0		chr1:167635271-167636101,poised	0.000932793	0.0736161	0.925451	2	1		chr1:75518075-75518408,active	0.752956	0.232551	0.0144933	0	0
chr1:64037370-64038746,primed	0.0273432	0.07986	0.892797	2	2		chr1:62743183-62743631,active	0.142551	0.242233	0.615216	2	0		chr1:64037370-64038746,primed	0.276954	0.223553	0.499493	2	2		chr1:62743183-62743631,active	0.588845	0.403868	0.00728612	0	0
chr1:153733625-153734133,primed	0.0186831	0.0151081	0.966209	2	2		chr1:74805345-74805785,poised	0.207806	0.170116	0.622078	2	1		chr1:153733625-153734133,primed	0.012809	0.020259	0.966932	2	2		chr1:74805345-74805785,poised	0.750279	0.229601	0.0201195	0	1
chr1:172655769-172659532,primed	2.1394e-05	0.00023826	0.99974	2	2		chr1:11329433-11329884,active	0.134525	0.715484	0.14999	1	0		chr1:172655769-172659532,primed	1.29929e-07	4.02128e-06	0.999996	2	2		chr1:11329433-11329884,active	0.237709	0.761351	0.000940332	1	0
chr1:14231286-14232035,primed	0.0373121	0.0852318	0.877456	2	2		chr1:128859827-128860513,active	0.210306	0.338358	0.451336	2	0		chr1:14231286-14232035,primed	0.326562	0.32056	0.352878	2	2		chr1:128859827-128860513,active	0.497287	0.499888	0.00282475	1	0
chr1:166124950-166125842,active	0.973546	0.0263303	0.000123995	0	0		chr1:195001270-195001865,primed	0.182043	0.114562	0.703394	2	2		chr1:166124950-166125842,active	0.0655699	0.427026	0.507404	2	0		chr1:195001270-195001865,primed	0.662083	0.203188	0.134729	0	2
chr1:132322668-132323265,active	0.956469	0.0432032	0.00032807	0	0		chr1:180390591-180391262,primed	0.0146202	0.0235242	0.961856	2	2		chr1:132322668-132323265,active	0.0368615	0.917593	0.0455454	1	0		chr1:180390591-180391262,primed	0.129887	0.116653	0.753461	2	2
chr1:59472377-59473101,active	0.88779	0.111265	0.000945413	0	0		chr1:132221411-132223069,primed	0.00772607	0.0157406	0.976533	2	2		chr1:59472377-59473101,active	0.05169	0.842838	0.105472	1	0		chr1:132221411-132223069,primed	0.0231388	0.00561482	0.971246	2	2
chr1:7047220-7047560,active	0.678607	0.304749	0.0166437	0	0		chr1:135855473-135857771,primed	0.00105127	0.00362446	0.995324	2	2		chr1:7047220-7047560,active	0.0968719	0.141128	0.762001	2	0		chr1:135855473-135857771,primed	0.00297217	0.000707034	0.996321	2	2
chr1:179385900-179387103,primed	0.00036539	0.00127368	0.998361	2	2		chr1:133258248-133259560,primed	0.000959334	0.00287972	0.996161	2	2		chr1:179385900-179387103,primed	0.000767863	0.000552185	0.99868	2	2		chr1:133258248-133259560,primed	0.0256093	0.00218793	0.972203	2	2
chr1:132659719-132659980,active	0.561225	0.317352	0.121423	0	0		chr1:72943828-72946933,primed	0.0113093	0.0403226	0.948368	2	2		chr1:132659719-132659980,active	0.742586	0.240884	0.0165308	0	0		chr1:72943828-72946933,primed	1.88191e-05	0.000218809	0.999762	2	2
chr1:153676897-153680208,primed	0.0183052	0.0194333	0.962261	2	2		chr1:58475612-58476315,primed	0.00403742	0.00907068	0.986892	2	2		chr1:153676897-153680208,primed	9.94136e-05	0.000618128	0.999282	2	2		chr1:58475612-58476315,primed	0.0881452	0.0322545	0.8796	2	2
chr1:87657391-87662154,primed	0.0126739	0.0134371	0.973889	2	2		chr1:45359641-45360124,active	0.152474	0.1504	0.697125	2	0		chr1:87657391-87662154,primed	1.67594e-05	0.000708485	0.999275	2	2		chr1:45359641-45360124,active	0.729777	0.23912	0.0311037	0	0
chr1:36059801-36061742,active	0.920849	0.0788251	0.000325474	0	0		chr1:152792722-152794855,active	0.0724762	0.627617	0.299907	1	0		chr1:36059801-36061742,active	0.000964088	0.998836	0.000199999	1	0		chr1:152792722-152794855,active	0.229134	0.760586	0.0102799	1	0
chr1:135597489-135601102,primed	5.79505e-05	0.000451561	0.99949	2	2		chr1:114641158-114642445,primed	0.12123	0.108978	0.769792	2	2		chr1:135597489-135601102,primed	1.913e-07	3.38984e-06	0.999996	2	2		chr1:114641158-114642445,primed	0.653084	0.251439	0.0954773	0	2
chr1:71530828-71531853,primed	0.314553	0.402297	0.283149	1	2		chr1:192541696-192542966,primed	0.0442576	0.0545492	0.901193	2	2		chr1:71530828-71531853,primed	0.620411	0.3459	0.0336892	0	2		chr1:192541696-192542966,primed	0.347629	0.223635	0.428736	2	2
chr1:156920529-156924013,primed	1.51916e-05	0.000152738	0.999832	2	2		chr1:35930999-35931825,primed	0.0134507	0.0222811	0.964268	2	2		chr1:156920529-156924013,primed	4.07562e-05	1.4583e-05	0.999945	2	2		chr1:35930999-35931825,primed	0.110533	0.0789143	0.810552	2	2
chr1:63118001-63119901,primed	0.830696	0.088498	0.0808065	0	2		chr1:191434579-191439978,primed	7.31649e-05	0.000745238	0.999182	2	2		chr1:63118001-63119901,primed	0.0297378	0.272704	0.697558	2	2		chr1:191434579-191439978,primed	6.447e-07	1.67468e-06	0.999998	2	2
chr1:161918557-161919280,active	0.794043	0.202346	0.00361082	0	0		chr1:64037370-64038746,primed	0.000389867	0.00151457	0.998096	2	2		chr1:161918557-161919280,active	0.0453604	0.276146	0.678493	2	0		chr1:64037370-64038746,primed	0.00939474	0.000355752	0.990249	2	2
chr1:55177294-55178373,primed	0.701387	0.219098	0.0795153	0	2		chr1:192466180-192466423,poised	0.109918	0.0844134	0.805669	2	1		chr1:55177294-55178373,primed	0.616124	0.303321	0.0805545	0	2		chr1:192466180-192466423,poised	0.368945	0.17143	0.459625	2	1
chr1:180859349-180859595,primed	0.0710967	0.0561961	0.872707	2	2		chr1:193542279-193542596,active	0.126873	0.18943	0.683698	2	0		chr1:180859349-180859595,primed	0.129335	0.0906164	0.780049	2	2		chr1:193542279-193542596,active	0.605519	0.384744	0.00973678	0	0
chr1:164551059-164551377,active	0.789538	0.15337	0.0570918	0	0		chr1:88452868-88457281,primed	0.00715199	0.0280254	0.964823	2	2		chr1:164551059-164551377,active	0.713321	0.197902	0.0887765	0	0		chr1:88452868-88457281,primed	0.0001046	0.000424658	0.999471	2	2
chr1:36845053-36845434,active	0.962061	0.0374895	0.000449967	0	0		chr1:73389420-73391090,primed	0.0184287	0.0351927	0.946378	2	2		chr1:36845053-36845434,active	0.0628128	0.496037	0.44115	1	0		chr1:73389420-73391090,primed	0.115831	0.104458	0.779711	2	2
chr1:58889706-58890943,primed	0.147448	0.130054	0.722498	2	2		chr1:88433138-88434017,primed	0.0200062	0.0319858	0.948008	2	2		chr1:58889706-58890943,primed	0.337789	0.264583	0.397628	2	2		chr1:88433138-88434017,primed	0.147587	0.121986	0.730426	2	2
chr1:35978706-35979161,active	0.353155	0.222416	0.424429	2	0		chr1:182181823-182182923,active	0.110185	0.211568	0.678247	2	0		chr1:35978706-35979161,active	0.558411	0.314377	0.127212	0	0		chr1:182181823-182182923,active	0.621804	0.364195	0.0140004	0	0
chr1:165771561-165771924,active	0.885737	0.111203	0.00305941	0	0		chr1:181215858-181217013,primed	0.00515016	0.012433	0.982417	2	2		chr1:165771561-165771924,active	0.000949131	0.00337697	0.995674	2	0		chr1:181215858-181217013,primed	0.0327379	0.0120999	0.955162	2	2
chr1:71033936-71035416,primed	0.614696	0.172163	0.213141	0	2		chr1:60541308-60545012,primed	0.0108249	0.0237727	0.965402	2	2		chr1:71033936-71035416,primed	0.382167	0.289215	0.328618	0	2		chr1:60541308-60545012,primed	0.0453168	0.0278658	0.926817	2	2
chr1:153588134-153588422,primed	0.277554	0.172528	0.549918	2	2		chr1:60360553-60361493,primed	0.00305696	0.00751578	0.989427	2	2		chr1:153588134-153588422,primed	0.559143	0.256547	0.18431	0	2		chr1:60360553-60361493,primed	0.057603	0.0080215	0.934375	2	2
chr1:39430109-39430862,active	0.505641	0.241139	0.25322	0	0		chr1:34050857-34061238,primed	0.00128389	0.00542074	0.993295	2	2		chr1:39430109-39430862,active	0.441319	0.34103	0.217651	0	0		chr1:34050857-34061238,primed	4.83478e-10	2.65952e-08	1	2	2
chr1:36943596-36944047,active	0.89347	0.105415	0.00111427	0	0		chr1:105093047-105096478,primed	0.0021803	0.00634761	0.991472	2	2		chr1:36943596-36944047,active	0.0539893	0.285157	0.660854	2	0		chr1:105093047-105096478,primed	0.0160408	0.00297581	0.980983	2	2
chr1:51904683-51911666,primed	2.15553e-05	7.70205e-05	0.999901	2	2		chr1:13031326-13032464,primed	0.0220573	0.0287781	0.949165	2	2		chr1:51904683-51911666,primed	1.30244e-08	7.06587e-07	0.999999	2	2		chr1:13031326-13032464,primed	0.111222	0.101114	0.787664	2	2
chr1:132285671-132293678,primed	4.84447e-10	2.45985e-09	1	2	2		chr1:170650810-170652498,primed	0.00524484	0.0152497	0.979506	2	2		chr1:132285671-132293678,primed	7.76221e-08	6.7959e-07	0.999999	2	2		chr1:170650810-170652498,primed	0.00649877	0.00351118	0.98999	2	2
chr1:153300865-153301125,primed	0.0508226	0.0408355	0.908342	2	2		chr1:179426099-179428110,primed	0.00202697	0.0106844	0.987289	2	2		chr1:153300865-153301125,primed	0.0974237	0.0980817	0.804495	2	2		chr1:179426099-179428110,primed	0.00183508	0.000560711	0.997604	2	2
chr1:161160131-161160670,active	0.764127	0.220777	0.0150965	0	0		chr1:60850896-60851401,active	0.166164	0.114682	0.719154	2	0		chr1:161160131-161160670,active	0.0473169	0.0633594	0.889324	2	0		chr1:60850896-60851401,active	0.722793	0.1984	0.0788068	0	0
chr1:36854092-36854629,active	0.911463	0.0829572	0.00557991	0	0		chr1:36996866-36997118,active	0.249982	0.168305	0.581713	2	0		chr1:36854092-36854629,active	0.00186751	0.0134334	0.984699	2	0		chr1:36996866-36997118,active	0.754207	0.211618	0.0341749	0	0
chr1:170988593-170990697,primed	0.23197	0.149099	0.618931	2	2		chr1:191697839-191698349,primed	0.0268561	0.0283095	0.944834	2	2		chr1:170988593-170990697,primed	0.412588	0.326714	0.260698	0	2		chr1:191697839-191698349,primed	0.0873856	0.0860278	0.826587	2	2
chr1:118647856-118648752,active	0.973409	0.0264589	0.00013211	0	0		chr1:87697367-87697622,primed	0.041124	0.0412676	0.917608	2	2		chr1:118647856-118648752,active	0.0661202	0.584331	0.349548	1	0		chr1:87697367-87697622,primed	0.11294	0.101341	0.785719	2	2
chr1:132237702-132238115,active	0.873285	0.124499	0.00221538	0	0		chr1:179574088-179575000,primed	0.0206235	0.0268918	0.952485	2	2		chr1:132237702-132238115,active	0.00243204	0.0101721	0.987396	2	0		chr1:179574088-179575000,primed	0.18565	0.169742	0.644608	2	2
chr1:190848577-190850618,primed	0.0263063	0.0364786	0.937215	2	2		chr1:153215785-153216023,active	0.141459	0.130982	0.727559	2	0		chr1:190848577-190850618,primed	0.0193241	0.00939899	0.971277	2	2		chr1:153215785-153216023,active	0.719927	0.248791	0.0312818	0	0
chr1:52051682-52052103,primed	0.354433	0.203831	0.441736	2	2		chr1:134325234-134325550,active	0.138016	0.124503	0.737481	2	0		chr1:52051682-52052103,primed	0.664739	0.256823	0.0784381	0	2		chr1:134325234-134325550,active	0.725818	0.24976	0.0244217	0	0
chr1:187604035-187604497,poised	0.178123	0.788355	0.0335217	1	1		chr1:75028459-75028759,active	0.0122895	0.0193407	0.96837	2	0		chr1:187604035-187604497,poised	0.180767	0.501307	0.317927	1	1		chr1:75028459-75028759,active	0.0908495	0.0389884	0.870162	2	0
chr1:119470474-119472992,primed	0.00037877	0.00480113	0.99482	2	2		chr1:62772480-62772819,active	0.12041	0.131871	0.747719	2	0		chr1:119470474-119472992,primed	5.73521e-05	4.56725e-05	0.999897	2	2		chr1:62772480-62772819,active	0.691933	0.290661	0.0174056	0	0
chr1:7094923-7097084,primed	0.000918411	0.00208742	0.996994	2	2		chr1:191377426-191378690,primed	0.0091707	0.0157979	0.975031	2	2		chr1:7094923-7097084,primed	0.00781044	0.00799161	0.984198	2	2		chr1:191377426-191378690,primed	0.0953822	0.0467162	0.857902	2	2
chr1:55020173-55024242,primed	0.0421158	0.033499	0.924385	2	2		chr1:36003203-36004897,primed	0.00538522	0.0189633	0.975651	2	2		chr1:55020173-55024242,primed	0.16165	0.167663	0.670687	2	2		chr1:36003203-36004897,primed	0.00027394	0.000490424	0.999236	2	2
chr1:167278985-167279780,active	0.790691	0.201871	0.00743858	0	0		chr1:53822896-53824467,primed	0.034271	0.109365	0.856364	2	2		chr1:167278985-167279780,active	0.00258406	0.995769	0.0016468	1	0		chr1:53822896-53824467,primed	0.0629701	0.0963073	0.840723	2	2
chr1:153101319-153101653,active	0.842386	0.154581	0.00303275	0	0		chr1:5778100-5780627,primed	0.0302338	0.0550147	0.914751	2	2		chr1:153101319-153101653,active	0.0413406	0.47594	0.48272	2	0		chr1:5778100-5780627,primed	0.200743	0.160991	0.638267	2	2
chr1:51931597-51931953,active	0.942545	0.0571277	0.000326872	0	0		chr1:72779269-72779894,primed	0.0442519	0.0472528	0.908495	2	2		chr1:51931597-51931953,active	0.0581245	0.448074	0.493802	2	0		chr1:72779269-72779894,primed	0.251406	0.180536	0.568058	2	2
chr1:153027439-153027829,primed	0.484054	0.256799	0.259147	0	2		chr1:93204743-93218509,primed	0.00139438	0.00469184	0.993914	2	2		chr1:153027439-153027829,primed	0.737767	0.22136	0.0408734	0	2		chr1:93204743-93218509,primed	9.85078e-10	8.00509e-08	1	2	2
chr1:59321094-59323337,primed	0.0124096	0.0130743	0.974516	2	2		chr1:86294593-86295279,active	0.10764	0.152144	0.740216	2	0		chr1:59321094-59323337,primed	0.00104422	0.00305487	0.995901	2	2		chr1:86294593-86295279,active	0.628422	0.353088	0.0184903	0	0
chr1:133208091-133209702,primed	0.000483322	0.000430862	0.999086	2	2		chr1:10800461-10800789,primed	0.102863	0.0886853	0.808452	2	2		chr1:133208091-133209702,primed	4.29371e-07	2.11161e-05	0.999978	2	2		chr1:10800461-10800789,primed	0.398098	0.209625	0.392277	0	2
chr1:34038423-34038847,active	0.845936	0.128687	0.0253767	0	0		chr1:56938435-56939016,primed	0.128665	0.121685	0.74965	2	2		chr1:34038423-34038847,active	0.331997	0.25333	0.414673	2	0		chr1:56938435-56939016,primed	0.710439	0.25028	0.0392805	0	2
chr1:55055930-55059644,primed	0.0169083	0.0180597	0.965032	2	2		chr1:168382480-168383180,active	0.238128	0.29501	0.466862	2	0		chr1:55055930-55059644,primed	0.0904254	0.0892964	0.820278	2	2		chr1:168382480-168383180,active	0.604827	0.391741	0.00343261	0	0
chr1:59340791-59341143,primed	0.220446	0.144425	0.63513	2	2		chr1:93191189-93191436,poised	0.266291	0.15076	0.582948	2	1		chr1:59340791-59341143,primed	0.416443	0.299254	0.284303	0	2		chr1:93191189-93191436,poised	0.730757	0.197914	0.0713288	0	1
chr1:135615462-135616626,primed	0.267277	0.107298	0.625425	2	2		chr1:181385116-181386364,primed	0.0244583	0.0337241	0.941818	2	2		chr1:135615462-135616626,primed	0.000346396	0.024103	0.975551	2	2		chr1:181385116-181386364,primed	0.177175	0.115802	0.707024	2	2
chr1:133181295-133182052,poised	0.439411	0.559803	0.000785792	1	1		chr1:185079487-185080083,primed	0.0283846	0.0347395	0.936876	2	2		chr1:133181295-133182052,poised	0.00032538	0.999655	1.99741e-05	1	1		chr1:185079487-185080083,primed	0.143215	0.153359	0.703426	2	2
chr1:86187789-86188117,active	0.954033	0.0455227	0.000444051	0	0		chr1:39865655-39869749,primed	0.00055662	0.00382603	0.995617	2	2		chr1:86187789-86188117,active	0.000737766	0.00335757	0.995905	2	0		chr1:39865655-39869749,primed	4.32858e-08	6.23437e-07	0.999999	2	2
chr1:134307771-134308179,primed	0.0937004	0.101821	0.804479	2	2		chr1:132736369-132736574,active	0.122957	0.104549	0.772494	2	0		chr1:134307771-134308179,primed	0.398884	0.280516	0.3206	0	2		chr1:132736369-132736574,active	0.712946	0.223855	0.0631995	0	0
chr1:170972012-170972996,primed	0.0279189	0.0384525	0.933629	2	2		chr1:181035227-181036492,primed	0.00278948	0.00725819	0.989952	2	2		chr1:170972012-170972996,primed	0.303524	0.281917	0.414559	2	2		chr1:181035227-181036492,primed	0.0851192	0.0282622	0.886618	2	2
chr1:127952269-127953104,primed	0.0336632	0.0358805	0.930456	2	2		chr1:106277380-106280630,primed	0.00469218	0.0150481	0.98026	2	2		chr1:127952269-127953104,primed	0.128293	0.109643	0.762065	2	2		chr1:106277380-106280630,primed	0.0228984	0.0123637	0.964738	2	2
chr1:13326706-13327174,primed	0.0340783	0.0303823	0.935539	2	2		chr1:157442691-157443625,primed	0.0175812	0.0554878	0.926931	2	2		chr1:13326706-13327174,primed	0.0989962	0.100343	0.80066	2	2		chr1:157442691-157443625,primed	0.0220747	0.0394206	0.938505	2	2
chr1:183210194-183211722,primed	0.00415764	0.00813594	0.987706	2	2		chr1:13081905-13082238,active	0.0850058	0.139422	0.775572	2	0		chr1:183210194-183211722,primed	0.0690471	0.0372128	0.89374	2	2		chr1:13081905-13082238,active	0.602178	0.372425	0.0253963	0	0
chr1:132163311-132165987,primed	0.184478	0.166671	0.648851	2	2		chr1:84622707-84624076,primed	0.00339203	0.0137064	0.982902	2	2		chr1:132163311-132165987,primed	0.163394	0.130444	0.706162	2	2		chr1:84622707-84624076,primed	0.00687503	0.00880577	0.984319	2	2
chr1:10395225-10396223,primed	0.215042	0.135338	0.649619	2	2		chr1:193376380-193376743,primed	0.137245	0.102491	0.760265	2	2		chr1:10395225-10396223,primed	0.737401	0.196827	0.065772	0	2		chr1:193376380-193376743,primed	0.564061	0.218151	0.217788	0	2
chr1:180981284-180981713,active	0.978262	0.0216042	0.00013378	0	0		chr1:176992250-176995803,primed	6.46922e-05	0.000357286	0.999578	2	2		chr1:180981284-180981713,active	0.000307985	0.00170889	0.997983	2	0		chr1:176992250-176995803,primed	6.70545e-08	1.5614e-07	1	2	2
chr1:151482773-151485708,primed	9.7541e-05	0.000288742	0.999614	2	2		chr1:92431031-92431301,active	0.24441	0.141771	0.613819	2	0		chr1:151482773-151485708,primed	0.00701461	0.00135324	0.991632	2	2		chr1:92431031-92431301,active	0.718722	0.199314	0.0819644	0	0
chr1:131899963-131901372,primed	0.552025	0.289382	0.158592	0	2		chr1:34038423-34038847,active	0.020766	0.0279364	0.951298	2	0		chr1:131899963-131901372,primed	0.695424	0.274183	0.0303922	0	2		chr1:34038423-34038847,active	0.1224	0.121592	0.756008	2	0
chr1:162831963-162832486,primed	0.581026	0.311618	0.107356	0	2		chr1:36565836-36570543,primed	0.000181988	0.00112193	0.998696	2	2		chr1:162831963-162832486,primed	0.733601	0.242805	0.0235939	0	2		chr1:36565836-36570543,primed	1.0596e-07	4.23057e-07	0.999999	2	2
chr1:170378976-170382538,primed	0.00302313	0.00623267	0.990744	2	2		chr1:34155395-34157318,primed	0.00139533	0.0052534	0.993351	2	2		chr1:170378976-170382538,primed	0.0331607	0.0308616	0.935978	2	2		chr1:34155395-34157318,primed	0.000392059	3.83646e-05	0.99957	2	2
chr1:74807886-74808580,poised	0.831196	0.168483	0.00032093	0	1		chr1:72244011-72244512,active	0.0894953	0.839983	0.0705215	1	0		chr1:74807886-74808580,poised	0.000476997	0.999388	0.000135323	1	1		chr1:72244011-72244512,active	0.121416	0.878122	0.000462264	1	0
chr1:165113886-165115203,primed	0.0142116	0.0256173	0.960171	2	2		chr1:156464490-156464849,primed	0.0165689	0.0223493	0.961082	2	2		chr1:165113886-165115203,primed	0.0535835	0.0166954	0.929721	2	2		chr1:156464490-156464849,primed	0.117584	0.103671	0.778746	2	2
chr1:182487634-182490794,primed	4.45653e-06	3.75914e-05	0.999958	2	2		chr1:132893454-132893664,active	0.0735146	0.0809875	0.845498	2	0		chr1:182487634-182490794,primed	5.17968e-06	0.000257868	0.999737	2	2		chr1:132893454-132893664,active	0.545803	0.251882	0.202315	0	0
chr1:133052555-133055347,primed	0.000625254	0.00184119	0.997534	2	2		chr1:164494140-164494900,active	0.224364	0.287511	0.488125	2	0		chr1:133052555-133055347,primed	2.41157e-07	2.14576e-06	0.999998	2	2		chr1:164494140-164494900,active	0.610473	0.385542	0.00398516	0	0
chr1:59583975-59584758,primed	0.375065	0.220383	0.404552	2	2		chr1:119114092-119115255,primed	0.00839411	0.0150023	0.976604	2	2		chr1:59583975-59584758,primed	0.593828	0.295024	0.111148	0	2		chr1:119114092-119115255,primed	0.101728	0.0543908	0.843881	2	2
chr1:37081778-37089357,primed	3.70648e-07	4.50064e-06	0.999995	2	2		chr1:192822416-192823942,primed	0.0452079	0.0980974	0.856695	2	2		chr1:37081778-37089357,primed	2.46066e-07	2.23785e-06	0.999997	2	2		chr1:192822416-192823942,primed	0.367546	0.303863	0.32859	0	2
chr1:63231025-63234398,primed	0.05554	0.0535345	0.890926	2	2		chr1:93201431-93201900,primed	0.00102445	0.00325911	0.995716	2	2		chr1:63231025-63234398,primed	0.116656	0.109682	0.773662	2	2		chr1:93201431-93201900,primed	0.0546355	0.00598771	0.939377	2	2
chr1:62648158-62649171,primed	0.242366	0.184754	0.572879	2	2		chr1:57606409-57609900,primed	0.000393278	0.00211847	0.997488	2	2		chr1:62648158-62649171,primed	0.39002	0.379638	0.230342	0	2		chr1:57606409-57609900,primed	4.25203e-06	2.78205e-05	0.999968	2	2
chr1:135676936-135677336,active	0.96314	0.0366173	0.000242938	0	0		chr1:6448840-6449351,active	0.17457	0.155024	0.670406	2	0		chr1:135676936-135677336,active	0.06413	0.514245	0.421625	1	0		chr1:6448840-6449351,active	0.733533	0.236016	0.0304502	0	0
chr1:13146289-13146493,active	0.864449	0.127622	0.00792879	0	0		chr1:59437530-59439266,primed	0.00110103	0.00359379	0.995305	2	2		chr1:13146289-13146493,active	0.0914454	0.0766602	0.831894	2	0		chr1:59437530-59439266,primed	0.0290029	0.00192191	0.969075	2	2
chr1:136642536-136644439,primed	0.0951533	0.055	0.849847	2	2		chr1:88678389-88679168,primed	0.018238	0.0271124	0.95465	2	2		chr1:136642536-136644439,primed	5.83534e-06	4.25833e-05	0.999952	2	2		chr1:88678389-88679168,primed	0.163766	0.0970586	0.739176	2	2
chr1:118911230-118911508,active	0.75948	0.223959	0.0165617	0	0		chr1:63263111-63264528,primed	0.000301067	0.0041858	0.995513	2	2		chr1:118911230-118911508,active	0.436525	0.254201	0.309274	0	0		chr1:63263111-63264528,primed	2.59253e-05	1.76445e-05	0.999956	2	2
chr1:136645446-136648606,primed	0.0093757	0.0160028	0.974621	2	2		chr1:171476842-171477653,active	0.10591	0.262161	0.631929	2	0		chr1:136645446-136648606,primed	6.68791e-07	9.8459e-06	0.999989	2	2		chr1:171476842-171477653,active	0.423161	0.555528	0.0213107	1	0
chr1:21072897-21074317,primed	2.15176e-05	0.000152964	0.999826	2	2		chr1:38506833-38507253,primed	0.0235805	0.0328492	0.94357	2	2		chr1:21072897-21074317,primed	0.00275922	0.000117611	0.997123	2	2		chr1:38506833-38507253,primed	0.198696	0.178503	0.622801	2	2
chr1:60837157-60837528,primed	0.113134	0.087311	0.799556	2	2		chr1:92099369-92102022,primed	0.000116708	0.000614218	0.999269	2	2		chr1:60837157-60837528,primed	0.26261	0.250882	0.486509	2	2		chr1:92099369-92102022,primed	0.010161	0.000154521	0.989684	2	2
chr1:12807416-12807686,active	0.698161	0.289674	0.0121646	0	0		chr1:176954552-176954861,primed	0.127308	0.108355	0.764337	2	2		chr1:12807416-12807686,active	0.356635	0.370314	0.273051	1	0		chr1:176954552-176954861,primed	0.571689	0.22697	0.20134	0	2
chr1:13080921-13081358,active	0.926846	0.0721706	0.000983802	0	0		chr1:119046398-119046676,active	0.0947066	0.107283	0.798011	2	0		chr1:13080921-13081358,active	0.000614766	0.00282357	0.996562	2	0		chr1:119046398-119046676,active	0.6857	0.280603	0.0336977	0	0
chr1:74897990-74898281,poised	0.635255	0.309196	0.0555486	0	1		chr1:13219279-13219667,primed	0.0326964	0.0389367	0.928367	2	2		chr1:74897990-74898281,poised	0.70456	0.270033	0.0254067	0	1		chr1:13219279-13219667,primed	0.192269	0.182161	0.625571	2	2
chr1:38110238-38111383,primed	0.0726265	0.0509652	0.876408	2	2		chr1:75797931-75798907,primed	0.0148864	0.027279	0.957835	2	2		chr1:38110238-38111383,primed	0.191515	0.203635	0.60485	2	2		chr1:75797931-75798907,primed	0.138206	0.0880665	0.773728	2	2
chr1:37095515-37098227,primed	2.8033e-05	0.000811963	0.99916	2	2		chr1:87313103-87313539,active	0.141268	0.11545	0.743281	2	0		chr1:37095515-37098227,primed	1.0075e-05	9.59773e-06	0.99998	2	2		chr1:87313103-87313539,active	0.717025	0.218052	0.0649225	0	0
chr1:43471411-43472398,primed	0.518029	0.18712	0.294852	0	2		chr1:180088460-180088787,primed	0.0958375	0.0719259	0.832237	2	2		chr1:43471411-43472398,primed	0.00116985	0.00385161	0.994978	2	2		chr1:180088460-180088787,primed	0.250958	0.137368	0.611674	2	2
chr1:86180451-86183575,primed	4.25556e-06	0.00010039	0.999895	2	2		chr1:189760115-189762556,primed	0.00014919	0.00111593	0.998735	2	2		chr1:86180451-86183575,primed	1.53577e-06	8.85867e-06	0.99999	2	2		chr1:189760115-189762556,primed	0.00540579	0.000798554	0.993796	2	2
chr1:157070070-157070488,primed	0.0609871	0.0504584	0.888555	2	2		chr1:44567321-44568602,primed	0.0201516	0.0260601	0.953788	2	2		chr1:157070070-157070488,primed	0.18484	0.16957	0.64559	2	2		chr1:44567321-44568602,primed	0.105265	0.105204	0.789531	2	2
chr1:193496821-193497489,primed	0.600145	0.383225	0.01663	0	2		chr1:38110238-38111383,primed	0.00940457	0.0174066	0.973189	2	2		chr1:193496821-193497489,primed	0.520553	0.405469	0.0739777	0	2		chr1:38110238-38111383,primed	0.106085	0.0645568	0.829358	2	2
chr1:171382408-171382780,primed	0.0283119	0.0517449	0.919943	2	2		chr1:72264360-72266599,primed	0.00169364	0.0121183	0.986188	2	2		chr1:171382408-171382780,primed	0.0800143	0.0329897	0.886996	2	2		chr1:72264360-72266599,primed	1.92666e-05	3.08035e-05	0.99995	2	2
chr1:119049933-119050474,active	0.90213	0.0965567	0.00131348	0	0		chr1:12744378-12745352,active	0.188801	0.289521	0.521678	2	0		chr1:119049933-119050474,active	0.0560937	0.544623	0.399283	1	0		chr1:12744378-12745352,active	0.542964	0.453337	0.00369925	0	0
chr1:178448309-178448923,primed	0.357544	0.187687	0.45477	2	2		chr1:75032796-75034607,primed	0.0044487	0.010617	0.984934	2	2		chr1:178448309-178448923,primed	0.502191	0.310568	0.187241	0	2		chr1:75032796-75034607,primed	0.0334109	0.0123807	0.954208	2	2
chr1:84864457-84864910,active	0.868459	0.117998	0.0135426	0	0		chr1:184986485-184987376,primed	0.00237901	0.00657162	0.991049	2	2		chr1:84864457-84864910,active	0.608152	0.244078	0.14777	0	0		chr1:184986485-184987376,primed	0.060132	0.0158143	0.924054	2	2
chr1:132256379-132257395,primed	0.000383634	0.00153802	0.998078	2	2		chr1:161160131-161160670,active	0.142943	0.175869	0.681188	2	0		chr1:132256379-132257395,primed	0.00734111	0.00230174	0.990357	2	2		chr1:161160131-161160670,active	0.65916	0.331866	0.00897436	0	0
chr1:90519018-90519882,active	0.471009	0.287622	0.241369	0	0		chr1:89672894-89673523,primed	0.0060087	0.0117903	0.982201	2	2		chr1:90519018-90519882,active	0.0108911	0.0371114	0.951998	2	0		chr1:89672894-89673523,primed	0.0835467	0.0534265	0.863027	2	2
chr1:179446727-179447376,primed	0.115866	0.123093	0.761041	2	2		chr1:92323751-92325727,primed	0.0031487	0.0119767	0.984875	2	2		chr1:179446727-179447376,primed	0.412527	0.262618	0.324855	0	2		chr1:92323751-92325727,primed	0.00104649	0.00157744	0.997376	2	2
chr1:180817737-180818631,primed	0.112481	0.0976604	0.789859	2	2		chr1:15794509-15794819,active	0.123378	0.118228	0.758394	2	0		chr1:180817737-180818631,primed	0.237776	0.211512	0.550712	2	2		chr1:15794509-15794819,active	0.682977	0.290175	0.0268477	0	0
chr1:113947805-113950472,primed	0.766729	0.15375	0.0795209	0	2		chr1:120263489-120263808,primed	0.0477997	0.0469185	0.905282	2	2		chr1:113947805-113950472,primed	0.692708	0.202304	0.104988	0	2		chr1:120263489-120263808,primed	0.118025	0.107062	0.774913	2	2
chr1:127507212-127507733,active	0.722935	0.174609	0.102457	0	0		chr1:132266898-132267122,active	0.10959	0.10356	0.78685	2	0		chr1:127507212-127507733,active	0.731688	0.198516	0.0697957	0	0		chr1:132266898-132267122,active	0.676619	0.243764	0.0796172	0	0
chr1:72377358-72378859,primed	0.0101073	0.0258765	0.964016	2	2		chr1:153456156-153457573,primed	0.0160813	0.0258347	0.958084	2	2		chr1:72377358-72378859,primed	0.0655325	0.0520841	0.882383	2	2		chr1:153456156-153457573,primed	0.11381	0.0460765	0.840113	2	2
chr1:36983512-36984885,active	0.957064	0.0426771	0.000258609	0	0		chr1:87637016-87638318,primed	0.0104451	0.0183243	0.971231	2	2		chr1:36983512-36984885,active	0.000841124	0.00386323	0.995296	2	0		chr1:87637016-87638318,primed	0.115377	0.0538261	0.830796	2	2
chr1:135564827-135565197,active	0.866975	0.114504	0.0185204	0	0		chr1:178448309-178448923,primed	0.0163421	0.0278074	0.95585	2	2		chr1:135564827-135565197,active	0.00715073	0.0301852	0.962664	2	0		chr1:178448309-178448923,primed	0.219497	0.177712	0.602791	2	2
chr1:180870103-180870816,primed	0.130378	0.246148	0.623473	2	2		chr1:58362175-58362443,primed	0.0480054	0.052278	0.899717	2	2		chr1:180870103-180870816,primed	0.207369	0.227173	0.565458	2	2		chr1:58362175-58362443,primed	0.232988	0.159006	0.608006	2	2
chr1:89908739-89909916,primed	0.0190856	0.0211528	0.959762	2	2		chr1:179501254-179501806,primed	0.0180442	0.026165	0.955791	2	2		chr1:89908739-89909916,primed	0.130891	0.109297	0.759812	2	2		chr1:179501254-179501806,primed	0.162237	0.127702	0.710061	2	2
chr1:87313103-87313539,active	0.887555	0.0983238	0.0141213	0	0		chr1:160734598-160735190,active	0.226653	0.171801	0.601546	2	0		chr1:87313103-87313539,active	0.68507	0.201429	0.113502	0	0		chr1:160734598-160735190,active	0.75695	0.225848	0.0172021	0	0
chr1:58290442-58290786,active	0.442235	0.468354	0.0894113	1	0		chr1:35986870-35987288,primed	0.0320487	0.0334781	0.934473	2	2		chr1:58290442-58290786,active	0.617194	0.356787	0.0260192	0	0		chr1:35986870-35987288,primed	0.125507	0.123961	0.750532	2	2
chr1:167532914-167533298,primed	0.0766338	0.0656923	0.857674	2	2		chr1:164483644-164484171,active	0.0876528	0.0685167	0.843831	2	0		chr1:167532914-167533298,primed	0.262218	0.216674	0.521108	2	2		chr1:164483644-164484171,active	0.218878	0.126287	0.654835	2	0
chr1:36255534-36256172,primed	0.00368757	0.016743	0.979569	2	2		chr1:160974036-160974734,primed	0.021122	0.0275382	0.95134	2	2		chr1:36255534-36256172,primed	0.0219049	0.016844	0.961251	2	2		chr1:160974036-160974734,primed	0.10595	0.0742671	0.819782	2	2
chr1:58475612-58476315,primed	0.0355023	0.0423078	0.92219	2	2		chr1:13650323-13654085,primed	0.00214365	0.0117731	0.986083	2	2		chr1:58475612-58476315,primed	0.181345	0.16553	0.653125	2	2		chr1:13650323-13654085,primed	0.0358549	0.0101149	0.95403	2	2
chr1:74851088-74851697,active	0.90608	0.0929888	0.000931458	0	0		chr1:73959516-73959816,primed	0.00944737	0.0144505	0.976102	2	2		chr1:74851088-74851697,active	0.0539696	0.3833	0.56273	2	0		chr1:73959516-73959816,primed	0.102757	0.0672572	0.829985	2	2
chr1:186976833-186977233,active	0.782366	0.152612	0.065022	0	0		chr1:192778157-192778677,primed	0.014222	0.0195684	0.96621	2	2		chr1:186976833-186977233,active	0.706206	0.200206	0.0935879	0	0		chr1:192778157-192778677,primed	0.0784485	0.0684437	0.853108	2	2
chr1:58690867-58691187,primed	0.116939	0.089264	0.793797	2	2		chr1:92371571-92372232,primed	0.00360298	0.00847935	0.987918	2	2		chr1:58690867-58691187,primed	0.187139	0.148812	0.664048	2	2		chr1:92371571-92372232,primed	0.0659777	0.0245523	0.90947	2	2
chr1:118689755-118690429,active	0.676898	0.31162	0.0114811	0	0		chr1:133252951-133256368,primed	0.000869843	0.00477754	0.994353	2	2		chr1:118689755-118690429,active	0.560713	0.363639	0.0756486	0	0		chr1:133252951-133256368,primed	5.01123e-08	7.0039e-07	0.999999	2	2
chr1:180312969-180313301,active	0.870041	0.113569	0.0163907	0	0		chr1:180829339-180830420,primed	0.00164473	0.006406	0.991949	2	2		chr1:180312969-180313301,active	0.0154697	0.023023	0.961507	2	0		chr1:180829339-180830420,primed	0.00590398	0.00220221	0.991894	2	2
chr1:57301080-57302228,primed	0.00319138	0.0108955	0.985913	2	2		chr1:33902839-33903259,primed	0.0363965	0.0468499	0.916754	2	2		chr1:57301080-57302228,primed	0.0840695	0.0348325	0.881098	2	2		chr1:33902839-33903259,primed	0.276433	0.233379	0.490188	2	2
chr1:60360553-60361493,primed	0.0637002	0.0566185	0.879681	2	2		chr1:155060436-155061697,primed	9.03989e-05	0.000519178	0.99939	2	2		chr1:60360553-60361493,primed	0.12133	0.0859907	0.79268	2	2		chr1:155060436-155061697,primed	0.00434759	9.72736e-05	0.995555	2	2
chr1:55201586-55203815,primed	0.000722552	0.00240622	0.996871	2	2		chr1:133093412-133097496,primed	6.71533e-05	0.000373399	0.999559	2	2		chr1:55201586-55203815,primed	2.64913e-06	3.77154e-05	0.99996	2	2		chr1:133093412-133097496,primed	2.51849e-07	2.01635e-07	1	2	2
chr1:172047243-172050009,primed	0.00649514	0.0177545	0.97575	2	2		chr1:14312654-14312928,active	0.122343	0.11849	0.759166	2	0		chr1:172047243-172050009,primed	0.0195382	0.0430729	0.937389	2	2		chr1:14312654-14312928,active	0.712404	0.250493	0.0371026	0	0
chr1:156565424-156565631,active	0.97461	0.0252136	0.000176245	0	0		chr1:161237752-161238195,primed	0.122569	0.118633	0.758798	2	2		chr1:156565424-156565631,active	9.60576e-05	0.000536585	0.999367	2	0		chr1:161237752-161238195,primed	0.637854	0.269008	0.0931382	0	2
chr1:92183316-92183723,active	0.768752	0.210726	0.0205221	0	0		chr1:131160962-131161529,active	0.0903042	0.544483	0.365213	1	0		chr1:92183316-92183723,active	0.67759	0.297257	0.0251524	0	0		chr1:131160962-131161529,active	0.359341	0.635341	0.00531736	1	0
chr1:89131842-89132085,active	0.286096	0.168194	0.54571	2	0		chr1:132488518-132490703,primed	0.000191522	0.000890083	0.998918	2	2		chr1:89131842-89132085,active	0.401748	0.297536	0.300716	0	0		chr1:132488518-132490703,primed	0.0130131	0.000251262	0.986736	2	2
chr1:13219279-13219667,primed	0.27832	0.132332	0.589348	2	2		chr1:92365064-92366397,primed	0.0016043	0.00442293	0.993973	2	2		chr1:13219279-13219667,primed	0.330732	0.273137	0.396131	2	2		chr1:92365064-92366397,primed	0.0567198	0.0155345	0.927746	2	2
chr1:72312743-72313611,active	0.751446	0.245427	0.00312694	0	0		chr1:134336035-134337310,primed	0.000513924	0.00161149	0.997875	2	2		chr1:72312743-72313611,active	0.0757748	0.476139	0.448086	1	0		chr1:134336035-134337310,primed	0.00235689	0.000181836	0.997461	2	2
chr1:88623405-88625299,primed	0.00266117	0.00434002	0.992999	2	2		chr1:86201188-86201610,active	0.0948539	0.0718948	0.833251	2	0		chr1:88623405-88625299,primed	0.0102606	0.0086288	0.981111	2	2		chr1:86201188-86201610,active	0.317225	0.156082	0.526693	2	0
chr1:132158538-132159163,active	0.944515	0.0549533	0.00053128	0	0		chr1:164515795-164520148,primed	0.00127301	0.00630053	0.992427	2	2		chr1:132158538-132159163,active	0.00192589	0.00929501	0.988779	2	0		chr1:164515795-164520148,primed	0.00242754	0.00134959	0.996223	2	2
chr1:131505492-131506536,primed	0.0896134	0.0727621	0.837625	2	2		chr1:132158538-132159163,active	0.203713	0.178234	0.618053	2	0		chr1:131505492-131506536,primed	0.273776	0.183693	0.542531	2	2		chr1:132158538-132159163,active	0.734636	0.254393	0.0109707	0	0
chr1:87066561-87068272,primed	0.170988	0.126622	0.70239	2	2		chr1:62768790-62769014,active	0.224778	0.136999	0.638223	2	0		chr1:87066561-87068272,primed	0.00847538	0.0212681	0.970257	2	2		chr1:62768790-62769014,active	0.729437	0.19801	0.0725524	0	0
chr1:153376296-153376950,active	0.947742	0.0519027	0.000355219	0	0		chr1:153032072-153032369,active	0.140452	0.207835	0.651713	2	0		chr1:153376296-153376950,active	0.0462307	0.880072	0.073697	1	0		chr1:153032072-153032369,active	0.610187	0.360435	0.0293773	0	0
chr1:15483591-15483890,primed	0.032447	0.0340314	0.933522	2	2		chr1:71672412-71672703,active	0.185525	0.142025	0.67245	2	0		chr1:15483591-15483890,primed	0.110692	0.101813	0.787495	2	2		chr1:71672412-71672703,active	0.741648	0.215561	0.0427911	0	0
chr1:89917689-89918657,primed	0.067523	0.065144	0.867333	2	2		chr1:52080320-52081159,primed	0.108347	0.238	0.653654	2	2		chr1:89917689-89918657,primed	0.00266248	0.00991939	0.987418	2	2		chr1:52080320-52081159,primed	0.547584	0.432373	0.0200433	0	2
chr1:59367099-59369665,primed	1.37082e-05	1.49177e-05	0.999971	2	2		chr1:54383483-54383729,primed	0.112508	0.0839816	0.80351	2	2		chr1:59367099-59369665,primed	9.73163e-07	6.96812e-06	0.999992	2	2		chr1:54383483-54383729,primed	0.51924	0.195206	0.285554	0	2
chr1:86201188-86201610,active	0.310813	0.125476	0.563711	2	0		chr1:179934990-179935240,primed	0.0266083	0.02818	0.945212	2	2		chr1:86201188-86201610,active	0.382375	0.172975	0.44465	2	0		chr1:179934990-179935240,primed	0.0831262	0.077817	0.839057	2	2
chr1:132893454-132893664,active	0.746223	0.197938	0.0558394	0	0		chr1:102264494-102264816,active	0.100292	0.0883945	0.811314	2	0		chr1:132893454-132893664,active	0.725254	0.223208	0.0515385	0	0		chr1:102264494-102264816,active	0.545729	0.226269	0.228002	0	0
chr1:52224032-52224280,primed	0.123073	0.08674	0.790188	2	2		chr1:183324289-183324606,primed	0.0711931	0.0777721	0.851035	2	2		chr1:52224032-52224280,primed	0.520743	0.195552	0.283705	0	2		chr1:183324289-183324606,primed	0.516743	0.278545	0.204711	0	2
chr1:136674276-136675671,active	0.884185	0.115732	8.33219e-05	0	0		chr1:132470861-132471901,active	0.105985	0.184792	0.709223	2	0		chr1:136674276-136675671,active	0.000342749	0.999609	4.84058e-05	1	0		chr1:132470861-132471901,active	0.56125	0.425147	0.0136034	0	0
chr1:52127029-52129028,primed	0.0142812	0.0322611	0.953458	2	2		chr1:7011737-7011983,primed	0.110847	0.0850771	0.804076	2	2		chr1:52127029-52129028,primed	0.0592399	0.0375629	0.903197	2	2		chr1:7011737-7011983,primed	0.427072	0.18277	0.390157	0	2
chr1:179107391-179107643,primed	0.118202	0.105355	0.776444	2	2		chr1:10171103-10171407,active	0.11654	0.125714	0.757745	2	0		chr1:179107391-179107643,primed	0.44701	0.325724	0.227265	0	2		chr1:10171103-10171407,active	0.675369	0.304675	0.0199556	0	0
chr1:75593148-75596705,primed	0.000317758	0.000760352	0.998922	2	2		chr1:36059801-36061742,active	0.0888229	0.690912	0.220265	1	0		chr1:75593148-75596705,primed	1.78683e-05	0.000731559	0.999251	2	2		chr1:36059801-36061742,active	0.193028	0.803343	0.00362896	1	0
chr1:179329243-179331675,primed	0.000699325	0.00141485	0.997886	2	2		chr1:136645446-136648606,primed	0.00482914	0.0210268	0.974144	2	2		chr1:179329243-179331675,primed	0.00150538	0.000594142	0.9979	2	2		chr1:136645446-136648606,primed	0.000569385	0.00127664	0.998154	2	2
chr1:156111868-156112251,primed	0.0284592	0.0904125	0.881128	2	2		chr1:127234621-127240503,primed	0.00949768	0.0312538	0.959248	2	2		chr1:156111868-156112251,primed	0.321979	0.322624	0.355397	2	2		chr1:127234621-127240503,primed	2.35392e-06	2.28955e-05	0.999975	2	2
chr1:172008273-172008994,primed	0.0127533	0.0135542	0.973692	2	2		chr1:74309973-74310335,active	0.193724	0.191568	0.614709	2	0		chr1:172008273-172008994,primed	0.068524	0.0478735	0.883603	2	2		chr1:74309973-74310335,active	0.720203	0.26184	0.0179563	0	0
chr1:72764350-72764808,primed	0.0286124	0.0256845	0.945703	2	2		chr1:62397546-62399162,primed	0.0180746	0.0366819	0.945244	2	2		chr1:72764350-72764808,primed	0.206088	0.176583	0.617329	2	2		chr1:62397546-62399162,primed	0.042173	0.0350875	0.92274	2	2
chr1:134774105-134776022,primed	0.00589705	0.0107035	0.983399	2	2		chr1:35943860-35944787,active	0.153807	0.364428	0.481766	2	0		chr1:134774105-134776022,primed	0.00505212	0.00276201	0.992186	2	2		chr1:35943860-35944787,active	0.496376	0.496232	0.0073919	0	0
chr1:75797931-75798907,primed	0.0288841	0.0435822	0.927534	2	2		chr1:39906885-39907283,active	0.072778	0.116397	0.810825	2	0		chr1:75797931-75798907,primed	0.154417	0.104029	0.741554	2	2		chr1:39906885-39907283,active	0.589923	0.368796	0.0412809	0	0
chr1:160890031-160891634,primed	0.335336	0.160071	0.504593	2	2		chr1:82869174-82869750,primed	0.0766502	0.0603081	0.863042	2	2		chr1:160890031-160891634,primed	0.35028	0.201052	0.448668	2	2		chr1:82869174-82869750,primed	0.148716	0.0990265	0.752258	2	2
chr1:184835937-184838868,primed	0.00173515	0.00274326	0.995522	2	2		chr1:118620328-118620976,primed	0.0718627	0.0656076	0.86253	2	2		chr1:184835937-184838868,primed	0.0398872	0.0156026	0.94451	2	2		chr1:118620328-118620976,primed	0.286321	0.17582	0.537859	2	2
chr1:183324289-183324606,primed	0.632985	0.187916	0.179098	0	2		chr1:153098585-153099326,active	0.14244	0.242361	0.615199	2	0		chr1:183324289-183324606,primed	0.529438	0.228775	0.241786	0	2		chr1:153098585-153099326,active	0.377995	0.612463	0.00954272	1	0
chr1:59725845-59726801,primed	0.0366237	0.0505692	0.912807	2	2		chr1:135460499-135461863,primed	0.00111969	0.00391704	0.994963	2	2		chr1:59725845-59726801,primed	0.303652	0.271858	0.42449	2	2		chr1:135460499-135461863,primed	0.0100832	0.000732623	0.989184	2	2
chr1:62736493-62737118,active	0.951217	0.0483411	0.000441803	0	0		chr1:118756314-118758733,primed	0.00029787	0.00129896	0.998403	2	2		chr1:62736493-62737118,active	0.0469453	0.839639	0.113416	1	0		chr1:118756314-118758733,primed	0.00178904	0.000107011	0.998104	2	2
chr1:91988345-91989100,primed	0.0139064	0.0151055	0.970988	2	2		chr1:89935653-89936327,poised	0.0988137	0.76587	0.135316	1	1		chr1:91988345-91989100,primed	0.0943343	0.0776411	0.828025	2	2		chr1:89935653-89936327,poised	0.189247	0.809974	0.000778926	1	1
chr1:187313998-187315443,primed	0.0107615	0.0195053	0.969733	2	2		chr1:72207272-72207625,active	0.0562805	0.0847985	0.858921	2	0		chr1:187313998-187315443,primed	0.106095	0.0439977	0.849907	2	2		chr1:72207272-72207625,active	0.59345	0.332016	0.0745333	0	0
chr1:192454573-192455728,active	0.577197	0.362147	0.0606557	0	0		chr1:151178543-151178820,active	0.200399	0.124803	0.674797	2	0		chr1:192454573-192455728,active	0.664368	0.315394	0.0202381	0	0		chr1:151178543-151178820,active	0.703218	0.20078	0.0960024	0	0
chr1:152972403-152974837,primed	0.00477257	0.00416695	0.991061	2	2		chr1:21255930-21257204,active	0.12749	0.404433	0.468076	2	0		chr1:152972403-152974837,primed	4.25289e-06	3.48264e-05	0.999961	2	2		chr1:21255930-21257204,active	0.360439	0.635673	0.00388805	1	0
chr1:10877455-10877670,active	0.108704	0.066596	0.8247	2	0		chr1:170100911-170103357,primed	0.000584441	0.00231331	0.997102	2	2		chr1:10877455-10877670,active	0.176382	0.111151	0.712467	2	0		chr1:170100911-170103357,primed	0.00362417	0.000165945	0.99621	2	2
chr1:106190977-106192013,primed	0.0421019	0.0434464	0.914452	2	2		chr1:157000464-157001107,primed	0.0733838	0.0574976	0.869119	2	2		chr1:106190977-106192013,primed	0.103601	0.0912328	0.805166	2	2		chr1:157000464-157001107,primed	0.137137	0.0939754	0.768888	2	2
chr1:128859827-128860513,active	0.452031	0.543004	0.00496526	1	0		chr1:4849622-4850621,primed	0.00745702	0.0140814	0.978462	2	2		chr1:128859827-128860513,active	0.0896173	0.730062	0.180321	1	0		chr1:4849622-4850621,primed	0.0910386	0.0538252	0.855136	2	2
chr1:92436438-92439148,primed	0.000382392	0.00039242	0.999225	2	2		chr1:165772114-165772386,active	0.0954918	0.133746	0.770763	2	0		chr1:92436438-92439148,primed	1.09942e-07	2.98069e-06	0.999997	2	2		chr1:165772114-165772386,active	0.673022	0.308345	0.0186331	0	0
chr1:194774192-194774941,primed	0.0763698	0.0650397	0.858591	2	2		chr1:133049014-133050980,primed	0.0284026	0.0548973	0.9167	2	2		chr1:194774192-194774941,primed	0.16261	0.110374	0.727016	2	2		chr1:133049014-133050980,primed	0.108186	0.139295	0.752519	2	2
chr1:127261438-127263361,primed	0.000324622	0.000606732	0.999069	2	2		chr1:90519018-90519882,active	0.0627587	0.102984	0.834257	2	0		chr1:127261438-127263361,primed	0.00077141	0.000727966	0.998501	2	2		chr1:90519018-90519882,active	0.424461	0.370827	0.204712	0	0
chr1:153590258-153590658,active	0.691903	0.14384	0.164258	0	0		chr1:182839471-182840262,primed	0.066136	0.0850198	0.848844	2	2		chr1:153590258-153590658,active	0.404931	0.178841	0.416228	2	0		chr1:182839471-182840262,primed	0.559978	0.314964	0.125058	0	2
chr1:132728336-132729463,primed	0.00282595	0.00688415	0.99029	2	2		chr1:119014041-119016244,primed	0.00075125	0.00314093	0.996108	2	2		chr1:132728336-132729463,primed	0.0490393	0.00478435	0.946176	2	2		chr1:119014041-119016244,primed	0.00858158	0.000495037	0.990923	2	2
chr1:135740981-135741419,primed	0.176171	0.113622	0.710206	2	2		chr1:132256379-132257395,primed	0.000147679	0.000732157	0.99912	2	2		chr1:135740981-135741419,primed	0.294437	0.254925	0.450638	2	2		chr1:132256379-132257395,primed	0.00660086	0.000124323	0.993275	2	2
chr1:39459128-39461007,primed	0.209702	0.118218	0.67208	2	2		chr1:189012869-189013116,active	0.251206	0.218048	0.530746	2	0		chr1:39459128-39461007,primed	0.119464	0.16257	0.717967	2	2		chr1:189012869-189013116,active	0.673847	0.321787	0.00436597	0	0
chr1:86032275-86033019,active	0.67967	0.310058	0.0102724	0	0		chr1:77456688-77457104,active	0.238341	0.205274	0.556385	2	0		chr1:86032275-86033019,active	0.0349104	0.778949	0.18614	1	0		chr1:77456688-77457104,active	0.696782	0.293744	0.00947401	0	0
chr1:75026974-75027579,active	0.1225	0.109081	0.768419	2	0		chr1:74582304-74582594,primed	0.0514836	0.054599	0.893917	2	2		chr1:75026974-75027579,active	0.70461	0.221371	0.0740187	0	0		chr1:74582304-74582594,primed	0.195058	0.157296	0.647645	2	2
chr1:119456417-119457844,primed	0.00937464	0.0137538	0.976872	2	2		chr1:180209955-180212497,primed	0.000678145	0.00284616	0.996476	2	2		chr1:119456417-119457844,primed	0.0038078	0.0047701	0.991422	2	2		chr1:180209955-180212497,primed	0.00072147	9.96627e-05	0.999179	2	2
chr1:119902311-119903454,primed	0.0196608	0.0264186	0.953921	2	2		chr1:182094414-182095001,active	0.152457	0.613269	0.234274	1	0		chr1:119902311-119903454,primed	0.1073	0.0843688	0.808331	2	2		chr1:182094414-182095001,active	0.318453	0.679971	0.00157662	1	0
chr1:52524233-52524958,primed	0.0587835	0.0733248	0.867892	2	2		chr1:75593148-75596705,primed	0.000431282	0.00174104	0.997828	2	2		chr1:52524233-52524958,primed	0.321639	0.219854	0.458506	2	2		chr1:75593148-75596705,primed	3.40648e-07	4.50629e-06	0.999995	2	2
chr1:133709362-133713623,primed	0.000131403	0.000164538	0.999704	2	2		chr1:43168030-43169109,primed	0.00390382	0.0128905	0.983206	2	2		chr1:133709362-133713623,primed	0.000179996	0.178284	0.821536	2	2		chr1:43168030-43169109,primed	0.0292057	0.00669171	0.964103	2	2
chr1:86719330-86719718,active	0.656173	0.307502	0.0363243	0	0		chr1:9857088-9857559,primed	0.00517657	0.00996373	0.98486	2	2		chr1:86719330-86719718,active	0.668133	0.304213	0.0276536	0	0		chr1:9857088-9857559,primed	0.0869059	0.0403122	0.872782	2	2
chr1:136470584-136470847,active	0.689299	0.275011	0.0356908	0	0		chr1:191349771-191350577,primed	0.000278295	0.00142691	0.998295	2	2		chr1:136470584-136470847,active	0.740252	0.236078	0.0236702	0	0		chr1:191349771-191350577,primed	0.00233972	7.67307e-05	0.997584	2	2
chr1:135631595-135631802,active	0.875426	0.122228	0.00234616	0	0		chr1:125701769-125702069,primed	0.0209545	0.0298482	0.949197	2	2		chr1:135631595-135631802,active	0.00262499	0.0108693	0.986506	2	0		chr1:125701769-125702069,primed	0.194631	0.121462	0.683907	2	2
chr1:185079487-185080083,primed	0.042903	0.0487923	0.908305	2	2		chr1:91508068-91508537,primed	0.0272352	0.033478	0.939287	2	2		chr1:185079487-185080083,primed	0.190681	0.159739	0.64958	2	2		chr1:91508068-91508537,primed	0.12822	0.138831	0.732949	2	2
chr1:36611618-36612046,active	0.698265	0.204516	0.097219	0	0		chr1:87066561-87068272,primed	0.00254125	0.00779116	0.989668	2	2		chr1:36611618-36612046,active	0.0031255	0.00971754	0.987157	2	0		chr1:87066561-87068272,primed	0.0497245	0.0145147	0.935761	2	2
chr1:136878109-136879752,primed	0.000221843	0.00134887	0.998429	2	2		chr1:131505492-131506536,primed	0.0560751	0.055493	0.888432	2	2		chr1:136878109-136879752,primed	0.00610071	0.00061304	0.993286	2	2		chr1:131505492-131506536,primed	0.177301	0.141234	0.681465	2	2
chr1:42878255-42878555,primed	0.648232	0.172451	0.179317	0	2		chr1:87729013-87729566,active	0.174943	0.131727	0.69333	2	0		chr1:42878255-42878555,primed	0.687125	0.20319	0.109685	0	2		chr1:87729013-87729566,active	0.689737	0.226816	0.0834469	0	0
chr1:156995035-156995443,active	0.8916	0.102862	0.00553841	0	0		chr1:64622998-64624357,primed	0.000279528	0.00196634	0.997754	2	2		chr1:156995035-156995443,active	0.487928	0.334086	0.177986	0	0		chr1:64622998-64624357,primed	0.0043673	0.000283326	0.995349	2	2
chr1:82869174-82869750,primed	0.121544	0.0725683	0.805888	2	2		chr1:118588806-118590229,primed	0.00072379	0.00312397	0.996152	2	2		chr1:82869174-82869750,primed	0.212384	0.124695	0.662921	2	2		chr1:118588806-118590229,primed	0.0581076	0.0040523	0.93784	2	2
chr1:71646004-71646394,active	0.959543	0.0399486	0.000508034	0	0		chr1:59340791-59341143,primed	0.022334	0.0288375	0.948829	2	2		chr1:71646004-71646394,active	0.000102177	0.000554347	0.999343	2	0		chr1:59340791-59341143,primed	0.172716	0.171964	0.65532	2	2
chr1:133397409-133398232,active	0.922788	0.0768282	0.000384022	0	0		chr1:38074098-38074914,primed	0.0280132	0.0380905	0.933896	2	2		chr1:133397409-133398232,active	0.00152269	0.998172	0.000305427	1	0		chr1:38074098-38074914,primed	0.27514	0.18213	0.54273	2	2
chr1:74806318-74806573,poised	0.767013	0.229815	0.00317128	0	1		chr1:58366697-58367048,active	0.0599827	0.0749204	0.865097	2	0		chr1:74806318-74806573,poised	0.0677912	0.444792	0.487417	2	1		chr1:58366697-58367048,active	0.62386	0.277174	0.0989657	0	0
chr1:151251034-151251470,primed	0.59722	0.210945	0.191835	0	2		chr1:73932620-73933928,primed	0.00103895	0.00442529	0.994536	2	2		chr1:151251034-151251470,primed	0.484989	0.300291	0.214721	0	2		chr1:73932620-73933928,primed	0.0032471	0.00127849	0.995474	2	2
chr1:154090059-154091847,primed	0.463657	0.13771	0.398633	0	2		chr1:82820240-82820543,active	0.125351	0.512633	0.362016	1	0		chr1:154090059-154091847,primed	0.0529111	0.0684528	0.878636	2	2		chr1:82820240-82820543,active	0.428362	0.566619	0.00501866	1	0
chr1:154957509-154957783,primed	0.158722	0.111356	0.729922	2	2		chr1:37212855-37214140,primed	0.00321976	0.0106465	0.986134	2	2		chr1:154957509-154957783,primed	0.716371	0.199048	0.0845814	0	2		chr1:37212855-37214140,primed	0.0593961	0.0177696	0.922834	2	2
chr1:63139661-63139917,active	0.863101	0.133483	0.00341572	0	0		chr1:131562118-131562459,active	0.0743781	0.0581152	0.867507	2	0		chr1:63139661-63139917,active	0.00390001	0.0128765	0.983223	2	0		chr1:131562118-131562459,active	0.138217	0.0944421	0.767341	2	0
chr1:93223315-93224951,primed	0.283425	0.12844	0.588134	2	2		chr1:88800440-88801033,active	0.0779077	0.0994699	0.822622	2	0		chr1:93223315-93224951,primed	0.000191033	0.0340511	0.965758	2	2		chr1:88800440-88801033,active	0.63064	0.284461	0.084899	0	0
chr1:45882213-45883059,primed	0.11295	0.0907562	0.796294	2	2		chr1:119010036-119012936,primed	0.000705471	0.00373559	0.995559	2	2		chr1:45882213-45883059,primed	0.210527	0.186142	0.603332	2	2		chr1:119010036-119012936,primed	7.20842e-05	1.61189e-05	0.999912	2	2
chr1:176643999-176644891,active	0.731658	0.253224	0.0151185	0	0		chr1:159293546-159294031,primed	0.149794	0.119501	0.730705	2	2		chr1:176643999-176644891,active	0.0100087	0.0297715	0.96022	2	0		chr1:159293546-159294031,primed	0.7084	0.216874	0.0747259	0	2
chr1:186567125-186568573,primed	0.0155344	0.138584	0.845881	2	2		chr1:193477492-193479076,primed	0.0054834	0.0104305	0.984086	2	2		chr1:186567125-186568573,primed	0.142705	0.188893	0.668401	2	2		chr1:193477492-193479076,primed	0.0838825	0.0347626	0.881355	2	2
chr1:134535037-134535962,active	0.979093	0.0208458	6.1417e-05	0	0		chr1:123801125-123801709,primed	0.14667	0.121818	0.731511	2	2		chr1:134535037-134535962,active	0.000609722	0.00303538	0.996355	2	0		chr1:123801125-123801709,primed	0.744011	0.211465	0.0445235	0	2
chr1:127169635-127171687,primed	0.0263174	0.0387292	0.934953	2	2		chr1:152572343-152574874,primed	0.00212563	0.0149247	0.98295	2	2		chr1:127169635-127171687,primed	0.283939	0.223575	0.492486	2	2		chr1:152572343-152574874,primed	6.75196e-07	2.00875e-05	0.999979	2	2
chr1:153535626-153535981,active	0.61844	0.219853	0.161707	0	0		chr1:58290442-58290786,active	0.134681	0.168064	0.697255	2	0		chr1:153535626-153535981,active	0.492546	0.376684	0.13077	0	0		chr1:58290442-58290786,active	0.616885	0.368429	0.0146859	0	0
chr1:53745856-53746484,active	0.251549	0.116154	0.632296	2	0		chr1:135239696-135240622,primed	0.0153229	0.0229826	0.961694	2	2		chr1:53745856-53746484,active	0.419292	0.180677	0.400031	0	0		chr1:135239696-135240622,primed	0.135114	0.0971135	0.767772	2	2
chr1:72205148-72205773,active	0.923997	0.0732625	0.00274033	0	0		chr1:154080460-154081626,active	0.139798	0.649308	0.210894	1	0		chr1:72205148-72205773,active	0.617948	0.288565	0.0934869	0	0		chr1:154080460-154081626,active	0.285515	0.713033	0.00145268	1	0
chr1:35943860-35944787,active	0.868734	0.130198	0.00106828	0	0		chr1:193496821-193497489,primed	0.0887467	0.136673	0.77458	2	2		chr1:35943860-35944787,active	0.0634083	0.345576	0.591016	2	0		chr1:193496821-193497489,primed	0.603824	0.351765	0.0444109	0	2
chr1:39398675-39399759,primed	0.0647799	0.0836165	0.851604	2	2		chr1:12795048-12797036,primed	0.0102798	0.0384177	0.951302	2	2		chr1:39398675-39399759,primed	0.171723	0.177092	0.651184	2	2		chr1:12795048-12797036,primed	0.0050065	0.00618096	0.988813	2	2
chr1:4660538-4661207,primed	0.0443976	0.0431706	0.912432	2	2		chr1:150496879-150497315,active	0.22952	0.215494	0.554986	2	0		chr1:4660538-4661207,primed	0.247105	0.199129	0.553766	2	2		chr1:150496879-150497315,active	0.726467	0.262278	0.0112552	0	0
chr1:59448322-59449430,active	0.888811	0.11029	0.000898581	0	0		chr1:181931666-181932288,primed	0.000400684	0.00183411	0.997765	2	2		chr1:59448322-59449430,active	0.00576977	0.985552	0.00867845	1	0		chr1:181931666-181932288,primed	0.0281903	0.00104817	0.970762	2	2
chr1:182103190-182103926,active	0.915456	0.0841475	0.000397013	0	0		chr1:118342226-118345377,primed	0.0123757	0.0291047	0.95852	2	2		chr1:182103190-182103926,active	0.00549461	0.990253	0.00425194	1	0		chr1:118342226-118345377,primed	0.015785	0.0136881	0.970527	2	2
chr1:182958431-182958798,primed	0.00923242	0.0129006	0.977867	2	2		chr1:47006709-47007751,primed	0.195455	0.125459	0.679086	2	2		chr1:182958431-182958798,primed	0.165931	0.154082	0.679987	2	2		chr1:47006709-47007751,primed	0.720652	0.198919	0.0804287	0	2
chr1:84629453-84631922,primed	0.00923255	0.0171896	0.973578	2	2		chr1:5227337-5229301,primed	0.0194552	0.0571118	0.923433	2	2		chr1:84629453-84631922,primed	0.0207053	0.0219595	0.957335	2	2		chr1:5227337-5229301,primed	0.103051	0.0558872	0.841062	2	2
chr1:20868097-20868516,active	0.851001	0.13884	0.0101594	0	0		chr1:181966274-181969285,primed	0.00115062	0.00383148	0.995018	2	2		chr1:20868097-20868516,active	0.0417134	0.0434185	0.914868	2	0		chr1:181966274-181969285,primed	0.0056116	0.000149768	0.994239	2	2
chr1:156668460-156669367,active	0.982708	0.0172516	4.07526e-05	0	0		chr1:156782107-156782442,primed	0.0302777	0.0378527	0.93187	2	2		chr1:156668460-156669367,active	0.000711711	0.0035316	0.995757	2	0		chr1:156782107-156782442,primed	0.285162	0.193553	0.521285	2	2
chr1:137002719-137003759,primed	0.663567	0.167612	0.168821	0	2		chr1:118873593-118874023,active	0.040889	0.0488843	0.910227	2	0		chr1:137002719-137003759,primed	0.654317	0.203989	0.141693	0	2		chr1:118873593-118874023,active	0.312297	0.247841	0.439862	2	0
chr1:120588106-120589049,primed	0.0126276	0.0159334	0.971439	2	2		chr1:135203843-135206067,primed	0.0075502	0.0240725	0.968377	2	2		chr1:120588106-120589049,primed	0.120569	0.116961	0.76247	2	2		chr1:135203843-135206067,primed	0.0173303	0.0141202	0.968549	2	2
chr1:62772480-62772819,active	0.972964	0.0269484	8.73037e-05	0	0		chr1:75704386-75706115,primed	0.0405151	0.169635	0.78985	2	2		chr1:62772480-62772819,active	0.00405308	0.0187463	0.977201	2	0		chr1:75704386-75706115,primed	0.00388298	0.0105655	0.985552	2	2
chr1:179510882-179511232,active	0.577561	0.206799	0.21564	0	0		chr1:24701440-24701777,primed	0.0340444	0.0400787	0.925877	2	2		chr1:179510882-179511232,active	0.721437	0.241187	0.0373764	0	0		chr1:24701440-24701777,primed	0.164678	0.165905	0.669417	2	2
chr1:65118230-65118481,primed	0.0751353	0.0567472	0.868118	2	2		chr1:181234188-181234603,active	0.116721	0.190013	0.693265	2	0		chr1:65118230-65118481,primed	0.144989	0.0975208	0.75749	2	2		chr1:181234188-181234603,active	0.592336	0.395099	0.0125646	0	0
chr1:156655165-156655514,active	0.971948	0.0278938	0.000158735	0	0		chr1:132111052-132112343,primed	0.003459	0.00859261	0.987948	2	2		chr1:156655165-156655514,active	0.0572686	0.365497	0.577235	2	0		chr1:132111052-132112343,primed	0.0151009	0.00427718	0.980622	2	2
chr1:125701769-125702069,primed	0.0409972	0.0474909	0.911512	2	2		chr1:59361073-59361752,primed	0.035499	0.0468684	0.917633	2	2		chr1:125701769-125702069,primed	0.307707	0.216381	0.475912	2	2		chr1:59361073-59361752,primed	0.265651	0.189381	0.544968	2	2
chr1:131500588-131501930,primed	0.0574502	0.0560155	0.886534	2	2		chr1:135759762-135760150,active	0.0597908	0.0587276	0.881482	2	0		chr1:131500588-131501930,primed	0.160914	0.150352	0.688734	2	2		chr1:135759762-135760150,active	0.33867	0.211919	0.449411	2	0
chr1:135498326-135503237,primed	8.67111e-07	2.57189e-06	0.999997	2	2		chr1:55198600-55199178,active	0.215899	0.249256	0.534846	2	0		chr1:135498326-135503237,primed	9.29788e-08	6.38011e-06	0.999993	2	2		chr1:55198600-55199178,active	0.675872	0.316916	0.00721258	0	0
chr1:132268557-132269022,active	0.911684	0.0830312	0.00528488	0	0		chr1:136659336-136659671,poised	0.0958898	0.146608	0.757502	2	1		chr1:132268557-132269022,active	0.000124162	0.000514146	0.999362	2	0		chr1:136659336-136659671,poised	0.601472	0.36917	0.0293576	0	1
chr1:134500764-134501569,active	0.683189	0.271253	0.0455575	0	0		chr1:39918727-39919229,primed	0.0144462	0.0205474	0.965006	2	2		chr1:134500764-134501569,active	0.716698	0.243483	0.0398186	0	0		chr1:39918727-39919229,primed	0.126561	0.0993896	0.774049	2	2
chr1:137171152-137171719,primed	0.182843	0.129068	0.688089	2	2		chr1:163163580-163164070,active	0.324385	0.193969	0.481647	2	0		chr1:137171152-137171719,primed	0.401027	0.382612	0.216361	0	2		chr1:163163580-163164070,active	0.76972	0.205898	0.0243821	0	0
chr1:153195867-153200833,primed	0.0711754	0.0665072	0.862318	2	2		chr1:136912233-136912569,primed	0.00274549	0.00683859	0.990416	2	2		chr1:153195867-153200833,primed	0.0027996	0.010218	0.986982	2	2		chr1:136912233-136912569,primed	0.0867206	0.0203421	0.892937	2	2
chr1:35925853-35927006,primed	0.0126191	0.0142453	0.973135	2	2		chr1:34127190-34128670,primed	0.0117958	0.0246335	0.963571	2	2		chr1:35925853-35927006,primed	0.109465	0.106651	0.783885	2	2		chr1:34127190-34128670,primed	0.0063064	0.00256704	0.991126	2	2
chr1:182054606-182055542,active	0.867425	0.131909	0.000666557	0	0		chr1:43338150-43338874,primed	0.0662842	0.0633183	0.870397	2	2		chr1:182054606-182055542,active	0.00215868	0.997378	0.000463086	1	0		chr1:43338150-43338874,primed	0.311248	0.201919	0.486834	2	2
chr1:34155395-34157318,primed	1.56193e-05	6.32721e-05	0.999921	2	2		chr1:21166744-21167768,primed	0.00127041	0.0048608	0.993869	2	2		chr1:34155395-34157318,primed	7.70931e-05	5.48444e-05	0.999868	2	2		chr1:21166744-21167768,primed	0.0152618	0.00112091	0.983617	2	2
chr1:136680217-136680554,active	0.949053	0.0506494	0.000297578	0	0		chr1:140188369-140188907,active	0.173423	0.161664	0.664913	2	0		chr1:136680217-136680554,active	0.00425032	0.0184179	0.977332	2	0		chr1:140188369-140188907,active	0.741788	0.232515	0.0256974	0	0
chr1:84961393-84963106,primed	0.0762667	0.718925	0.204808	1	2		chr1:59314345-59316754,primed	0.0105715	0.0266277	0.962801	2	2		chr1:84961393-84963106,primed	0.428426	0.436214	0.135359	1	2		chr1:59314345-59316754,primed	0.00520736	0.00293988	0.991853	2	2
chr1:133671823-133672155,active	0.754117	0.219255	0.0266275	0	0		chr1:179799193-179801491,primed	0.00210891	0.00571763	0.992174	2	2		chr1:133671823-133672155,active	0.466006	0.250469	0.283525	0	0		chr1:179799193-179801491,primed	0.0335651	0.00615029	0.960285	2	2
chr1:127167690-127168003,active	0.586638	0.236599	0.176762	0	0		chr1:135194228-135194733,active	0.103204	0.148122	0.748675	2	0		chr1:127167690-127168003,active	0.719238	0.226035	0.0547277	0	0		chr1:135194228-135194733,active	0.612641	0.368057	0.0193021	0	0
chr1:164252785-164255149,primed	0.000261945	0.000796041	0.998942	2	2		chr1:36592278-36597472,primed	0.000198295	0.00128622	0.998515	2	2		chr1:164252785-164255149,primed	0.00806322	0.00067087	0.991266	2	2		chr1:36592278-36597472,primed	2.215e-06	1.16894e-06	0.999997	2	2
chr1:177787450-177788940,primed	0.0242356	0.0319817	0.943783	2	2		chr1:34884066-34884342,primed	0.0318703	0.0377558	0.930374	2	2		chr1:177787450-177788940,primed	0.212657	0.216566	0.570777	2	2		chr1:34884066-34884342,primed	0.186417	0.176912	0.636671	2	2
chr1:64226061-64226632,active	0.72232	0.272579	0.00510136	0	0		chr1:38823299-38826114,primed	0.0213797	0.0475547	0.931066	2	2		chr1:64226061-64226632,active	0.0615037	0.742414	0.196083	1	0		chr1:38823299-38826114,primed	0.227049	0.152665	0.620286	2	2
chr1:33746793-33749476,primed	7.20005e-08	1.63592e-06	0.999998	2	2		chr1:117486923-117487169,primed	0.0841886	0.0618652	0.853946	2	2		chr1:33746793-33749476,primed	3.1507e-09	2.93364e-08	1	2	2		chr1:117486923-117487169,primed	0.179414	0.11198	0.708606	2	2
chr1:182092391-182092684,active	0.953472	0.0434444	0.00308316	0	0		chr1:189845309-189846892,primed	0.000627488	0.00231269	0.99706	2	2		chr1:182092391-182092684,active	0.0137192	0.0725576	0.913723	2	0		chr1:189845309-189846892,primed	0.0269242	0.00224844	0.970827	2	2
chr1:132200643-132201263,active	0.966175	0.0336205	0.00020493	0	0		chr1:134541870-134542094,active	0.0133869	0.0208652	0.965748	2	0		chr1:132200643-132201263,active	0.0412223	0.916175	0.0426029	1	0		chr1:134541870-134542094,active	0.141883	0.102742	0.755375	2	0
chr1:93201431-93201900,primed	0.00236482	0.00616302	0.991472	2	2		chr1:136596904-136597130,active	0.251028	0.147102	0.601871	2	0		chr1:93201431-93201900,primed	0.0666267	0.0134779	0.919895	2	2		chr1:136596904-136597130,active	0.734732	0.197318	0.0679495	0	0
chr1:152792722-152794855,active	0.931854	0.0651019	0.00304441	0	0		chr1:34131417-34134086,primed	0.00201751	0.0167397	0.981243	2	2		chr1:152792722-152794855,active	0.00263469	0.993976	0.00338917	1	0		chr1:34131417-34134086,primed	0.00113157	0.000906623	0.997962	2	2
chr1:154036980-154038553,primed	0.126988	0.117166	0.755847	2	2		chr1:153206361-153207517,primed	0.00242677	0.00632222	0.991251	2	2		chr1:154036980-154038553,primed	0.128721	0.0827463	0.788533	2	2		chr1:153206361-153207517,primed	0.0594699	0.0177777	0.922752	2	2
chr1:16115759-16117061,primed	0.0852751	0.197228	0.717497	2	2		chr1:89096895-89097132,active	0.0524567	0.0664369	0.881106	2	0		chr1:16115759-16117061,primed	0.235492	0.240533	0.523975	2	2		chr1:89096895-89097132,active	0.416952	0.225592	0.357456	0	0
chr1:37646770-37647016,primed	0.032635	0.0348062	0.932559	2	2		chr1:191406546-191408881,primed	0.00312758	0.0293365	0.967536	2	2		chr1:37646770-37647016,primed	0.154659	0.169757	0.675584	2	2		chr1:191406546-191408881,primed	5.13679e-06	7.54707e-05	0.999919	2	2
chr1:39857182-39863381,primed	5.12802e-09	3.93401e-08	1	2	2		chr1:110904533-110905831,primed	0.048487	0.105607	0.845906	2	2		chr1:39857182-39863381,primed	4.92695e-08	1.24132e-06	0.999999	2	2		chr1:110904533-110905831,primed	0.454727	0.446513	0.0987598	0	2
chr1:37121379-37122435,primed	0.00102704	0.00373407	0.995239	2	2		chr1:172062058-172062494,active	0.0975772	0.0855576	0.816865	2	0		chr1:37121379-37122435,primed	0.0284424	0.00269472	0.968863	2	2		chr1:172062058-172062494,active	0.453752	0.223747	0.322501	0	0
chr1:52080320-52081159,primed	0.172821	0.705152	0.122026	1	2		chr1:38869281-38869716,active	0.0520694	0.0840562	0.863874	2	0		chr1:52080320-52081159,primed	0.535479	0.427372	0.0371483	0	2		chr1:38869281-38869716,active	0.538041	0.3552	0.106759	0	0
chr1:72790842-72791066,active	0.832866	0.146263	0.0208711	0	0		chr1:171322029-171322343,active	0.082434	0.0643112	0.853255	2	0		chr1:72790842-72791066,active	0.698889	0.230328	0.0707824	0	0		chr1:171322029-171322343,active	0.172791	0.109208	0.718002	2	0
chr1:36868198-36868848,primed	0.0725549	0.0515647	0.87588	2	2		chr1:90936566-90938027,primed	8.27934e-05	0.000549223	0.999368	2	2		chr1:36868198-36868848,primed	0.145512	0.149049	0.705439	2	2		chr1:90936566-90938027,primed	0.00174867	3.45317e-05	0.998217	2	2
chr1:75349000-75350033,primed	0.0265834	0.0377441	0.935673	2	2		chr1:5260838-5261968,active	0.251107	0.407341	0.341552	1	0		chr1:75349000-75350033,primed	0.101797	0.135067	0.763136	2	2		chr1:5260838-5261968,active	0.543862	0.452256	0.00388169	0	0
chr1:78663784-78664093,primed	0.0841559	0.061982	0.853862	2	2		chr1:39760948-39763617,primed	0.0108197	0.0643715	0.924809	2	2		chr1:78663784-78664093,primed	0.157658	0.128505	0.713837	2	2		chr1:39760948-39763617,primed	0.000122008	0.000723247	0.999155	2	2
chr1:132903746-132904948,primed	0.0120264	0.0197004	0.968273	2	2		chr1:181893682-181894108,primed	0.0119681	0.0234656	0.964566	2	2		chr1:132903746-132904948,primed	0.0880244	0.0645106	0.847465	2	2		chr1:181893682-181894108,primed	0.112109	0.0534251	0.834465	2	2
chr1:134578938-134593499,primed	8.68069e-07	4.85295e-06	0.999994	2	2		chr1:151490695-151492313,primed	0.0124647	0.0197907	0.967745	2	2		chr1:134578938-134593499,primed	1.35567e-09	6.47633e-08	1	2	2		chr1:151490695-151492313,primed	0.11326	0.0764059	0.810334	2	2
chr1:153476116-153481560,primed	2.3558e-05	0.000154475	0.999822	2	2		chr1:180775529-180776952,primed	0.000863574	0.00315623	0.99598	2	2		chr1:153476116-153481560,primed	0.00897308	0.000748453	0.990278	2	2		chr1:180775529-180776952,primed	0.0109421	0.00045198	0.988606	2	2
chr1:136665292-136666926,primed	0.670285	0.181308	0.148406	0	2		chr1:134285169-134285893,primed	0.00610426	0.0114215	0.982474	2	2		chr1:136665292-136666926,primed	0.17407	0.198702	0.627228	2	2		chr1:134285169-134285893,primed	0.0875242	0.0392604	0.873216	2	2
chr1:35697212-35698567,primed	0.261005	0.729675	0.00932012	1	2		chr1:38832126-38833319,primed	0.0811933	0.0601944	0.858612	2	2		chr1:35697212-35698567,primed	0.166591	0.60198	0.231429	1	2		chr1:38832126-38833319,primed	0.157688	0.103127	0.739185	2	2
chr1:35821137-35826936,primed	3.42995e-07	2.47373e-06	0.999997	2	2		chr1:133777032-133778107,primed	0.00923445	0.0415546	0.949211	2	2		chr1:35821137-35826936,primed	3.38013e-08	2.57736e-06	0.999997	2	2		chr1:133777032-133778107,primed	0.123287	0.115266	0.761446	2	2
chr1:93796004-93796363,primed	0.220469	0.132221	0.64731	2	2		chr1:43970928-43971505,primed	0.163804	0.145833	0.690363	2	2		chr1:93796004-93796363,primed	0.338098	0.19866	0.463241	2	2		chr1:43970928-43971505,primed	0.721765	0.238344	0.0398907	0	2
chr1:89870244-89871325,active	0.875371	0.124285	0.000344408	0	0		chr1:119485936-119486209,active	0.277177	0.153273	0.56955	2	0		chr1:89870244-89871325,active	0.00527023	0.990177	0.00455264	1	0		chr1:119485936-119486209,active	0.731748	0.197922	0.0703308	0	0
chr1:184785793-184788827,primed	0.000355022	0.0016656	0.997979	2	2		chr1:15483591-15483890,primed	0.0354645	0.0444777	0.920058	2	2		chr1:184785793-184788827,primed	1.65431e-08	1.0861e-06	0.999999	2	2		chr1:15483591-15483890,primed	0.326717	0.226653	0.44663	2	2
chr1:165197499-165197774,primed	0.0246768	0.0303828	0.944941	2	2		chr1:39857182-39863381,primed	8.23824e-05	0.000352058	0.999566	2	2		chr1:165197499-165197774,primed	0.148112	0.168282	0.683606	2	2		chr1:39857182-39863381,primed	8.03063e-08	3.93623e-07	1	2	2
chr1:193278516-193279489,primed	0.0401655	0.0594234	0.900411	2	2		chr1:44331752-44332140,active	0.224795	0.226196	0.549009	2	0		chr1:193278516-193279489,primed	0.19295	0.15083	0.65622	2	2		chr1:44331752-44332140,active	0.722113	0.264617	0.0132695	0	0
chr1:39955116-39961125,primed	3.75536e-07	7.54393e-07	0.999999	2	2		chr1:132125942-132126688,primed	0.00777762	0.0148574	0.977365	2	2		chr1:39955116-39961125,primed	3.55203e-11	5.65968e-09	1	2	2		chr1:132125942-132126688,primed	0.103298	0.0549723	0.84173	2	2
chr1:133491243-133491567,active	0.859738	0.135902	0.00436062	0	0		chr1:119456417-119457844,primed	0.00695713	0.0200095	0.973033	2	2		chr1:133491243-133491567,active	0.0168207	0.0290712	0.954108	2	0		chr1:119456417-119457844,primed	0.000722444	0.000389705	0.998888	2	2
chr1:71741262-71741651,primed	0.729507	0.170144	0.100349	0	2		chr1:74256906-74257169,active	0.193841	0.196213	0.609947	2	0		chr1:71741262-71741651,primed	0.716416	0.199931	0.0836533	0	2		chr1:74256906-74257169,active	0.72137	0.262653	0.0159768	0	0
chr1:75499443-75500291,primed	0.0131451	0.0189557	0.967899	2	2		chr1:184439093-184439339,primed	0.222006	0.155687	0.622307	2	2		chr1:75499443-75500291,primed	0.103581	0.0667392	0.829679	2	2		chr1:184439093-184439339,primed	0.75521	0.210588	0.0342024	0	2
chr1:155060436-155061697,primed	0.0119828	0.0158031	0.972214	2	2		chr1:127437283-127437544,primed	0.049455	0.0562879	0.894257	2	2		chr1:155060436-155061697,primed	0.0593825	0.0240988	0.916519	2	2		chr1:127437283-127437544,primed	0.360082	0.247811	0.392107	2	2
chr1:167289596-167290326,active	0.935553	0.0642363	0.000210229	0	0		chr1:153195867-153200833,primed	0.000176023	0.00105477	0.998769	2	2		chr1:167289596-167290326,active	0.018157	0.955424	0.0264192	1	0		chr1:153195867-153200833,primed	9.28273e-05	2.59991e-05	0.999881	2	2
chr1:92316384-92316604,poised	0.484979	0.264539	0.250482	0	1		chr1:184016871-184019946,primed	0.0108936	0.0267018	0.962405	2	2		chr1:92316384-92316604,poised	0.713058	0.248822	0.0381204	0	1		chr1:184016871-184019946,primed	0.0419783	0.0490938	0.908928	2	2
chr1:92049495-92053326,primed	0.00136673	0.00521535	0.993418	2	2		chr1:93543061-93543633,primed	0.0158354	0.0235528	0.960612	2	2		chr1:92049495-92053326,primed	0.00131023	0.000290934	0.998399	2	2		chr1:93543061-93543633,primed	0.0799014	0.0577136	0.862385	2	2
chr1:77473932-77474136,active	0.866295	0.132019	0.00168566	0	0		chr1:179087501-179087985,active	0.187472	0.159277	0.653251	2	0		chr1:77473932-77474136,active	0.0170832	0.0713232	0.911594	2	0		chr1:179087501-179087985,active	0.752077	0.22842	0.0195033	0	0
chr1:135363588-135365436,primed	0.000286909	0.00159825	0.998115	2	2		chr1:11467010-11467424,active	0.206371	0.24676	0.546869	2	0		chr1:135363588-135365436,primed	7.54975e-05	3.44064e-05	0.99989	2	2		chr1:11467010-11467424,active	0.665867	0.32765	0.00648251	0	0
chr1:153277410-153279278,primed	0.0550824	0.0390213	0.905896	2	2		chr1:167604056-167605517,primed	0.000651517	0.00274038	0.996608	2	2		chr1:153277410-153279278,primed	0.0329165	0.0207907	0.946293	2	2		chr1:167604056-167605517,primed	0.0408789	0.00242524	0.956696	2	2
chr1:133127398-133127605,active	0.867266	0.127989	0.00474495	0	0		chr1:191352140-191354299,primed	0.000208457	0.00446597	0.995326	2	2		chr1:133127398-133127605,active	0.56665	0.336404	0.0969459	0	0		chr1:191352140-191354299,primed	0.000103126	0.000688453	0.999208	2	2
chr1:86268713-86269748,primed	0.00207691	0.00500059	0.992922	2	2		chr1:105995391-105996609,primed	0.0910464	0.115076	0.793878	2	2		chr1:86268713-86269748,primed	0.0506932	0.0134383	0.935869	2	2		chr1:105995391-105996609,primed	0.612032	0.265381	0.122587	0	2
chr1:167273315-167273691,active	0.772421	0.200728	0.0268513	0	0		chr1:7094923-7097084,primed	0.00320675	0.00836036	0.988433	2	2		chr1:167273315-167273691,active	0.0679573	0.360028	0.572015	2	0		chr1:7094923-7097084,primed	0.0592976	0.00830599	0.932396	2	2
chr1:171471265-171471730,active	0.958355	0.0410379	0.000607539	0	0		chr1:182095235-182095558,active	0.182345	0.20105	0.616605	2	0		chr1:171471265-171471730,active	7.92841e-05	0.000418566	0.999502	2	0		chr1:182095235-182095558,active	0.583965	0.412384	0.00365086	0	0
chr1:151487046-151489074,primed	0.0116492	0.0245245	0.963826	2	2		chr1:164531272-164533212,primed	0.000900684	0.00309341	0.996006	2	2		chr1:151487046-151489074,primed	0.0835364	0.0561932	0.86027	2	2		chr1:164531272-164533212,primed	0.0119701	0.000961395	0.987069	2	2
chr1:132168087-132168849,primed	0.653215	0.203688	0.143098	0	2		chr1:180249390-180251842,primed	0.00159333	0.0177927	0.980614	2	2		chr1:132168087-132168849,primed	0.0178981	0.129809	0.852293	2	2		chr1:180249390-180251842,primed	1.36886e-05	0.00022628	0.99976	2	2
chr1:172061423-172061672,active	0.134411	0.0822921	0.783297	2	0		chr1:133420533-133422491,primed	9.09395e-05	0.00047041	0.999439	2	2		chr1:172061423-172061672,active	0.15833	0.13854	0.703129	2	0		chr1:133420533-133422491,primed	0.00207203	3.33896e-05	0.997895	2	2
chr1:136732973-136733641,active	0.697244	0.240601	0.0621549	0	0		chr1:101892199-101892463,primed	0.0342889	0.0392315	0.92648	2	2		chr1:136732973-136733641,active	0.00834126	0.255979	0.735679	2	0		chr1:101892199-101892463,primed	0.151729	0.140127	0.708144	2	2
chr1:165882419-165882675,primed	0.130744	0.08445	0.784806	2	2		chr1:136674276-136675671,active	0.138119	0.705563	0.156318	1	0		chr1:165882419-165882675,primed	0.250897	0.210633	0.53847	2	2		chr1:136674276-136675671,active	0.0418814	0.957623	0.000495762	1	0
chr1:52429476-52430777,primed	0.0353582	0.0373966	0.927245	2	2		chr1:153027439-153027829,primed	0.0514422	0.0611157	0.887442	2	2		chr1:52429476-52430777,primed	0.0895412	0.0844828	0.825976	2	2		chr1:153027439-153027829,primed	0.430186	0.244921	0.324894	0	2
[truncated: 422 more rows]

## Sheet: Supp. Fig. 3
	Consensus peak refions were downloaded from github repository.
[truncated: 7 more rows]

## Sheet: Supp. Fig. 4
Supp. Fig. 4a
5mC % graph
[truncated: 22 more rows]

## Sheet: Supp. Fig. 5
			BigWig files for standard C&T and 6base-C&T are available at GSE296587.
[truncated: 1 more rows]

[truncated: 11 more sheets: Supp. Fig. 6, Supp. Fig. 7, Supp. Fig. 9, Supp. Fig. 10, Supp. Fig. 11, Supp. Fig. 12, Supp. Fig. 13, Supp. Fig. 14, Supp. Fig. 15, Supp. Fig. 16, Supp. Fig. 18]
